# Supplementary material for: Metabolomics Signatures of Exposure to Ambient Air Pollution: A Large-Scale Metabolome-Wide Association Study in the Cancer Prevention Study-II Nutrition Cohort
Source: Environ Sci Technol. 2024 Dec 16;59(1):212–23. doi: 10.1021/acs.est.4c09592 (PMC11741098; doi:10.1021/acs.est.4c09592)
Supplement: Supplementary file 2 — es4c09592_si_002.xlsx [file es4c09592_si_002.xlsx]

## Sheet: Excel Table S1
Excel Table S1. Metabolome-wide association study results for all metabolite-fine particulate matter models. Multiple linear regression models were used to examine the associations between annual average air pollution exposure levels in the current year of the blood draw and individual metabolites, controlling for age at blood draw (continuous), body mass index (BMI; continuous), dietary score (c…
COMP_ID	Metabolite	Mass	Retention index	Platform	Pathway	Sub pathway	Coefficient	Percent change	P	FDR
X1101	homovanillate (HVA)	181.051	1649	LC/MS Neg	Amino Acid	Tyrosine Metabolism	0.0035	1.2%	0.7324	0.9888
X1105	linoleate (18:2n6)	279.233	5535	LC/MS Neg	Lipid	Polyunsaturated Fatty Acid (n3 and n6)	0.0028	1.0%	0.7736	0.9888
X1107	allantoin	157.037	1672	LC/MS Polar	Nucleotide	Purine Metabolism, (Hypo)Xanthine/Inosine containing	-0.0045	-1.5%	0.6566	0.9888
X1110	arachidonate (20:4n6)	303.233	5535	LC/MS Neg	Lipid	Polyunsaturated Fatty Acid (n3 and n6)	0.0028	1.0%	0.7799	0.9888
X1114	deoxycholate	391.285	5294	LC/MS Neg	Lipid	Secondary Bile Acid Metabolism	0.005	1.7%	0.6211	0.9888
X1118	arachidate (20:0)	311.296	6295	LC/MS Neg	Lipid	Long Chain Fatty Acid	0.0043	1.5%	0.6822	0.9888
X1121	margarate (17:0)	269.249	5731	LC/MS Neg	Lipid	Long Chain Fatty Acid	-0.0067	-2.3%	0.4952	0.9888
X1123	inosine	267.074	1602.1	LC/MS Neg	Nucleotide	Purine Metabolism, (Hypo)Xanthine/Inosine containing	-0.0126	-4.2%	0.2171	0.9888
X1125	isoleucine	132.102	2800	LC/MS Pos Early	Amino Acid	Leucine, Isoleucine and Valine Metabolism	0.0038	1.3%	0.703	0.9888
X1126	alanine	90.055	1700	LC/MS Pos Early	Amino Acid	Alanine and Aspartate Metabolism	0.0047	1.6%	0.6434	0.9888
X12017	3-methoxytyrosine	212.092	2555	LC/MS Pos Early	Amino Acid	Tyrosine Metabolism	0.0191	6.7%	0.0615	0.9697
X12032	4-acetamidophenol	150.056	2173.7	LC/MS Neg	Xenobiotics	Drug	0.0002	0.1%	0.9884	0.998
X12035	pelargonate (9:0)	157.123	4798	LC/MS Neg	Lipid	Medium Chain Fatty Acid	0.0064	2.2%	0.5179	0.9888
X12129	beta-hydroxyisovalerate	117.056	1027	LC/MS Neg	Amino Acid	Leucine, Isoleucine and Valine Metabolism	-0.0157	-5.2%	0.1229	0.9888
X12261	taurodeoxycholate	498.289	5257.4	LC/MS Neg	Lipid	Secondary Bile Acid Metabolism	0.0014	0.5%	0.8907	0.9888
X1284	threonine	120.066	1514	LC/MS Pos Early	Amino Acid	Glycine, Serine and Threonine Metabolism	0.0168	5.9%	0.1002	0.9888
X1299	tyrosine	182.081	2430	LC/MS Pos Early	Amino Acid	Tyrosine Metabolism	-0.0025	-0.8%	0.8073	0.9888
X1301	lysine	147.113	2850	LC/MS Pos Early	Amino Acid	Lysine Metabolism	-0.0004	-0.1%	0.9675	0.9933
X1302	methionine	150.058	2526	LC/MS Pos Early	Amino Acid	Methionine, Cysteine, SAM and Taurine Metabolism	0.0035	1.2%	0.7265	0.9888
X1303	malate	133.014	615.6	LC/MS Neg	Energy	TCA Cycle	0.0054	1.9%	0.5849	0.9888
X1336	palmitate (16:0)	255.233	5618	LC/MS Neg	Lipid	Long Chain Fatty Acid	-0.0016	-0.5%	0.8678	0.9888
X1356	nonadecanoate (19:0)	297.28	6068	LC/MS Neg	Lipid	Long Chain Fatty Acid	-0.0026	-0.9%	0.8004	0.9888
X1358	stearate (18:0)	283.264	5872	LC/MS Neg	Lipid	Long Chain Fatty Acid	0	0.0%	0.9996	0.9996
X1365	myristate (14:0)	227.202	5440	LC/MS Neg	Lipid	Long Chain Fatty Acid	-0.0112	-3.7%	0.253	0.9888
X1417	kynurenate	188.035	2224	LC/MS Neg	Amino Acid	Tryptophan Metabolism	-0.0135	-4.5%	0.1816	0.9888
X1418	5,6-dihydrothymine	129.066	1280	LC/MS Pos Early	Nucleotide	Pyrimidine Metabolism, Thymine containing	-0.0037	-1.3%	0.7098	0.9888
X1419	5-methylthioadenosine (MTA)	298.097	2752	LC/MS Pos Early	Amino Acid	Polyamine Metabolism	-0.0077	-2.6%	0.4309	0.9888
X1432	2-hydroxyphenylacetate	151.04	858.6	LC/MS Polar	Amino Acid	Tyrosine Metabolism	-0.0075	-2.5%	0.4489	0.9888
X1444	pipecolate	130.086	2200	LC/MS Pos Early	Amino Acid	Lysine Metabolism	0.0017	0.6%	0.8681	0.9888
X1493	ornithine	133.097	2800	LC/MS Pos Early	Amino Acid	Urea cycle; Arginine and Proline Metabolism	0.0047	1.6%	0.6487	0.9888
X1494	5-oxoproline	128.035	738.5	LC/MS Neg	Amino Acid	Glutathione Metabolism	0.0065	2.2%	0.5215	0.9888
X1496	methylmalonate (MMA)	117.019	3078.4	LC/MS Polar	Lipid	Fatty Acid Metabolism (also BCAA Metabolism)	-0.0135	-4.5%	0.1991	0.9888
X1498	N6,N6,N6-trimethyllysine	189.16	2825	LC/MS Pos Early	Amino Acid	Lysine Metabolism	-0.0018	-0.6%	0.8621	0.9888
X1505	orotate	155.01	1638.1	LC/MS Polar	Nucleotide	Pyrimidine Metabolism, Orotate containing	-0.0098	-3.3%	0.3414	0.9888
X15076	2'-deoxyinosine	251.079	1688	LC/MS Neg	Nucleotide	Purine Metabolism, (Hypo)Xanthine/Inosine containing	-0.0191	-6.3%	0.0636	0.9697
X1508	pantothenate	218.103	1498.7	LC/MS Neg	Cofactors and Vitamins	Pantothenate and CoA Metabolism	0.017	6.0%	0.0968	0.9888
X1512	picolinate	124.039	910	LC/MS Pos Early	Amino Acid	Tryptophan Metabolism	-0.011	-3.7%	0.2857	0.9888
X15122	glycerol	91.0401	758	LC/MS Neg	Lipid	Glycerolipid Metabolism	-0.0015	-0.5%	0.8808	0.9888
X15136	xanthosine	283.068	1075	LC/MS Neg	Nucleotide	Purine Metabolism, (Hypo)Xanthine/Inosine containing	-0.0068	-2.3%	0.5125	0.9888
X15140	kynurenine	209.092	2739	LC/MS Pos Early	Amino Acid	Tryptophan Metabolism	-0.0137	-4.6%	0.172	0.9888
X1515	salicylate	137.024	802	LC/MS Polar	Xenobiotics	Drug	-0.0039	-1.3%	0.7102	0.9888
X1516	sarcosine	90.055	1280	LC/MS Pos Early	Amino Acid	Glycine, Serine and Threonine Metabolism	-0.0069	-2.3%	0.5019	0.9888
X1519	sucrose	387.114	3092	LC/MS Polar	Carbohydrate	Disaccharides and Oligosaccharides	-0.0011	-0.4%	0.9127	0.9888
X15336	tartarate	149.009	615.3	LC/MS Neg	Xenobiotics	Food Component/Plant	0.0191	6.7%	0.059	0.9697
X15443	glucuronate	193.035	3233.3	LC/MS Polar	Carbohydrate	Aminosugar Metabolism	0.0081	2.8%	0.4456	0.9888
X1549	3-hydroxyisobutyrate	103.04	1619	LC/MS Polar	Amino Acid	Leucine, Isoleucine and Valine Metabolism	-0.0083	-2.8%	0.4081	0.9888
X15500	carnitine	162.113	1978	LC/MS Pos Early	Lipid	Carnitine Metabolism	0.0017	0.6%	0.8663	0.9888
X15506	choline	104.107	1961	LC/MS Pos Early	Lipid	Phospholipid Metabolism	0.0021	0.7%	0.8332	0.9888
X1552	erucate (22:1n9)	337.311	6355.6	LC/MS Neg	Lipid	Long Chain Fatty Acid	0.009	3.1%	0.381	0.9888
X1558	4-acetamidobutanoate	144.067	893.7	LC/MS Neg	Amino Acid	Polyamine Metabolism	0.0002	0.1%	0.9813	0.9947
X15581	xylose	195.051	1727	LC/MS Polar	Carbohydrate	Pentose Metabolism	0.0167	5.9%	0.0981	0.9888
X15586	maltose	387.114	3329.4	LC/MS Polar	Carbohydrate	Glycogen Metabolism	-0.0015	-0.5%	0.8824	0.9888
X1561	alpha-tocopherol	430.378	2522	LC/MS Pos Late	Cofactors and Vitamins	Tocopherol Metabolism	-0.0001	0.0%	0.9913	0.9983
X1563	chenodeoxycholate	391.285	5264	LC/MS Neg	Lipid	Primary Bile Acid Metabolism	0.012	4.2%	0.2408	0.9888
X1564	citrate	191.02	582	LC/MS Neg	Energy	TCA Cycle	0.0052	1.8%	0.6028	0.9888
X15650	N1-methyladenosine	282.12	2120	LC/MS Pos Early	Nucleotide	Purine Metabolism, Adenine containing	0.0019	0.6%	0.8479	0.9888
X1566	3-aminoisobutyrate	104.071	2190	LC/MS Pos Early	Nucleotide	Pyrimidine Metabolism, Thymine containing	-0.0135	-4.5%	0.1876	0.9888
X1567	vanillylmandelate (VMA)	197.046	941	LC/MS Neg	Amino Acid	Tyrosine Metabolism	0.0023	0.8%	0.8116	0.9888
X15676	3-methyl-2-oxovalerate	129.056	2064.2	LC/MS Neg	Amino Acid	Leucine, Isoleucine and Valine Metabolism	0.0043	1.5%	0.6693	0.9888
X15677	3-methylhistidine	168.078	906.3	LC/MS Neg	Amino Acid	Histidine Metabolism	-0.0019	-0.7%	0.85	0.9888
X15679	xanthurenate	204.03	1476	LC/MS Neg	Amino Acid	Tryptophan Metabolism	-0.0065	-2.2%	0.5334	0.9888
X15681	4-guanidinobutanoate	146.092	2320	LC/MS Pos Early	Amino Acid	Guanidino and Acetamido Metabolism	-0.0037	-1.3%	0.7045	0.9888
X15685	5-hydroxylysine	163.108	2790	LC/MS Pos Early	Amino Acid	Lysine Metabolism	0.0023	0.8%	0.8207	0.9888
X15704	pimelate (heptanedioate)	159.066	2745	LC/MS Polar	Lipid	Fatty Acid, Dicarboxylate	0.0042	1.5%	0.6754	0.9888
X15705	cystathionine	223.075	2270	LC/MS Pos Early	Amino Acid	Methionine, Cysteine, SAM and Taurine Metabolism	-0.0081	-2.7%	0.4245	0.9888
X15716	imidazole lactate	157.061	2040	LC/MS Pos Early	Amino Acid	Histidine Metabolism	0.0024	0.8%	0.8211	0.9888
X1572	glycerate	105.019	2070.4	LC/MS Polar	Carbohydrate	Glycolysis, Gluconeogenesis, and Pyruvate Metabolism	-0.0027	-0.9%	0.7879	0.9888
X1573	guanosine	282.084	1662	LC/MS Neg	Nucleotide	Purine Metabolism, Guanine containing	-0.0072	-2.4%	0.4853	0.9888
X15730	suberate (octanedioate)	173.082	2577.6	LC/MS Polar	Lipid	Fatty Acid, Dicarboxylate	0.0101	3.5%	0.3242	0.9888
X15736	4-acetamidophenylglucuronide	326.088	1400	LC/MS Neg	Xenobiotics	Drug	-0.0088	-3.0%	0.3905	0.9888
X15745	methylsuccinate	131.035	2800	LC/MS Polar	Amino Acid	Leucine, Isoleucine and Valine Metabolism	0.0017	0.6%	0.865	0.9888
X15749	3-phenylpropionate (hydrocinnamate)	149.061	2860	LC/MS Neg	Xenobiotics	Benzoate Metabolism	-0.0177	-5.9%	0.082	0.9888
X15753	hippurate	178.051	2106.9	LC/MS Neg	Xenobiotics	Benzoate Metabolism	-0.0093	-3.1%	0.3623	0.9888
X15765	ethylmalonate	131.035	2785	LC/MS Polar	Amino Acid	Leucine, Isoleucine and Valine Metabolism	-0.0122	-4.1%	0.2351	0.9888
X15772	ribitol	151.061	1789.6	LC/MS Polar	Carbohydrate	Pentose Metabolism	0.0165	5.8%	0.1023	0.9888
X1584	methyl indole-3-acetate	190.086	3339	LC/MS Pos Early	Xenobiotics	Food Component/Plant	-0.0051	-1.7%	0.6116	0.9888
X1585	N-acetylalanine	130.051	861.2	LC/MS Neg	Amino Acid	Alanine and Aspartate Metabolism	0.0016	0.6%	0.8686	0.9888
X1587	N-acetylleucine	172.098	2400	LC/MS Neg	Amino Acid	Leucine, Isoleucine and Valine Metabolism	-0.0011	-0.4%	0.9129	0.9888
X1589	N-acetylmethionine	190.054	1787	LC/MS Neg	Amino Acid	Methionine, Cysteine, SAM and Taurine Metabolism	0.0031	1.1%	0.761	0.9888
X1591	N-acetylvaline	158.082	1704	LC/MS Neg	Amino Acid	Leucine, Isoleucine and Valine Metabolism	0.0026	0.9%	0.7952	0.9888
X15958	phenylacetate	135.045	2150	LC/MS Neg	Amino Acid	Phenylalanine Metabolism	-0.004	-1.4%	0.6923	0.9888
X15990	glycerophosphorylcholine (GPC)	258.11	672	LC/MS Pos Early	Lipid	Phospholipid Metabolism	0.0095	3.3%	0.3519	0.9888
X1600	phosphoethanolamine	142.026	700	LC/MS Pos Early	Lipid	Phospholipid Metabolism	-0.0124	-4.1%	0.2173	0.9888
X1604	urate	167.021	757.1	LC/MS Neg	Nucleotide	Purine Metabolism, (Hypo)Xanthine/Inosine containing	-0.0073	-2.4%	0.4462	0.9888
X1605	ursodeoxycholate	391.285	5055	LC/MS Neg	Lipid	Secondary Bile Acid Metabolism	0.0069	2.4%	0.5016	0.9888
X1638	arginine	175.119	2825	LC/MS Pos Early	Amino Acid	Urea cycle; Arginine and Proline Metabolism	0.013	4.5%	0.2116	0.9888
X1642	caprate (10:0)	171.139	5090.7	LC/MS Neg	Lipid	Medium Chain Fatty Acid	-0.0156	-5.2%	0.1227	0.9888
X1643	fumarate	115.004	3084	LC/MS Polar	Energy	TCA Cycle	0.0096	3.3%	0.3409	0.9888
X1644	heptanoate (7:0)	129.092	3670	LC/MS Neg	Lipid	Medium Chain Fatty Acid	-0.0086	-2.9%	0.3967	0.9888
X1645	laurate (12:0)	199.17	5300	LC/MS Neg	Lipid	Medium Chain Fatty Acid	-0.0062	-2.1%	0.5284	0.9888
X1648	serine	106.05	1239	LC/MS Pos Early	Amino Acid	Glycine, Serine and Threonine Metabolism	-0.0047	-1.6%	0.6502	0.9888
X1649	valine	118.086	2479	LC/MS Pos Early	Amino Acid	Leucine, Isoleucine and Valine Metabolism	-0.0004	-0.1%	0.9663	0.9933
X1669	4-hydroxyphenylpyruvate	179.035	1690.1	LC/MS Neg	Amino Acid	Tyrosine Metabolism	-0.0059	-2.0%	0.5617	0.9888
X1670	urea	121.072	700	LC/MS Pos Early	Amino Acid	Urea cycle; Arginine and Proline Metabolism	-0.0165	-5.5%	0.1059	0.9888
X1712	cortisol	361.202	4713.2	LC/MS Neg	Lipid	Steroid	0.0015	0.5%	0.8813	0.9888
X1759	N-stearoyl-sphinganine (d18:0/18:0)*	568.566	3526	LC/MS Pos Late	Lipid	Sphingolipid Metabolism	0.0154	5.4%	0.1224	0.9888
X1769	cortisone	359.186	4572.5	LC/MS Neg	Lipid	Steroid	-0.0053	-1.8%	0.5945	0.9888
X17747	sphingosine	300.29	1393	LC/MS Pos Late	Lipid	Sphingolipid Metabolism	0.0131	4.6%	0.193	0.9888
X17769	sphinganine	302.305	1413	LC/MS Pos Late	Lipid	Sphingolipid Metabolism	0.0187	6.6%	0.0709	0.9888
X17805	dihomo-linoleate (20:2n6)	307.264	5730	LC/MS Neg	Lipid	Polyunsaturated Fatty Acid (n3 and n6)	-0.0006	-0.2%	0.952	0.9908
X17945	2-hydroxystearate	299.259	5695	LC/MS Neg	Lipid	Fatty Acid, Monohydroxy	-0.0085	-2.9%	0.4053	0.9888
X1806	retinol (Vitamin A)	269.226	1636	LC/MS Pos Late	Cofactors and Vitamins	Vitamin A Metabolism	-0.0092	-3.1%	0.3776	0.9888
X18245	gamma-glutamylhistidine	285.119	2740	LC/MS Pos Early	Peptide	Gamma-glutamyl Amino Acid	0.009	3.1%	0.372	0.9888
X18254	paraxanthine	181.072	1810	LC/MS Pos Early	Xenobiotics	Xanthine Metabolism	0.0077	2.6%	0.4467	0.9888
X18280	gentisate	153.019	1459.8	LC/MS Neg	Amino Acid	Tyrosine Metabolism	-0.0019	-0.6%	0.8546	0.9888
X18281	2-hydroxyhippurate (salicylurate)	194.046	2184	LC/MS Neg	Xenobiotics	Benzoate Metabolism	-0.0055	-1.8%	0.5982	0.9888
X18335	quinate	191.056	2432.9	LC/MS Polar	Xenobiotics	Food Component/Plant	0.0171	6.0%	0.0896	0.9888
X18349	indolelactate	206.081	2600	LC/MS Pos Early	Amino Acid	Tryptophan Metabolism	-0.007	-2.4%	0.4985	0.9888
X18357	glycylvaline	175.108	2734	LC/MS Pos Early	Peptide	Dipeptide	0.0265	9.5%	0.0085	0.6252
X18362	azelate (nonanedioate)	187.098	1276	LC/MS Neg	Lipid	Fatty Acid, Dicarboxylate	-0.0031	-1.0%	0.7632	0.9888
X18368	cys-gly, oxidized	355.074	2947	LC/MS Pos Early	Amino Acid	Glutathione Metabolism	0.0067	2.3%	0.5035	0.9888
X18369	gamma-glutamylleucine	261.144	2991	LC/MS Pos Early	Peptide	Gamma-glutamyl Amino Acid	-0.0087	-2.9%	0.3866	0.9888
X18374	methionine sulfoxide	166.053	1272	LC/MS Pos Early	Amino Acid	Methionine, Cysteine, SAM and Taurine Metabolism	0.0039	1.3%	0.6956	0.9888
X18392	theobromine	181.072	1600	LC/MS Pos Early	Xenobiotics	Xanthine Metabolism	-0.0028	-0.9%	0.7881	0.9888
X18394	theophylline	181.072	1870	LC/MS Pos Early	Xenobiotics	Xanthine Metabolism	-0.0008	-0.3%	0.9338	0.9888
X18467	eicosapentaenoate (EPA; 20:5n3)	301.217	5450	LC/MS Neg	Lipid	Polyunsaturated Fatty Acid (n3 and n6)	-0.0067	-2.2%	0.5094	0.9888
X18474	estrone 3-sulfate	349.111	4417.3	LC/MS Neg	Lipid	Steroid	0.0054	1.9%	0.5875	0.9888
X18476	glycocholate	464.302	5163	LC/MS Neg	Lipid	Primary Bile Acid Metabolism	-0.011	-3.7%	0.2745	0.9888
X18477	glycodeoxycholate	448.307	5281	LC/MS Neg	Lipid	Secondary Bile Acid Metabolism	0.0105	3.7%	0.3005	0.9888
X18494	taurochenodeoxycholate	498.289	5250	LC/MS Neg	Lipid	Primary Bile Acid Metabolism	-0.0091	-3.0%	0.3761	0.9888
X18497	taurocholate	514.284	5150	LC/MS Neg	Lipid	Primary Bile Acid Metabolism	-0.0119	-4.0%	0.2425	0.9888
X1898	proline	116.071	1603	LC/MS Pos Early	Amino Acid	Urea cycle; Arginine and Proline Metabolism	-0.0097	-3.2%	0.341	0.9888
X1899	quinolinate	168.029	845	LC/MS Pos Early	Cofactors and Vitamins	Nicotinate and Nicotinamide Metabolism	-0.0012	-0.4%	0.9001	0.9888
X19130	1,2-dipalmitoyl-GPC (16:0/16:0)	734.569	2365	LC/MS Pos Late	Lipid	Phosphatidylcholine (PC)	-0.0009	-0.3%	0.9281	0.9888
X19263	1-palmitoyl-2-oleoyl-GPE (16:0/18:1)	718.538	2509	LC/MS Pos Late	Lipid	Phosphatidylethanolamine (PE)	0.0008	0.3%	0.9374	0.9888
X19265	1-stearoyl-2-oleoyl-GPS (18:0/18:1)	790.559	3000	LC/MS Pos Late	Lipid	Phosphatidylserine (PS)	0.0022	0.8%	0.8292	0.9888
X19266	2-arachidonoylglycerol (20:4)	303.233	6170	LC/MS Neg	Lipid	Monoacylglycerol	0.01	3.4%	0.3211	0.9888
X19503	stearoyl sphingomyelin (d18:1/18:0)	731.606	2400	LC/MS Pos Late	Lipid	Sphingolipid Metabolism	0.0099	3.4%	0.334	0.9888
X20675	1,5-anhydroglucitol (1,5-AG)	163.061	802	LC/MS Neg	Carbohydrate	Glycolysis, Gluconeogenesis, and Pyruvate Metabolism	0.0097	3.4%	0.3501	0.9888
X20676	maleate	115.004	2510	LC/MS Polar	Lipid	Fatty Acid, Dicarboxylate	0.0053	1.8%	0.5991	0.9888
X20693	tartronate (hydroxymalonate)	118.999	610	LC/MS Neg	Xenobiotics	Bacterial/Fungal	-0.0032	-1.1%	0.7403	0.9888
X20694	oxalate (ethanedioate)	88.988	603	LC/MS Neg	Cofactors and Vitamins	Ascorbate and Aldarate Metabolism	-0.0084	-2.8%	0.3832	0.9888
X20699	erythritol	167.056	1491	LC/MS Polar	Xenobiotics	Food Component/Plant	0.0103	3.6%	0.2932	0.9888
X21127	1-palmitoylglycerol (16:0)	255.233	6550	LC/MS Neg	Lipid	Monoacylglycerol	-0.0083	-2.8%	0.4144	0.9888
X21132	2,3-dihydroxypyridine	112.039	1420	LC/MS Pos Early	Xenobiotics	Food Component/Plant	0.0035	1.2%	0.7266	0.9888
X21151	saccharin	181.992	1999.7	LC/MS Neg	Xenobiotics	Food Component/Plant	-0.0013	-0.4%	0.902	0.9888
X21184	1-oleoylglycerol (18:1)	281.249	6650	LC/MS Neg	Lipid	Monoacylglycerol	-0.0039	-1.3%	0.6982	0.9888
X21232	2-oleoylglycerol (18:1)	281.249	6500	LC/MS Neg	Lipid	Monoacylglycerol	-0.0112	-3.7%	0.2808	0.9888
X21239	8-hydroxyoctanoate	159.103	2300.4	LC/MS Neg	Lipid	Fatty Acid, Monohydroxy	-0.0058	-2.0%	0.5622	0.9888
X2125	taurine	124.007	690	LC/MS Neg	Amino Acid	Methionine, Cysteine, SAM and Taurine Metabolism	-0.0115	-3.8%	0.2621	0.9888
X2132	citrulline	176.103	1520	LC/MS Pos Early	Amino Acid	Urea cycle; Arginine and Proline Metabolism	0.0018	0.6%	0.8585	0.9888
X2137	biliverdin	581.241	4695.6	LC/MS Neg	Cofactors and Vitamins	Hemoglobin and Porphyrin Metabolism	-0.0057	-1.9%	0.5818	0.9888
X22001	3-hydroxyoctanoate	159.103	3446	LC/MS Neg	Lipid	Fatty Acid, Monohydroxy	0.0064	2.2%	0.526	0.9888
X22036	2-hydroxyoctanoate	159.103	3736.8	LC/MS Neg	Lipid	Fatty Acid, Monohydroxy	0.0046	1.6%	0.6519	0.9888
X22053	3-hydroxydecanoate	187.134	4634.7	LC/MS Neg	Lipid	Fatty Acid, Monohydroxy	0.0059	2.0%	0.5569	0.9888
X22116	4-methyl-2-oxopentanoate	129.056	2170	LC/MS Neg	Amino Acid	Leucine, Isoleucine and Valine Metabolism	0.0041	1.4%	0.6813	0.9888
X22130	phenyllactate (PLA)	165.056	2208	LC/MS Neg	Amino Acid	Phenylalanine Metabolism	-0.0129	-4.3%	0.2093	0.9888
X22132	alpha-hydroxyisocaproate	131.071	1840	LC/MS Neg	Amino Acid	Leucine, Isoleucine and Valine Metabolism	-0.0096	-3.2%	0.3412	0.9888
X22137	homoarginine	189.135	2882	LC/MS Pos Early	Amino Acid	Urea cycle; Arginine and Proline Metabolism	0.0097	3.4%	0.3426	0.9888
X22138	homocitrulline	188.104	3006.8	LC/MS Polar	Amino Acid	Urea cycle; Arginine and Proline Metabolism	0.0028	1.0%	0.7883	0.9888
X22176	cysteine s-sulfate	199.969	2273	LC/MS Polar	Amino Acid	Methionine, Cysteine, SAM and Taurine Metabolism	0.0284	10.2%	0.0045	0.5986
X22185	N-acetylaspartate (NAA)	174.041	620.5	LC/MS Neg	Amino Acid	Alanine and Aspartate Metabolism	0.0094	3.3%	0.3567	0.9888
X22206	theanine	175.108	2180	LC/MS Pos Early	Xenobiotics	Food Component/Plant	0.0272	9.7%	0.008	0.6252
X22842	cholate	407.28	5165	LC/MS Neg	Lipid	Primary Bile Acid Metabolism	-0.0116	-3.9%	0.259	0.9888
X2342	serotonin	177.102	2550	LC/MS Pos Early	Amino Acid	Tryptophan Metabolism	0.0048	1.7%	0.6337	0.9888
X2730	gamma-glutamylglutamine	276.119	1430	LC/MS Pos Early	Peptide	Gamma-glutamyl Amino Acid	-0.0049	-1.7%	0.6286	0.9888
X2734	gamma-glutamyltyrosine	309.109	1240	LC/MS Neg	Peptide	Gamma-glutamyl Amino Acid	-0.0068	-2.3%	0.4974	0.9888
X27414	beta-sitosterol	397.383	3054	LC/MS Pos Late	Lipid	Sterol	0.0174	6.1%	0.0818	0.9888
X27447	1-linoleoylglycerol (18:2)	279.233	6477	LC/MS Neg	Lipid	Monoacylglycerol	0.0021	0.7%	0.8322	0.9888
X27513	indoleacetate	176.071	2850	LC/MS Pos Early	Amino Acid	Tryptophan Metabolism	-0.0009	-0.3%	0.9342	0.9888
X2761	thyroxine	775.679	4808	LC/MS Neg	Amino Acid	Tyrosine Metabolism	0.0068	2.3%	0.5195	0.9888
X27665	1-methylnicotinamide	137.071	1940	LC/MS Pos Early	Cofactors and Vitamins	Nicotinate and Nicotinamide Metabolism	0.0095	3.3%	0.3575	0.9888
X27672	3-indoxyl sulfate	212.002	2222.2	LC/MS Neg	Amino Acid	Tryptophan Metabolism	-0.0013	-0.4%	0.9042	0.9888
X27710	N-acetylglycine	116.035	731	LC/MS Neg	Amino Acid	Glycine, Serine and Threonine Metabolism	-0.002	-0.7%	0.8456	0.9888
X27718	creatine	132.077	1947	LC/MS Pos Early	Amino Acid	Creatine Metabolism	-0.0125	-4.2%	0.212	0.9888
X27719	galactonate	195.051	3085	LC/MS Polar	Carbohydrate	Fructose, Mannose and Galactose Metabolism	-0.0223	-7.3%	0.0263	0.7609
X27731	ribonate	165.041	2425	LC/MS Polar	Carbohydrate	Pentose Metabolism	0.0211	7.4%	0.0397	0.8782
X27738	threonate	135.03	2384	LC/MS Polar	Cofactors and Vitamins	Ascorbate and Aldarate Metabolism	0.0009	0.3%	0.925	0.9888
X2829	N-formylmethionine	176.039	1543.8	LC/MS Neg	Amino Acid	Methionine, Cysteine, SAM and Taurine Metabolism	-0.0097	-3.2%	0.3291	0.9888
X30460	1-methylhistidine	168.078	1227	LC/MS Neg	Amino Acid	Histidine Metabolism	-0.0134	-4.5%	0.1899	0.9888
X3127	hypoxanthine	135.031	1291.2	LC/MS Neg	Nucleotide	Purine Metabolism, (Hypo)Xanthine/Inosine containing	-0.0152	-5.0%	0.1407	0.9888
X3141	betaine	118.086	1064	LC/MS Pos Early	Amino Acid	Glycine, Serine and Threonine Metabolism	-0.0107	-3.6%	0.2993	0.9888
X3147	xanthine	151.026	2023	LC/MS Polar	Nucleotide	Purine Metabolism, (Hypo)Xanthine/Inosine containing	0.0114	3.9%	0.263	0.9888
X31530	threonylphenylalanine	265.119	2322	LC/MS Neg	Peptide	Dipeptide	-0.0019	-0.6%	0.8519	0.9888
X31536	N-(2-furoyl)glycine	168.03	1525.8	LC/MS Neg	Xenobiotics	Food Component/Plant	0.0099	3.4%	0.3096	0.9888
X31548	DSGEGDFXAEGGGVR*	731.317	2535	LC/MS Neg	Peptide	Fibrinogen Cleavage Peptide	-0.0137	-4.6%	0.1718	0.9888
X3155	3-ureidopropionate	133.061	875	LC/MS Pos Early	Nucleotide	Pyrimidine Metabolism, Uracil containing	0.0039	1.3%	0.7029	0.9888
X31555	pyridoxate	182.046	2185	LC/MS Neg	Cofactors and Vitamins	Vitamin B6 Metabolism	0.0115	4.0%	0.2556	0.9888
X31591	androsterone sulfate	369.174	5022	LC/MS Neg	Lipid	Steroid	-0.017	-5.6%	0.0856	0.9888
X31675	2-pyrrolidinone	86.06	1262	LC/MS Pos Early	Xenobiotics	Chemical	0.0136	4.7%	0.1937	0.9888
X31787	3-carboxy-4-methyl-5-propyl-2-furanpropanoate (CMPF)	239.093	2840	LC/MS Neg	Lipid	Fatty Acid, Dicarboxylate	-0.0058	-1.9%	0.5708	0.9888
X31889	taurolithocholate	482.295	5345	LC/MS Neg	Lipid	Secondary Bile Acid Metabolism	-0.008	-2.7%	0.4265	0.9888
X31904	7-ketodeoxycholate	405.265	4821	LC/MS Neg	Lipid	Secondary Bile Acid Metabolism	0.0037	1.3%	0.7081	0.9888
X31912	glycolithocholate	432.312	5357.1	LC/MS Neg	Lipid	Secondary Bile Acid Metabolism	0.0034	1.1%	0.7329	0.9888
X31928	2-methylbutyrylglycine	158.082	1884	LC/MS Neg	Amino Acid	Leucine, Isoleucine and Valine Metabolism	-0.0159	-5.3%	0.125	0.9888
X31932	propionylglycine	130.051	960	LC/MS Neg	Lipid	Fatty Acid Metabolism (also BCAA Metabolism)	-0.0082	-2.8%	0.4144	0.9888
X31938	5-hydroxyhexanoate	131.071	1267	LC/MS Neg	Lipid	Fatty Acid, Monohydroxy	-0.0046	-1.6%	0.6493	0.9888
X31943	3-hydroxysebacate	217.108	1282	LC/MS Neg	Lipid	Fatty Acid, Monohydroxy	0.0006	0.2%	0.9564	0.9908
X32197	3-(4-hydroxyphenyl)lactate	181.051	1379	LC/MS Neg	Amino Acid	Tyrosine Metabolism	-0.0077	-2.6%	0.4408	0.9888
X32198	acetylcarnitine (C2)	204.123	2282	LC/MS Pos Early	Lipid	Fatty Acid Metabolism(Acyl Carnitine)	0.0055	1.9%	0.5723	0.9888
X32306	trans-4-hydroxyproline	132.065	1064	LC/MS Pos Early	Amino Acid	Urea cycle; Arginine and Proline Metabolism	0.0033	1.1%	0.7484	0.9888
X32328	hexanoylcarnitine (C6)	260.186	3308	LC/MS Pos Early	Lipid	Fatty Acid Metabolism(Acyl Carnitine)	0.004	1.4%	0.679	0.9888
X32346	glycochenodeoxycholate	448.307	5236.1	LC/MS Neg	Lipid	Primary Bile Acid Metabolism	-0.0052	-1.8%	0.6079	0.9888
X32349	4-imidazoleacetate	127.05	2055	LC/MS Pos Early	Amino Acid	Histidine Metabolism	-0.0096	-3.2%	0.3326	0.9888
X32350	1-methylimidazoleacetate	141.066	2064	LC/MS Pos Early	Amino Acid	Histidine Metabolism	0.0049	1.7%	0.6289	0.9888
X32352	guanine	152.057	2032	LC/MS Pos Early	Nucleotide	Purine Metabolism, Guanine containing	0.0013	0.4%	0.9008	0.9888
X32377	N-acetylneuraminate	310.113	660	LC/MS Pos Early	Carbohydrate	Aminosugar Metabolism	0.0021	0.7%	0.8373	0.9888
X32388	dodecanedioate	229.144	2990	LC/MS Neg	Lipid	Fatty Acid, Dicarboxylate	-0.0082	-2.8%	0.4034	0.9888
X32390	N-acetyltyrosine	222.077	1680	LC/MS Neg	Amino Acid	Tyrosine Metabolism	0.0046	1.6%	0.6504	0.9888
X32391	1,3-dimethylurate	195.052	1671.4	LC/MS Neg	Xenobiotics	Xanthine Metabolism	0.0008	0.3%	0.9385	0.9888
X32397	3-hydroxy-2-ethylpropionate	117.056	975	LC/MS Neg	Amino Acid	Leucine, Isoleucine and Valine Metabolism	-0.0252	-8.2%	0.0129	0.6403
X32398	sebacate (decanedioate)	201.113	1788	LC/MS Neg	Lipid	Fatty Acid, Dicarboxylate	-0.003	-1.0%	0.7647	0.9888
X32401	trigonelline (N'-methylnicotinate)	138.055	1388	LC/MS Pos Early	Cofactors and Vitamins	Nicotinate and Nicotinamide Metabolism	0.0154	5.4%	0.1247	0.9888
X32405	indolepropionate	190.086	3205	LC/MS Pos Early	Amino Acid	Tryptophan Metabolism	-0.0105	-3.5%	0.3093	0.9888
X32412	butyrylcarnitine (C4)	232.154	2860	LC/MS Pos Early	Lipid	Fatty Acid Metabolism (also BCAA Metabolism)	-0.0109	-3.7%	0.2796	0.9888
X32415	docosadienoate (22:2n6)	335.296	6034	LC/MS Neg	Lipid	Polyunsaturated Fatty Acid (n3 and n6)	0.0026	0.9%	0.7963	0.9888
X32417	docosatrienoate (22:3n3)	333.28	5823	LC/MS Neg	Lipid	Polyunsaturated Fatty Acid (n3 and n6)	-0.0013	-0.5%	0.8942	0.9888
X32418	myristoleate (14:1n5)	225.186	5346.9	LC/MS Neg	Lipid	Long Chain Fatty Acid	-0.0093	-3.1%	0.3314	0.9888
X32425	dehydroisoandrosterone sulfate (DHEA-S)	367.159	4745	LC/MS Neg	Lipid	Steroid	-0.0082	-2.8%	0.4048	0.9888
X32426	I-urobilinogen	591.319	4190	LC/MS Neg	Cofactors and Vitamins	Hemoglobin and Porphyrin Metabolism	0.0205	7.2%	0.0437	0.8782
X32445	3-methylxanthine	165.042	1700	LC/MS Neg	Xenobiotics	Xanthine Metabolism	-0.003	-1.0%	0.7737	0.9888
X32446	guanidinosuccinate	174.052	640.2	LC/MS Neg	Amino Acid	Guanidino and Acetamido Metabolism	-0.0187	-6.2%	0.0677	0.9697
X32452	propionylcarnitine (C3)	218.139	2590	LC/MS Pos Early	Lipid	Fatty Acid Metabolism (also BCAA Metabolism)	-0.008	-2.7%	0.4176	0.9888
X32457	3-hydroxylaurate	215.165	5175	LC/MS Neg	Lipid	Fatty Acid, Monohydroxy	0.0075	2.6%	0.4335	0.9888
X32492	caprylate (8:0)	143.108	4362	LC/MS Neg	Lipid	Medium Chain Fatty Acid	-0.0026	-0.9%	0.7956	0.9888
X32497	10-undecenoate (11:1n1)	183.139	5085.8	LC/MS Neg	Lipid	Medium Chain Fatty Acid	-0.0111	-3.7%	0.2713	0.9888
X32504	docosapentaenoate (n3 DPA; 22:5n3)	329.249	5571	LC/MS Neg	Lipid	Polyunsaturated Fatty Acid (n3 and n6)	-0.0063	-2.1%	0.5299	0.9888
X32506	2-linoleoylglycerol (18:2)	279.233	6250	LC/MS Neg	Lipid	Monoacylglycerol	0.0027	0.9%	0.7897	0.9888
X32553	phenol sulfate	172.991	2156	LC/MS Neg	Amino Acid	Tyrosine Metabolism	0.0071	2.5%	0.4922	0.9888
X32562	pregnen-diol disulfate*	238.077	3868	LC/MS Neg	Lipid	Steroid	-0.0022	-0.7%	0.8267	0.9888
X32578	X - 11261	286.201	870	LC/MS Pos Late	Unknown		-0.0012	-0.4%	0.9003	0.9888
X32586	bilirubin (E,E)*	585.271	1045	LC/MS Pos Late	Cofactors and Vitamins	Hemoglobin and Porphyrin Metabolism	-0.015	-5.0%	0.1463	0.9888
X32599	glycocholenate sulfate*	254.623	4750	LC/MS Neg	Lipid	Secondary Bile Acid Metabolism	-0.0065	-2.2%	0.5311	0.9888
X32619	pregn steroid monosulfate*	397.205	5000	LC/MS Neg	Lipid	Steroid	-0.0097	-3.2%	0.3332	0.9888
X32620	glycolithocholate sulfate*	255.631	5011	LC/MS Neg	Lipid	Secondary Bile Acid Metabolism	0.0013	0.5%	0.8942	0.9888
X32698	X - 11381	186.112	2331	LC/MS Pos Early	Unknown		-0.0154	-5.1%	0.1292	0.9888
X32807	taurocholenate sulfate	279.614	4750	LC/MS Neg	Lipid	Secondary Bile Acid Metabolism	-0.0061	-2.0%	0.5568	0.9888
X32827	andro steroid monosulfate (1)*	383.153	3871	LC/MS Neg	Lipid	Steroid	-0.0007	-0.2%	0.9413	0.9888
X32857	X - 11540	342.263	1200	LC/MS Pos Late	Unknown		0.0042	1.4%	0.6649	0.9888
X32984	N-alpha-acetylornithine	175.108	2000	LC/MS Pos Early	Amino Acid	Urea cycle; Arginine and Proline Metabolism	0.0136	4.7%	0.184	0.9888
X33009	homostachydrine*	158.118	1750	LC/MS Pos Early	Xenobiotics	Food Component/Plant	0.0133	4.6%	0.198	0.9888
X33132	X - 11787	148.097	2319	LC/MS Pos Early	Unknown		0.0044	1.5%	0.6665	0.9888
X33140	X - 11795	148.097	2556	LC/MS Pos Early	Unknown		-0.0201	-6.6%	0.0503	0.919
X33161	2-methoxyacetaminophen glucuronide*	356.099	1633	LC/MS Neg	Xenobiotics	Drug	-0.0095	-3.2%	0.3647	0.9888
X33173	2-hydroxyacetaminophen sulfate*	246.008	1674	LC/MS Neg	Xenobiotics	Drug	-0.0115	-3.8%	0.2673	0.9888
X33228	1-arachidonoyl-GPC (20:4n6)*	544.34	1460	LC/MS Pos Late	Lipid	Lysophospholipid	0.0011	0.4%	0.9152	0.9888
X33230	1-palmitoleoyl-GPC (16:1)*	494.324	1450	LC/MS Pos Late	Lipid	Lysophospholipid	0.0085	2.9%	0.414	0.9888
X33384	salicyluric glucuronide*	370.078	1463	LC/MS Neg	Xenobiotics	Drug	-0.0079	-2.6%	0.446	0.9888
X33419	2-palmitoylglycerol (16:0)	255.233	6400	LC/MS Neg	Lipid	Monoacylglycerol	-0.0074	-2.5%	0.4742	0.9888
X33422	gamma-glutamylphenylalanine	295.129	2992	LC/MS Pos Early	Peptide	Gamma-glutamyl Amino Acid	0.0001	0.0%	0.9939	0.9983
X33441	isobutyrylcarnitine (C4)	232.154	2810	LC/MS Pos Early	Amino Acid	Leucine, Isoleucine and Valine Metabolism	-0.002	-0.7%	0.845	0.9888
X33442	pseudouridine	243.062	1100	LC/MS Neg	Nucleotide	Pyrimidine Metabolism, Uracil containing	-0.0064	-2.2%	0.5156	0.9888
X33447	palmitoleate (16:1n7)	253.217	5475	LC/MS Neg	Lipid	Long Chain Fatty Acid	-0.0012	-0.4%	0.9008	0.9888
X33587	eicosenoate (20:1)	309.28	5950	LC/MS Neg	Lipid	Long Chain Fatty Acid	0.0011	0.4%	0.9089	0.9888
X33935	piperine	286.144	1168	LC/MS Pos Late	Xenobiotics	Food Component/Plant	0.0123	4.3%	0.2265	0.9888
X33936	octanoylcarnitine (C8)	288.217	950	LC/MS Pos Late	Lipid	Fatty Acid Metabolism(Acyl Carnitine)	0.0008	0.3%	0.9337	0.9888
X33937	alpha-hydroxyisovalerate	117.056	1126	LC/MS Neg	Amino Acid	Leucine, Isoleucine and Valine Metabolism	-0.005	-1.7%	0.619	0.9888
X33939	N-acetylthreonine	160.061	821.6	LC/MS Neg	Amino Acid	Glycine, Serine and Threonine Metabolism	-0.0153	-5.1%	0.1302	0.9888
X33941	decanoylcarnitine (C10)	316.248	1130	LC/MS Pos Late	Lipid	Fatty Acid Metabolism(Acyl Carnitine)	0.0003	0.1%	0.9783	0.9947
X33942	N-acetylasparagine	175.071	785	LC/MS Pos Early	Amino Acid	Alanine and Aspartate Metabolism	0.009	3.1%	0.3891	0.9888
X33945	phenylacetylglycine	192.067	2375	LC/MS Neg	Peptide	Acetylated Peptides	-0.0359	-11.5%	0.0004	0.2189
X33946	N-acetylhistidine	196.073	900	LC/MS Neg	Amino Acid	Histidine Metabolism	-0.0019	-0.7%	0.847	0.9888
X33947	gamma-glutamyltryptophan	332.125	1960	LC/MS Neg	Peptide	Gamma-glutamyl Amino Acid	-0.0015	-0.5%	0.8808	0.9888
X33949	gamma-glutamylglycine	205.082	1535	LC/MS Pos Early	Peptide	Gamma-glutamyl Amino Acid	0.0011	0.4%	0.9136	0.9888
X33950	N-acetylphenylalanine	206.082	2597	LC/MS Neg	Amino Acid	Phenylalanine Metabolism	-0.0019	-0.6%	0.8529	0.9888
X33952	myristoylcarnitine (C14)	372.311	1350	LC/MS Pos Late	Lipid	Fatty Acid Metabolism(Acyl Carnitine)	-0.0096	-3.2%	0.3293	0.9888
X33953	N-acetylarginine	217.13	2245	LC/MS Pos Early	Amino Acid	Urea cycle; Arginine and Proline Metabolism	0.0101	3.5%	0.3293	0.9888
X33955	1-palmitoyl-GPC (16:0)	496.34	1525	LC/MS Pos Late	Lipid	Lysophospholipid	0.011	3.8%	0.2806	0.9888
X33959	N-acetyltryptophan	245.093	2630	LC/MS Neg	Amino Acid	Tryptophan Metabolism	-0.0111	-3.7%	0.2797	0.9888
X33961	1-stearoyl-GPC (18:0)	524.371	1606	LC/MS Pos Late	Lipid	Lysophospholipid	0.0018	0.6%	0.8605	0.9888
X33963	acetoacetate	103.039	1062	LC/MS Pos Early	Lipid	Ketone Bodies	-0.0033	-1.1%	0.7514	0.9888
X33967	N-acetylisoleucine	172.098	2325	LC/MS Neg	Amino Acid	Leucine, Isoleucine and Valine Metabolism	-0.0109	-3.7%	0.283	0.9888
X33968	5-dodecenoate (12:1n7)	197.155	5224	LC/MS Neg	Lipid	Medium Chain Fatty Acid	-0.0009	-0.3%	0.9224	0.9888
X33969	stearidonate (18:4n3)	275.202	5395	LC/MS Neg	Lipid	Polyunsaturated Fatty Acid (n3 and n6)	-0.0063	-2.1%	0.5287	0.9888
X33971	10-heptadecenoate (17:1n7)	267.233	5555	LC/MS Neg	Lipid	Long Chain Fatty Acid	-0.0069	-2.3%	0.4691	0.9888
X33972	10-nonadecenoate (19:1n9)	295.264	5780	LC/MS Neg	Lipid	Long Chain Fatty Acid	-0.0084	-2.8%	0.3879	0.9888
X33973	epiandrosterone sulfate	369.174	4855	LC/MS Neg	Lipid	Steroid	-0.016	-5.3%	0.1087	0.9888
X33983	tauro-beta-muricholate	514.284	4774	LC/MS Neg	Lipid	Primary Bile Acid Metabolism	-0.0036	-1.2%	0.7234	0.9888
X33997	campesterol	383.367	2873	LC/MS Pos Late	Lipid	Sterol	0.0166	5.8%	0.1038	0.9888
X34035	linolenate [alpha or gamma; (18:3n3 or 6)]	277.217	5450	LC/MS Neg	Lipid	Polyunsaturated Fatty Acid (n3 and n6)	-0.0043	-1.4%	0.666	0.9888
X34365	3-(cystein-S-yl)acetaminophen*	271.075	2420	LC/MS Pos Early	Xenobiotics	Drug	-0.0114	-3.8%	0.2763	0.9888
X34383	2-myristoylglycerol (14:0)	227.202	6230	LC/MS Neg	Lipid	Monoacylglycerol	-0.0118	-3.9%	0.2537	0.9888
X34384	stachydrine	144.102	1440	LC/MS Pos Early	Xenobiotics	Food Component/Plant	-0.0337	-10.8%	0.0008	0.3012
X34387	N-acetylproline	158.081	1695	LC/MS Pos Early	Amino Acid	Urea cycle; Arginine and Proline Metabolism	-0.0089	-3.0%	0.3907	0.9888
X34389	1-methylxanthine	165.042	1568.8	LC/MS Neg	Xenobiotics	Xanthine Metabolism	-0.0078	-2.6%	0.4342	0.9888
X34390	7-methylxanthine	165.042	1638.5	LC/MS Neg	Xenobiotics	Xanthine Metabolism	-0.0054	-1.8%	0.5981	0.9888
X34393	1-linolenoylglycerol (18:3)	277.217	6214	LC/MS Neg	Lipid	Monoacylglycerol	-0.0087	-2.9%	0.3925	0.9888
X34395	1-methylurate	181.037	1099	LC/MS Neg	Xenobiotics	Xanthine Metabolism	-0.006	-2.0%	0.549	0.9888
X34396	choline phosphate	184.073	700	LC/MS Pos Early	Lipid	Phospholipid Metabolism	0.0026	0.9%	0.7977	0.9888
X34397	1-arachidonylglycerol (20:4)	303.233	6250	LC/MS Neg	Lipid	Monoacylglycerol	0.0035	1.2%	0.7252	0.9888
X34399	3,7-dimethylurate	195.052	1418.2	LC/MS Neg	Xenobiotics	Xanthine Metabolism	0.0047	1.6%	0.6489	0.9888
X34400	1,7-dimethylurate	195.052	1578.6	LC/MS Neg	Xenobiotics	Xanthine Metabolism	0.0027	0.9%	0.7885	0.9888
X34401	5-acetylamino-6-formylamino-3-methyluracil	225.063	1424	LC/MS Polar	Xenobiotics	Xanthine Metabolism	0.009	3.1%	0.3799	0.9888
X34402	indolebutyrate	202.087	3308	LC/MS Neg	Amino Acid	Tryptophan Metabolism	-0.0001	0.0%	0.9922	0.9983
X34404	1,3,7-trimethylurate	209.068	1985	LC/MS Neg	Xenobiotics	Xanthine Metabolism	0.0051	1.7%	0.6155	0.9888
X34407	isovalerylcarnitine (C5)	246.17	3085	LC/MS Pos Early	Amino Acid	Leucine, Isoleucine and Valine Metabolism	-0.0065	-2.2%	0.5215	0.9888
X34409	stearoylcarnitine (C18)	428.373	1485	LC/MS Pos Late	Lipid	Fatty Acid Metabolism(Acyl Carnitine)	-0.004	-1.4%	0.6958	0.9888
X34419	1-linoleoyl-GPC (18:2)	520.34	1465	LC/MS Pos Late	Lipid	Lysophospholipid	0.0062	2.1%	0.5507	0.9888
X34424	5-acetylamino-6-amino-3-methyluracil	197.068	1710	LC/MS Polar	Xenobiotics	Xanthine Metabolism	0.0037	1.3%	0.7136	0.9888
X34445	sphingosine 1-phosphate	378.241	1850	LC/MS Polar	Lipid	Sphingolipid Metabolism	-0.0057	-1.9%	0.5817	0.9888
X34456	gamma-glutamylisoleucine*	261.144	2940	LC/MS Pos Early	Peptide	Gamma-glutamyl Amino Acid	0.0024	0.8%	0.8051	0.9888
X34534	laurylcarnitine (C12)	344.279	1235	LC/MS Pos Late	Lipid	Fatty Acid Metabolism(Acyl Carnitine)	-0.0022	-0.8%	0.8201	0.9888
X35107	isovalerylglycine	158.082	1950	LC/MS Neg	Amino Acid	Leucine, Isoleucine and Valine Metabolism	-0.0102	-3.4%	0.3032	0.9888
X35114	7-methylguanine	166.072	2175	LC/MS Pos Early	Nucleotide	Purine Metabolism, Guanine containing	-0.0006	-0.2%	0.9556	0.9908
X35126	phenylacetylglutamine	265.118	2145	LC/MS Pos Early	Peptide	Acetylated Peptides	0.0044	1.5%	0.6689	0.9888
X35127	pro-hydroxy-pro	229.118	2128	LC/MS Pos Early	Amino Acid	Urea cycle; Arginine and Proline Metabolism	-0.001	-0.3%	0.9205	0.9888
X35130	N4-acetylcytidine	286.103	1580	LC/MS Pos Early	Nucleotide	Pyrimidine Metabolism, Cytidine containing	0	0.0%	0.9961	0.9986
X35132	3-methylcytidine	258.108	2176	LC/MS Pos Early	Nucleotide	Pyrimidine Metabolism, Cytidine containing	0.0043	1.5%	0.6758	0.9888
X35136	5-methyluridine (ribothymidine)	257.078	1778.1	LC/MS Neg	Nucleotide	Pyrimidine Metabolism, Uracil containing	0.0139	4.8%	0.1743	0.9888
X35137	N2,N2-dimethylguanosine	312.13	2210	LC/MS Pos Early	Nucleotide	Purine Metabolism, Guanine containing	0.003	1.0%	0.7529	0.9888
X35153	1-docosahexaenoylglycerol (22:6)	309.222	6150	LC/MS Neg	Lipid	Monoacylglycerol	-0.0033	-1.1%	0.7411	0.9888
X35157	N6-carbamoylthreonyladenosine	411.127	2164	LC/MS Neg	Nucleotide	Purine Metabolism, Adenine containing	-0.0088	-2.9%	0.3647	0.9888
X35159	cysteine-glutathione disulfide	427.095	2465	LC/MS Pos Early	Amino Acid	Glutathione Metabolism	0.0081	2.8%	0.4229	0.9888
X35160	oleoylcarnitine (C18:1)	426.358	1423	LC/MS Pos Late	Lipid	Fatty Acid Metabolism(Acyl Carnitine)	0.0071	2.4%	0.4844	0.9888
X35172	orotidine	287.052	2250	LC/MS Polar	Nucleotide	Pyrimidine Metabolism, Orotate containing	-0.0131	-4.4%	0.1922	0.9888
X35186	1-arachidonoyl-GPE (20:4n6)*	502.293	1470	LC/MS Pos Late	Lipid	Lysophospholipid	-0.005	-1.7%	0.6272	0.9888
X35253	2-palmitoyl-GPC (16:0)*	570.341	6215	LC/MS Neg	Lipid	Lysophospholipid	0.0112	3.9%	0.2748	0.9888
X35320	catechol sulfate	188.986	1906	LC/MS Neg	Xenobiotics	Benzoate Metabolism	-0.0112	-3.7%	0.2756	0.9888
X35322	hydroquinone sulfate	188.986	1395	LC/MS Neg	Xenobiotics	Drug	0.0061	2.1%	0.5512	0.9888
X35428	tiglylcarnitine (C5:1-DC)	244.154	2962	LC/MS Pos Early	Amino Acid	Leucine, Isoleucine and Valine Metabolism	-0.0026	-0.9%	0.7991	0.9888
X35436	hexanoylglycine	172.098	2900	LC/MS Neg	Lipid	Fatty Acid Metabolism(Acyl Glycine)	-0.0024	-0.8%	0.8133	0.9888
X35437	isobutyrylglycine	144.067	1420	LC/MS Neg	Amino Acid	Leucine, Isoleucine and Valine Metabolism	-0.0075	-2.5%	0.4735	0.9888
X35527	4-hydroxyhippurate	194.046	1475	LC/MS Neg	Xenobiotics	Benzoate Metabolism	0.0204	7.2%	0.0432	0.8782
X35625	1-myristoylglycerol (14:0)	227.202	6353.3	LC/MS Neg	Lipid	Monoacylglycerol	-0.0132	-4.4%	0.1977	0.9888
X35628	1-oleoyl-GPE (18:1)	480.308	1554	LC/MS Pos Late	Lipid	Lysophospholipid	0.0115	4.0%	0.2743	0.9888
X35631	1-palmitoyl-GPE (16:0)	454.293	1544	LC/MS Pos Late	Lipid	Lysophospholipid	-0.0012	-0.4%	0.9033	0.9888
X35635	3-(3-hydroxyphenyl)propionate	165.056	1980	LC/MS Neg	Xenobiotics	Benzoate Metabolism	0.0135	4.7%	0.1884	0.9888
X35637	cysteinylglycine	179.048	2132	LC/MS Pos Early	Amino Acid	Glutathione Metabolism	0.0135	4.7%	0.1763	0.9888
X35651	ectoine	143.082	1980	LC/MS Pos Early	Xenobiotics	Chemical	0.006	2.1%	0.5558	0.9888
X35669	tetradecanedioate	257.176	4000	LC/MS Neg	Lipid	Fatty Acid, Dicarboxylate	-0.0135	-4.5%	0.1786	0.9888
X35675	2-hydroxypalmitate	271.228	5511.2	LC/MS Neg	Lipid	Fatty Acid, Monohydroxy	-0.006	-2.0%	0.558	0.9888
X35678	hexadecanedioate	285.207	4615	LC/MS Neg	Lipid	Fatty Acid, Dicarboxylate	-0.01	-3.3%	0.3255	0.9888
X35718	dihomo-linolenate (20:3n3 or n6)	305.249	5596	LC/MS Neg	Lipid	Polyunsaturated Fatty Acid (n3 and n6)	-0.0056	-1.9%	0.583	0.9888
X36095	thymol sulfate	229.054	4410	LC/MS Neg	Xenobiotics	Food Component/Plant	0.009	3.1%	0.3878	0.9888
X36098	4-vinylphenol sulfate	199.007	3320	LC/MS Neg	Xenobiotics	Benzoate Metabolism	0.0034	1.2%	0.7382	0.9888
X36099	4-ethylphenylsulfate	201.023	3580	LC/MS Neg	Xenobiotics	Benzoate Metabolism	-0.0148	-4.9%	0.151	0.9888
X36103	p-cresol sulfate	187.007	2890	LC/MS Neg	Xenobiotics	Benzoate Metabolism	-0.0034	-1.1%	0.7446	0.9888
X36600	1-linoleoyl-GPE (18:2)*	478.293	1482	LC/MS Pos Late	Lipid	Lysophospholipid	0.0067	2.3%	0.5193	0.9888
X36713	N6-carboxymethyllysine	205.118	2500	LC/MS Pos Early	Carbohydrate	Advanced Glycation End-product	-0.0047	-1.6%	0.63	0.9888
X36746	2-hydroxy-3-methylvalerate	131.071	1800	LC/MS Neg	Amino Acid	Leucine, Isoleucine and Valine Metabolism	-0.005	-1.7%	0.6227	0.9888
X36747	deoxycarnitine	146.118	2052	LC/MS Pos Early	Lipid	Carnitine Metabolism	-0.0048	-1.6%	0.6382	0.9888
X36749	3-methyladipate	159.066	2865	LC/MS Polar	Lipid	Fatty Acid, Dicarboxylate	-0.0126	-4.2%	0.2157	0.9888
X36751	N2-acetyllysine	187.109	3372.6	LC/MS Polar	Amino Acid	Lysine Metabolism	0.0218	7.7%	0.0373	0.8782
X36752	N6-acetyllysine	187.109	1059	LC/MS Neg	Amino Acid	Lysine Metabolism	-0.0035	-1.2%	0.7356	0.9888
X36754	octadecanedioate	313.238	5043	LC/MS Neg	Lipid	Fatty Acid, Dicarboxylate	-0.0008	-0.3%	0.9368	0.9888
X36776	7-alpha-hydroxy-3-oxo-4-cholestenoate (7-Hoca)	429.301	5288.1	LC/MS Neg	Lipid	Sterol	-0.0043	-1.4%	0.6685	0.9888
X36803	3beta,7alpha-dihydroxy-5-cholestenoate	431.317	5275	LC/MS Neg	Lipid	Sterol	-0.0032	-1.1%	0.7541	0.9888
X36808	dimethylarginine (SDMA + ADMA)	203.15	2850	LC/MS Pos Early	Amino Acid	Urea cycle; Arginine and Proline Metabolism	0.0019	0.6%	0.8506	0.9888
X36812	1-oleoyl-GPA (18:1)	435.252	1433	LC/MS Polar	Lipid	Lysophospholipid	0.0126	4.4%	0.2181	0.9888
X36845	o-cresol sulfate	187.007	2796	LC/MS Neg	Xenobiotics	Benzoate Metabolism	-0.0072	-2.4%	0.4728	0.9888
X36847	2-ethylphenylsulfate	201.023	3416	LC/MS Neg	Xenobiotics	Benzoate Metabolism	0.0015	0.5%	0.8454	0.9888
X36850	taurolithocholate 3-sulfate	280.622	5026.7	LC/MS Neg	Lipid	Secondary Bile Acid Metabolism	-0.0016	-0.5%	0.8745	0.9888
X37058	succinylcarnitine (C4-DC)	262.128	2291	LC/MS Pos Early	Energy	TCA Cycle	0.0031	1.1%	0.761	0.9888
X37063	gamma-glutamylalanine	219.098	1986	LC/MS Pos Early	Peptide	Gamma-glutamyl Amino Acid	-0.0084	-2.8%	0.4108	0.9888
X37073	alpha-hydroxycaproate	131.071	1920	LC/MS Neg	Lipid	Fatty Acid, Monohydroxy	-0.0017	-0.6%	0.8635	0.9888
X37076	N-acetylserine	146.046	2000	LC/MS Polar	Amino Acid	Glycine, Serine and Threonine Metabolism	0.0003	0.1%	0.9797	0.9947
X37092	gamma-glutamyl-2-aminobutyrate	233.113	2380	LC/MS Pos Early	Peptide	Gamma-glutamyl Amino Acid	0.0022	0.8%	0.8314	0.9888
X37097	tryptophan betaine	247.144	2673	LC/MS Pos Early	Amino Acid	Tryptophan Metabolism	0.0116	4.0%	0.2608	0.9888
X37112	chiro-inositol	225.062	3191.2	LC/MS Polar	Lipid	Inositol Metabolism	-0.023	-7.5%	0.0229	0.7609
X37181	4-allylphenol sulfate	213.023	3805	LC/MS Neg	Xenobiotics	Food Component/Plant	-0.0072	-2.4%	0.4773	0.9888
X37183	5alpha-androstan-3alpha,17alpha-diol monosulfate	371.19	5208	LC/MS Neg	Lipid	Steroid	-0.0199	-6.6%	0.0464	0.9172
X37184	5alpha-androstan-3alpha,17beta-diol disulfate	225.07	4275	LC/MS Neg	Lipid	Steroid	-0.0128	-4.3%	0.1856	0.9888
X37185	5alpha-androstan-3alpha,17beta-diol monosulfate (2)	371.19	5080	LC/MS Neg	Lipid	Steroid	-0.0171	-5.6%	0.0636	0.9697
X37186	5alpha-androstan-3alpha,17beta-diol monosulfate (1)	371.19	4925	LC/MS Neg	Lipid	Steroid	-0.0215	-7.0%	0.0318	0.8187
X37187	5alpha-androstan-3beta,17alpha-diol disulfate	225.07	4215	LC/MS Neg	Lipid	Steroid	-0.025	-8.1%	0.0146	0.6403
X37190	5alpha-androstan-3beta,17beta-diol disulfate	225.07	3880	LC/MS Neg	Lipid	Steroid	-0.0144	-4.8%	0.1514	0.9888
X37192	5alpha-androstan-3beta,17beta-diol monosulfate (2)	371.19	4685	LC/MS Neg	Lipid	Steroid	-0.0195	-6.4%	0.0496	0.919
X37196	5alpha-pregnan-3beta,20beta-diol monosulfate (1)	399.221	5180	LC/MS Neg	Lipid	Steroid	-0.0138	-4.6%	0.1867	0.9888
X37198	5alpha-pregnan-3beta,20alpha-diol disulfate	239.085	3962	LC/MS Neg	Lipid	Steroid	-0.0076	-2.5%	0.4654	0.9888
X37200	5alpha-pregnan-3beta,20alpha-diol monosulfate (2)	399.221	5060	LC/MS Neg	Lipid	Steroid	-0.0206	-6.8%	0.0485	0.919
X37202	androstenediol (3beta,17beta) disulfate (1)	224.062	3740	LC/MS Neg	Lipid	Steroid	-0.0131	-4.4%	0.1818	0.9888
X37203	androstenediol (3beta,17beta) disulfate (2)	224.062	4065	LC/MS Neg	Lipid	Steroid	-0.0079	-2.7%	0.426	0.9888
X37207	androstenediol (3alpha, 17alpha) monsulfate (2)	369.174	4712	LC/MS Neg	Lipid	Steroid	-0.0174	-5.8%	0.0836	0.9888
X37209	androstenediol (3alpha, 17alpha) monsulfate (3)	369.174	5180	LC/MS Neg	Lipid	Steroid	-0.0164	-5.4%	0.1036	0.9888
X37210	androstenediol (3beta,17beta) monosulfate (2)	369.174	4500	LC/MS Neg	Lipid	Steroid	-0.0068	-2.3%	0.4882	0.9888
X37211	androstenediol (3beta,17beta) monosulfate (1)	369.174	4500	LC/MS Neg	Lipid	Steroid	-0.0169	-5.6%	0.0789	0.9888
X37431	N-methylproline	130.086	1335	LC/MS Pos Early	Amino Acid	Urea cycle; Arginine and Proline Metabolism	-0.03	-9.7%	0.0029	0.4937
X37432	N-acetyl-beta-alanine	130.051	773	LC/MS Neg	Nucleotide	Pyrimidine Metabolism, Uracil containing	0.0028	0.9%	0.7913	0.9888
X37445	4-hydroxycoumarin	161.024	2470	LC/MS Neg	Xenobiotics	Drug	-0.0142	-4.7%	0.1712	0.9888
X37455	glycerophosphoethanolamine	216.063	659	LC/MS Pos Early	Lipid	Phospholipid Metabolism	0.0065	2.2%	0.519	0.9888
X37459	ergothioneine	230.096	850	LC/MS Pos Early	Xenobiotics	Food Component/Plant	-0.0177	-5.8%	0.0838	0.9888
X37475	4-acetaminophen sulfate	230.013	1792	LC/MS Neg	Xenobiotics	Drug	-0.011	-3.7%	0.2883	0.9888
X37478	docosapentaenoate (n6 DPA; 22:5n6)	329.249	5624.5	LC/MS Neg	Lipid	Polyunsaturated Fatty Acid (n3 and n6)	0.0054	1.9%	0.5927	0.9888
X37480	5alpha-pregnan-3beta-ol,20-one sulfate	397.205	5136	LC/MS Neg	Lipid	Steroid	-0.0139	-4.6%	0.1698	0.9888
X37482	17alpha-hydroxypregnenolone 3-sulfate	411.185	4800	LC/MS Neg	Lipid	Steroid	-0.0127	-4.2%	0.1994	0.9888
X37496	N-acetylputrescine	131.118	2230	LC/MS Pos Early	Amino Acid	Polyamine Metabolism	0.0077	2.7%	0.454	0.9888
X37506	palmitoyl sphingomyelin (d18:1/16:0)	703.575	2168	LC/MS Pos Late	Lipid	Sphingolipid Metabolism	0.0082	2.8%	0.4324	0.9888
X37529	sphingomyelin (d18:1/18:1, d18:2/18:0)	729.591	2167	LC/MS Pos Late	Lipid	Sphingolipid Metabolism	0.0135	4.7%	0.1766	0.9888
X37536	12-HETE	319.228	5326	LC/MS Neg	Lipid	Eicosanoid	0.0207	7.3%	0.0428	0.8782
X37752	13-HODE + 9-HODE	295.228	5275	LC/MS Neg	Lipid	Fatty Acid, Monohydroxy	-0.0077	-2.6%	0.4535	0.9888
X38102	oleoyl ethanolamide	324.291	6450	LC/MS Neg	Lipid	Endocannabinoid	-0.0065	-2.2%	0.5211	0.9888
X38116	indole-3-carboxylic acid	160.04	1708.8	LC/MS Neg	Amino Acid	Tryptophan Metabolism	-0.0145	-4.8%	0.1654	0.9888
X38127	S-methylmethionine	164.074	2584	LC/MS Pos Early	Amino Acid	Methionine, Cysteine, SAM and Taurine Metabolism	0.0108	3.7%	0.2834	0.9888
X38165	palmitoyl ethanolamide	298.275	6300	LC/MS Neg	Lipid	Endocannabinoid	-0.0048	-1.6%	0.6401	0.9888
X38168	16a-hydroxy DHEA 3-sulfate	383.153	4240	LC/MS Neg	Lipid	Steroid	-0.0007	-0.2%	0.9422	0.9889
X38170	pregnenolone sulfate	395.19	5100	LC/MS Neg	Lipid	Steroid	0.0042	1.5%	0.679	0.9888
X38178	cis-4-decenoylcarnitine (C10:1)	314.233	1057	LC/MS Pos Late	Lipid	Fatty Acid Metabolism(Acyl Carnitine)	0.01	3.5%	0.3086	0.9888
X38276	2,3-dihydroxyisovalerate	133.051	1050	LC/MS Polar	Xenobiotics	Food Component/Plant	-0.0007	-0.2%	0.9409	0.9888
X38296	17-methylstearate	297.28	5993	LC/MS Neg	Lipid	Fatty Acid, Branched	-0.0124	-4.1%	0.2135	0.9888
X38366	ibuprofen acyl glucuronide	381.156	4976	LC/MS Neg	Xenobiotics	Drug	-0.0053	-1.8%	0.5831	0.9888
X38395	12,13-DiHOME	313.238	5137	LC/MS Neg	Lipid	Fatty Acid, Dihydroxy	0.0153	5.3%	0.1415	0.9888
X38399	9,10-DiHOME	313.238	5180	LC/MS Neg	Lipid	Fatty Acid, Dihydroxy	-0.0038	-1.3%	0.7139	0.9888
X38637	cinnamoylglycine	204.067	3127	LC/MS Neg	Xenobiotics	Food Component/Plant	-0.0252	-8.2%	0.0143	0.6403
X38667	3-methylglutaconate	143.035	2579.6	LC/MS Polar	Amino Acid	Leucine, Isoleucine and Valine Metabolism	-0.0056	-1.9%	0.5891	0.9888
X38768	15-methylpalmitate	269.249	5695	LC/MS Neg	Lipid	Fatty Acid, Branched	-0.008	-2.7%	0.4368	0.9888
X39270	1-(1-enyl-palmitoyl)-GPE (P-16:0)*	438.298	1558	LC/MS Pos Late	Lipid	Lysoplasmalogen	-0.0013	-0.4%	0.8982	0.9888
X39271	1-(1-enyl-stearoyl)-GPE (P-18:0)*	466.329	1649	LC/MS Pos Late	Lipid	Lysoplasmalogen	-0.0071	-2.4%	0.4831	0.9888
X39346	alpha-CEHC glucuronide*	453.177	2616	LC/MS Neg	Cofactors and Vitamins	Tocopherol Metabolism	-0.002	-0.7%	0.8474	0.9888
X39378	tauroursodeoxycholate	498.289	5025	LC/MS Neg	Lipid	Secondary Bile Acid Metabolism	0.0019	0.6%	0.856	0.9888
X39379	glycoursodeoxycholate	448.307	5033	LC/MS Neg	Lipid	Secondary Bile Acid Metabolism	0.0021	0.7%	0.8391	0.9888
X39586	pseudoephedrine	166.123	3041	LC/MS Pos Early	Xenobiotics	Drug	-0.0061	-2.1%	0.5515	0.9888
X39587	3-(4-hydroxyphenyl)propionate	165.056	1670	LC/MS Neg	Xenobiotics	Benzoate Metabolism	0.0159	5.6%	0.126	0.9888
X39592	S-methylcysteine	134.028	880	LC/MS Neg	Amino Acid	Methionine, Cysteine, SAM and Taurine Metabolism	0.0022	0.8%	0.8317	0.9888
X39598	7-methylurate	181.037	1138	LC/MS Neg	Xenobiotics	Xanthine Metabolism	-0.0058	-2.0%	0.5727	0.9888
X396	glutarate (pentanedioate)	131.035	2900	LC/MS Polar	Amino Acid	Lysine Metabolism	0.0131	4.6%	0.1866	0.9888
X39600	3-hydroxyhippurate	194.046	1687	LC/MS Neg	Xenobiotics	Benzoate Metabolism	0.0073	2.5%	0.4831	0.9888
X39603	ethyl glucuronide	221.067	793	LC/MS Neg	Xenobiotics	Chemical	0.0006	0.2%	0.9487	0.9908
X39609	16-hydroxypalmitate	271.228	5236.2	LC/MS Neg	Lipid	Fatty Acid, Monohydroxy	-0.0193	-6.4%	0.0494	0.919
X39625	hydrochlorothiazide	295.957	2046	LC/MS Neg	Xenobiotics	Drug	-0.0038	-1.3%	0.7045	0.9888
X39788	solanidine	398.342	1010	LC/MS Pos Late	Xenobiotics	Food Component/Plant	-0.011	-3.7%	0.2778	0.9888
X39831	eicosanodioate	341.27	5200.9	LC/MS Neg	Lipid	Fatty Acid, Dicarboxylate	0.0123	4.3%	0.2279	0.9888
X39833	18-hydroxycorticosterone	363.217	3497	LC/MS Pos Early	Lipid	Steroid	-0.0013	-0.4%	0.8964	0.9888
X39994	valylleucine	231.17	3138	LC/MS Pos Early	Peptide	Dipeptide	0.0106	3.7%	0.2868	0.9888
X40008	isoleucylglycine	187.109	1992	LC/MS Neg	Peptide	Dipeptide	-0.0171	-5.6%	0.0965	0.9888
X40010	leucylalanine	203.139	2801	LC/MS Pos Early	Peptide	Dipeptide	-0.0015	-0.5%	0.8813	0.9888
X40045	leucylglycine	189.123	2778	LC/MS Pos Early	Peptide	Dipeptide	0.022	7.8%	0.0295	0.7925
X40097	X - 17299	229.154	2344	LC/MS Pos Early	Unknown		-0.0052	-1.8%	0.6016	0.9888
X40173	L-urobilin	595.349	901	LC/MS Pos Late	Cofactors and Vitamins	Hemoglobin and Porphyrin Metabolism	-0.0081	-2.7%	0.4235	0.9888
X40406	trimethylamine N-oxide	76.0757	2100	LC/MS Pos Early	Lipid	Phospholipid Metabolism	0.0009	0.3%	0.9291	0.9888
X40469	N1-Methyl-2-pyridone-5-carboxamide	153.066	1250	LC/MS Pos Early	Cofactors and Vitamins	Nicotinate and Nicotinamide Metabolism	-0.0011	-0.4%	0.9107	0.9888
X40473	hydantoin-5-propionic acid	171.041	2080	LC/MS Polar	Amino Acid	Histidine Metabolism	-0.0197	-6.5%	0.0526	0.9285
X40479	2-oxindole-3-acetate	192.065	2378	LC/MS Pos Early	Xenobiotics	Food Component/Plant	0.0044	1.5%	0.666	0.9888
X40481	dihydroferulic acid	195.066	1928	LC/MS Neg	Xenobiotics	Food Component/Plant	0.0098	3.4%	0.3389	0.9888
X40700	diglycerol	167.091	818	LC/MS Pos Early	Xenobiotics	Chemical	0.0162	5.7%	0.1128	0.9888
X40703	prolylglycine	173.092	2136	LC/MS Pos Early	Peptide	Dipeptide	0.0043	1.5%	0.6671	0.9888
X40708	pregnanediol-3-glucuronide	495.296	5145	LC/MS Neg	Lipid	Steroid	-0.0077	-2.6%	0.4648	0.9888
X40730	imidazole propionate	141.066	2263	LC/MS Pos Early	Amino Acid	Histidine Metabolism	0.0028	1.0%	0.785	0.9888
X41220	2-stearoyl-GPE (18:0)*	480.31	6350	LC/MS Neg	Lipid	Lysophospholipid	0.0159	5.6%	0.1195	0.9888
X41370	phenylalanylglycine	223.108	2898	LC/MS Pos Early	Peptide	Dipeptide	-0.003	-1.0%	0.7686	0.9888
X41494	alliin	178.053	1470	LC/MS Pos Early	Xenobiotics	Food Component/Plant	0.0053	1.8%	0.6026	0.9888
X41754	heme	616.176	1124	LC/MS Pos Late	Cofactors and Vitamins	Hemoglobin and Porphyrin Metabolism	0.0179	6.3%	0.0925	0.9888
X42002	lanthionine	209.059	1730	LC/MS Pos Early	Xenobiotics	Chemical	0.0044	1.5%	0.6699	0.9888
X42027	histidylalanine	225.099	970	LC/MS Neg	Peptide	Dipeptide	0.0025	0.9%	0.8051	0.9888
X42040	5-hydroxymethyl-2-furoic acid	141.019	962	LC/MS Neg	Amino Acid	Tyrosine Metabolism	-0.0003	-0.1%	0.9765	0.9947
X42087	indoleacetylglutamine	302.115	2535	LC/MS Neg	Amino Acid	Tryptophan Metabolism	-0.0093	-3.1%	0.3627	0.9888
X42092	N-palmitoylglycine	312.254	5580	LC/MS Neg	Lipid	Fatty Acid Metabolism(Acyl Glycine)	-0.0011	-0.4%	0.9136	0.9888
X42370	S-1-pyrroline-5-carboxylate	114.055	1528	LC/MS Pos Early	Amino Acid	Glutamate Metabolism	0.0223	7.9%	0.0298	0.7925
X42374	2-aminobutyrate	104.071	2059	LC/MS Pos Early	Amino Acid	Glutathione Metabolism	0.0094	3.3%	0.3539	0.9888
X42381	gamma-CEHC glucuronide*	439.161	2500	LC/MS Neg	Cofactors and Vitamins	Tocopherol Metabolism	0.0117	4.1%	0.2442	0.9888
X42382	S-adenosylhomocysteine (SAH)	383.114	1832.4	LC/MS Neg	Amino Acid	Methionine, Cysteine, SAM and Taurine Metabolism	0.0033	1.1%	0.748	0.9888
X42395	undecanedioate	215.129	2440	LC/MS Neg	Lipid	Fatty Acid, Dicarboxylate	-0.0078	-2.6%	0.4412	0.9888
X42398	1-stearoyl-GPE (18:0)	482.324	1626	LC/MS Pos Late	Lipid	Lysophospholipid	0.0051	1.7%	0.6238	0.9888
X42420	erythronate*	135.03	2186	LC/MS Polar	Carbohydrate	Aminosugar Metabolism	0.0038	1.3%	0.6932	0.9888
X42446	1-palmitoyl-2-linoleoyl-GPC (16:0/18:2)	758.569	2160	LC/MS Pos Late	Lipid	Phosphatidylcholine (PC)	-0.0002	-0.1%	0.9811	0.9947
X42448	1-stearoyl-2-oleoyl-GPE (18:0/18:1)	746.569	2858	LC/MS Pos Late	Lipid	Phosphatidylethanolamine (PE)	0.0055	1.9%	0.5921	0.9888
X42449	1-palmitoyl-2-linoleoyl-GPE (16:0/18:2)	716.523	2275	LC/MS Pos Late	Lipid	Phosphatidylethanolamine (PE)	0.0062	2.1%	0.5461	0.9888
X42450	1-stearoyl-2-arachidonoyl-GPC (18:0/20:4)	810.601	2300	LC/MS Pos Late	Lipid	Phosphatidylcholine (PC)	0.0005	0.2%	0.9584	0.9908
X42459	sphingomyelin (d18:2/16:0, d18:1/16:1)*	701.559	2002	LC/MS Pos Late	Lipid	Sphingolipid Metabolism	0.0053	1.8%	0.6006	0.9888
X42463	sphingomyelin (d18:1/14:0, d16:1/16:0)*	675.544	1998	LC/MS Pos Late	Lipid	Sphingolipid Metabolism	-0.0079	-2.7%	0.4485	0.9888
X42489	2-hydroxydecanoate	187.134	4840	LC/MS Neg	Lipid	Fatty Acid, Monohydroxy	-0.0021	-0.7%	0.839	0.9888
X42574	glycohyocholate	464.302	5020	LC/MS Neg	Lipid	Secondary Bile Acid Metabolism	-0.0054	-1.8%	0.5921	0.9888
X42989	N-methyltaurine	138.023	1576	LC/MS Polar	Amino Acid	Methionine, Cysteine, SAM and Taurine Metabolism	-0.0072	-2.4%	0.4845	0.9888
X42994	glutaminylleucine	260.161	3009	LC/MS Pos Early	Peptide	Dipeptide	0.0121	4.2%	0.2396	0.9888
X43011	5-hydroxydecanoate	187.134	4080	LC/MS Neg	Lipid	Fatty Acid, Monohydroxy	-0.0014	-0.5%	0.8883	0.9888
X43231	6-oxopiperidine-2-carboxylate	142.051	964.5	LC/MS Neg	Amino Acid	Lysine Metabolism	0.0025	0.9%	0.8009	0.9888
X43239	S-allylcysteine	162.058	2690	LC/MS Pos Early	Xenobiotics	Food Component/Plant	0.0091	3.1%	0.3777	0.9888
X43249	N-delta-acetylornithine	173.093	858	LC/MS Neg	Amino Acid	Urea cycle; Arginine and Proline Metabolism	-0.0092	-3.1%	0.365	0.9888
X43255	N-acetyl-1-methylhistidine*	212.103	2100	LC/MS Pos Early	Amino Acid	Histidine Metabolism	-0.0019	-0.6%	0.8536	0.9888
X43256	N-acetyl-3-methylhistidine*	212.103	2056	LC/MS Pos Early	Amino Acid	Histidine Metabolism	0.0009	0.3%	0.9274	0.9888
X43258	acisoga	183.114	2297	LC/MS Neg	Amino Acid	Polyamine Metabolism	-0.0187	-6.2%	0.0659	0.9697
X43264	3-hydroxybutyrylcarnitine (1)	248.149	2400	LC/MS Pos Early	Lipid	Fatty Acid Metabolism(Acyl Carnitine)	-0.0016	-0.5%	0.8746	0.9888
X43265	benzoylcarnitine*	266.139	3041	LC/MS Pos Early	Xenobiotics	Chemical	0.0004	0.1%	0.9669	0.9933
X43266	2-aminophenol sulfate	188.002	1677	LC/MS Neg	Xenobiotics	Chemical	-0.0089	-3.0%	0.3835	0.9888
X43333	carboxyibuprofen	235.098	1920	LC/MS Neg	Xenobiotics	Drug	-0.013	-4.3%	0.1922	0.9888
X43338	2-furoic acid	111.009	960	LC/MS Neg	Xenobiotics	Food Component/Plant	-0.0008	-0.3%	0.9329	0.9888
X43343	2-aminooctanoate	160.133	750	LC/MS Pos Late	Lipid	Fatty Acid, Amino	-0.002	-0.7%	0.8476	0.9888
X43374	indolin-2-one	134.06	2575	LC/MS Pos Early	Xenobiotics	Food Component/Plant	0.0051	1.8%	0.6167	0.9888
X43378	S-methylcysteine sulfoxide	152.038	900	LC/MS Pos Early	Amino Acid	Methionine, Cysteine, SAM and Taurine Metabolism	0.0098	3.4%	0.3405	0.9888
X43400	2-piperidinone	100.076	1675	LC/MS Pos Early	Xenobiotics	Food Component/Plant	0.0088	3.0%	0.4073	0.9888
X43424	dimethyl sulfone	95.0161	832	LC/MS Pos Early	Xenobiotics	Chemical	0.0042	1.5%	0.6854	0.9888
X43488	N-acetylcarnosine	269.124	2141	LC/MS Pos Early	Peptide	Dipeptide Derivative	-0.0057	-1.9%	0.5581	0.9888
X43507	3b-hydroxy-5-cholenoic acid	373.275	5205	LC/MS Neg	Lipid	Secondary Bile Acid Metabolism	-0.0072	-2.4%	0.4759	0.9888
X43530	N-acetyl-cadaverine	145.133	2385	LC/MS Pos Early	Amino Acid	Lysine Metabolism	0.0174	6.1%	0.0851	0.9888
X43549	N-formylanthranilic acid	164.035	900	LC/MS Polar	Amino Acid	Tryptophan Metabolism	-0.0229	-7.5%	0.0261	0.7609
X43582	5-(galactosylhydroxy)-L-lysine	325.161	2755	LC/MS Pos Early	Amino Acid	Lysine Metabolism	-0.0197	-6.5%	0.0405	0.8782
X43591	N2,N5-diacetylornithine	215.104	1367	LC/MS Neg	Amino Acid	Urea cycle; Arginine and Proline Metabolism	0.0067	2.3%	0.5051	0.9888
X437	5-hydroxyindoleacetate	190.051	1510.2	LC/MS Neg	Amino Acid	Tryptophan Metabolism	-0.0125	-4.2%	0.2233	0.9888
X43761	2-aminoheptanoate	146.118	3160	LC/MS Pos Early	Lipid	Fatty Acid, Amino	0.0041	1.4%	0.6776	0.9888
X43802	guanidinoacetate	116.047	2884	LC/MS Polar	Amino Acid	Creatine Metabolism	-0.0028	-0.9%	0.782	0.9888
X43807	bilirubin (Z,Z)	585.271	1840	LC/MS Pos Late	Cofactors and Vitamins	Hemoglobin and Porphyrin Metabolism	-0.0087	-2.9%	0.4125	0.9888
X43829	gamma-glutamylvaline	247.129	2700	LC/MS Pos Early	Peptide	Gamma-glutamyl Amino Acid	-0.0174	-5.7%	0.0761	0.9888
X43831	1-methylhistamine	126.103	3040	LC/MS Pos Early	Amino Acid	Histidine Metabolism	0.0114	3.9%	0.2721	0.9888
X44526	3-methyl-2-oxobutyrate	115.04	1465	LC/MS Neg	Amino Acid	Leucine, Isoleucine and Valine Metabolism	0.003	1.0%	0.7565	0.9888
X44618	3-methoxytyramine sulfate	246.044	1722	LC/MS Neg	Amino Acid	Tyrosine Metabolism	0.0148	5.2%	0.1532	0.9888
X44620	4-acetylphenol sulfate	215.002	2375	LC/MS Neg	Xenobiotics	Drug	-0.0012	-0.4%	0.9043	0.9888
X44621	1-(1-enyl-oleoyl)-GPE (P-18:1)*	464.314	1566	LC/MS Pos Late	Lipid	Lysoplasmalogen	0.0085	2.9%	0.3981	0.9888
X44656	isovalerate	101.061	1564	LC/MS Neg	Amino Acid	Leucine, Isoleucine and Valine Metabolism	0.0016	0.6%	0.8752	0.9888
X44664	glutarylcarnitine (C5-DC)	276.144	2393	LC/MS Pos Early	Amino Acid	Lysine Metabolism	-0.0023	-0.8%	0.8234	0.9888
X44675	docosahexaenoate (DHA; 22:6n3)	327.233	5525	LC/MS Neg	Lipid	Polyunsaturated Fatty Acid (n3 and n6)	-0.0044	-1.5%	0.6558	0.9888
X44681	palmitoylcarnitine (C16)	400.342	1425	LC/MS Pos Late	Lipid	Fatty Acid Metabolism(Acyl Carnitine)	0.0011	0.4%	0.9095	0.9888
X44872	gamma-glutamylmethionine	279.101	2640	LC/MS Pos Early	Peptide	Gamma-glutamyl Amino Acid	-0.0122	-4.1%	0.2258	0.9888
X44876	gamma-CEHC	263.129	3843	LC/MS Neg	Cofactors and Vitamins	Tocopherol Metabolism	0.0126	4.4%	0.2125	0.9888
X44877	N-palmitoyl-sphingosine (d18:1/16:0)	538.519	2893	LC/MS Pos Late	Lipid	Sphingolipid Metabolism	0.0122	4.2%	0.2359	0.9888
X44878	methionine sulfone	182.048	1250	LC/MS Pos Early	Amino Acid	Methionine, Cysteine, SAM and Taurine Metabolism	-0.005	-1.7%	0.6197	0.9888
X45095	2-methylbutyrylcarnitine (C5)	246.17	3035	LC/MS Pos Early	Amino Acid	Leucine, Isoleucine and Valine Metabolism	-0.0096	-3.2%	0.3431	0.9888
X45404	N-acetylalliin	218.049	1467	LC/MS Neg	Xenobiotics	Food Component/Plant	0.0028	1.0%	0.7855	0.9888
X45413	O-sulfo-L-tyrosine	260.023	990	LC/MS Neg	Xenobiotics	Chemical	-0.0049	-1.7%	0.6258	0.9888
X45415	3-(3-hydroxyphenyl)propionate sulfate	245.012	1294	LC/MS Neg	Xenobiotics	Benzoate Metabolism	0.0167	5.9%	0.1041	0.9888
X45428	N-acetylmethionine sulfoxide	208.064	880	LC/MS Pos Early	Amino Acid	Methionine, Cysteine, SAM and Taurine Metabolism	0.0142	4.9%	0.1583	0.9888
X45721	3-(N-acetyl-L-cystein-S-yl) acetaminophen	311.071	2094	LC/MS Neg	Xenobiotics	Drug	-0.0118	-3.9%	0.2585	0.9888
X45951	1-linolenoyl-GPC (18:3)*	518.324	1422	LC/MS Pos Late	Lipid	Lysophospholipid	-0.0032	-1.1%	0.758	0.9888
X46111	O-methylcatechol sulfate	203.002	2344	LC/MS Neg	Xenobiotics	Benzoate Metabolism	-0.0048	-1.6%	0.6384	0.9888
X46115	21-hydroxypregnenolone disulfate	245.067	3935	LC/MS Neg	Lipid	Steroid	-0.0033	-1.1%	0.7393	0.9888
X46137	Isobar: fructose 6-phosphate, fructose 1-phosphate, mannose 1-phosphate, mannose 6-phosphate, glucose 6-phosphate	259.023	610	LC/MS Neg	Carbohydrate	Glycolysis, Gluconeogenesis, and Pyruvate Metabolism	-0.0078	-2.6%	0.4387	0.9888
X46142	mannitol/sorbitol	181.072	2260	LC/MS Polar	Carbohydrate	Fructose, Mannose and Galactose Metabolism	0.0169	5.9%	0.0997	0.9888
X46144	methyl glucopyranoside (alpha + beta)	193.072	1070	LC/MS Neg	Xenobiotics	Food Component/Plant	-0.0113	-3.8%	0.252	0.9888
X46146	4-methylcatechol sulfate	203.002	2665	LC/MS Neg	Xenobiotics	Benzoate Metabolism	-0.0194	-6.4%	0.0631	0.9697
X46164	3-methyl catechol sulfate (2)	203.002	2860	LC/MS Neg	Xenobiotics	Benzoate Metabolism	0.0113	3.9%	0.2553	0.9888
X46165	3-methyl catechol sulfate (1)	203.002	2790	LC/MS Neg	Xenobiotics	Benzoate Metabolism	0.0004	0.1%	0.9684	0.9933
X46172	5alpha-pregnan-3(alpha or beta),20beta-diol disulfate	239.085	4310	LC/MS Neg	Lipid	Steroid	-0.0132	-4.4%	0.1959	0.9888
X46173	aconitate [cis or trans]	173.009	580	LC/MS Neg	Energy	TCA Cycle	0.0133	4.6%	0.1888	0.9888
X46223	linoleoylcarnitine (C18:2)*	424.342	1430	LC/MS Pos Late	Lipid	Fatty Acid Metabolism(Acyl Carnitine)	0.0155	5.4%	0.1321	0.9888
X46225	pyroglutamine*	129.066	1900	LC/MS Pos Early	Amino Acid	Glutamate Metabolism	0.0031	1.0%	0.7622	0.9888
X46259	X - 21258	213.023	3915	LC/MS Neg	Unknown		-0.0148	-4.9%	0.1462	0.9888
X46260	X - 11564	177.023	1157.1	LC/MS Neg	Unknown		-0.0041	-1.4%	0.6685	0.9888
X46261	X - 19438	217.072	1209	LC/MS Neg	Unknown		0.0176	6.2%	0.0809	0.9888
X46266	X - 15486	269.151	3629	LC/MS Neg	Unknown		0.0033	1.1%	0.7429	0.9888
X46283	X - 15461	160.097	1624	LC/MS Pos Early	Unknown		0.0013	0.4%	0.896	0.9888
X46294	X - 21285	365.143	4500	LC/MS Neg	Unknown		-0.0144	-4.8%	0.1544	0.9888
X46295	X - 21286	164.036	1550	LC/MS Neg	Unknown		0.0038	1.3%	0.7115	0.9888
X46311	X - 14473	211.144	2553	LC/MS Pos Early	Unknown		-0.0042	-1.4%	0.6798	0.9888
X46315	X - 16083	309.12	1484	LC/MS Neg	Unknown		-0.0174	-5.7%	0.0892	0.9888
X46316	X - 21295	218.997	1526	LC/MS Neg	Unknown		0.0066	2.3%	0.5193	0.9888
X46318	X - 12714	303.073	1617	LC/MS Neg	Unknown		0.0091	3.1%	0.3672	0.9888
X46325	1-arachidonoyl-GPA (20:4)	457.236	5499	LC/MS Neg	Lipid	Lysophospholipid	-0.0091	-3.1%	0.3753	0.9888
X46354	X - 21310	233.985	2235.2	LC/MS Neg	Unknown		0.0026	0.9%	0.7982	0.9888
X46355	X - 09789	153.02	2580.5	LC/MS Neg	Unknown		-0.0086	-2.9%	0.3854	0.9888
X46356	X - 21312	243.034	2757.7	LC/MS Neg	Unknown		-0.0177	-5.9%	0.0836	0.9888
X46358	X - 12212	229.018	3597.7	LC/MS Neg	Unknown		-0.0026	-0.9%	0.8051	0.9888
X46359	X - 21315	240.914	3698.1	LC/MS Neg	Unknown		0.0141	4.9%	0.1663	0.9888
X46360	X - 11441	331.131	3755.8	LC/MS Neg	Unknown		0.0141	4.9%	0.1733	0.9888
X46362	X - 21318	237.023	4186.6	LC/MS Neg	Unknown		-0.0076	-2.5%	0.2881	0.9888
X46363	X - 21319	165.092	4238.4	LC/MS Neg	Unknown		0.0029	1.0%	0.7765	0.9888
X46364	X - 12847	227.039	4247.4	LC/MS Neg	Unknown		0.0024	0.8%	0.811	0.9888
X46366	X - 18249	220.942	4404.1	LC/MS Neg	Unknown		0.0039	1.3%	0.7054	0.9888
X46367	X - 11905	283.192	4396.5	LC/MS Neg	Unknown		-0.0075	-2.5%	0.4691	0.9888
X46368	X - 18914	266.889	4503	LC/MS Neg	Unknown		0.02	7.0%	0.0504	0.919
X46384	X - 21339	453.323	5105	LC/MS Neg	Unknown		0.0218	7.7%	0.0261	0.7609
X46386	X - 21341	366.901	5126	LC/MS Neg	Unknown		0.0054	1.9%	0.6	0.9888
X46388	X - 21343	195.139	5153	LC/MS Neg	Unknown		0.009	3.1%	0.3534	0.9888
X46390	X - 11308	365.27	5163	LC/MS Neg	Unknown		0.022	7.8%	0.0301	0.7925
X46398	X - 21353	239.166	5196	LC/MS Neg	Unknown		0.01	3.4%	0.312	0.9888
X46406	X - 17178	661.255	2380.2	LC/MS Neg	Unknown		0.007	2.4%	0.4929	0.9888
X46409	X - 21364	213.087	3757	LC/MS Neg	Unknown		-0.0047	-1.6%	0.6299	0.9888
X46417	X - 13866	253.108	2417.8	LC/MS Neg	Unknown		-0.0141	-4.7%	0.1715	0.9888
X46428	X - 21383	223.098	2448.6	LC/MS Neg	Unknown		-0.0137	-4.6%	0.1823	0.9888
X46443	X - 11442	331.13	3890	LC/MS Neg	Unknown		0.0113	3.9%	0.279	0.9888
X46455	X - 21410	385.17	3921	LC/MS Neg	Unknown		0.0003	0.1%	0.9746	0.9947
X46456	X - 21411	157.087	3956	LC/MS Neg	Unknown		0.0128	4.4%	0.217	0.9888
X46458	X - 12511	200.13	3943	LC/MS Neg	Unknown		0.0092	3.2%	0.3611	0.9888
X46459	X - 01911	462.178	3991	LC/MS Neg	Unknown		0.0053	1.8%	0.6034	0.9888
X46460	X - 11444	541.265	3972	LC/MS Neg	Unknown		-0.0074	-2.5%	0.4491	0.9888
X46461	X - 16124	203.002	2563.6	LC/MS Neg	Unknown		0.0082	2.8%	0.4222	0.9888
X46463	X - 14364	275.104	2590	LC/MS Neg	Unknown		0.0016	0.6%	0.8727	0.9888
X46466	X - 11843	230.013	2674.6	LC/MS Neg	Unknown		-0.0055	-1.9%	0.5929	0.9888
X46473	X - 15497	236.093	2843	LC/MS Neg	Unknown		-0.0044	-1.5%	0.6442	0.9888
X46480	X - 16947	345.156	3802	LC/MS Neg	Unknown		-0.0266	-8.6%	0.0085	0.6252
X46486	X - 21441	294.113	3025.4	LC/MS Neg	Unknown		-0.0006	-0.2%	0.9562	0.9908
X46487	X - 21442	333.208	3823	LC/MS Neg	Unknown		-0.0042	-1.4%	0.6801	0.9888
X46488	X - 11847	259.01	3087	LC/MS Neg	Unknown		0.0053	1.8%	0.6057	0.9888
X46489	X - 21444	300.064	3040.2	LC/MS Neg	Unknown		0.0066	2.3%	0.5343	0.9888
X46490	X - 17185	215.002	3079.5	LC/MS Neg	Unknown		0.0093	3.2%	0.3472	0.9888
X46493	X - 21448	317.115	3097.9	LC/MS Neg	Unknown		0.0098	3.4%	0.3455	0.9888
X46497	X - 02269	255.088	1525.4	LC/MS Neg	Unknown		-0.0049	-1.7%	0.6185	0.9888
X46500	X - 02249	267.124	4012	LC/MS Neg	Unknown		-0.003	-1.0%	0.7679	0.9888
X46507	X - 11850	226.018	3176	LC/MS Neg	Unknown		-0.0051	-1.7%	0.6156	0.9888
X46509	X - 11805	418.193	2655	LC/MS Pos Early	Unknown		-0.0005	-0.2%	0.9575	0.9908
X46510	X - 12544	209.082	3166.9	LC/MS Neg	Unknown		-0.007	-2.4%	0.486	0.9888
X46512	X - 21467	262.62	4041	LC/MS Neg	Unknown		0.0045	1.5%	0.6598	0.9888
X46515	X - 21470	232.06	3249	LC/MS Neg	Unknown		0.0034	1.2%	0.7365	0.9888
X46516	X - 21471	295.112	4039	LC/MS Neg	Unknown		0.013	4.5%	0.2077	0.9888
X46517	X - 16946	317.115	3240	LC/MS Neg	Unknown		0.0134	4.7%	0.1951	0.9888
X46519	X - 21474	462.178	4039	LC/MS Neg	Unknown		0.0042	1.4%	0.6781	0.9888
X46521	X - 11852	232.995	3277.6	LC/MS Neg	Unknown		0.019	6.7%	0.0651	0.9697
X46548	3-methylglutarylcarnitine (2)	290.16	2675	LC/MS Pos Early	Amino Acid	Leucine, Isoleucine and Valine Metabolism	0.0015	0.5%	0.8811	0.9888
X46588	X - 12063	427.214	4800	LC/MS Neg	Unknown		-0.024	-7.8%	0.0138	0.6403
X46590	X - 07765	245.048	3698	LC/MS Neg	Unknown		0.0004	0.1%	0.9699	0.9933
X46592	X - 11299	507.222	4886	LC/MS Neg	Unknown		0.0008	0.3%	0.9412	0.9888
X46593	X - 11305	412.965	5136	LC/MS Neg	Unknown		0.0298	10.7%	0.0039	0.5773
X46594	X - 11372	467.373	5319	LC/MS Neg	Unknown		0.0131	4.6%	0.1967	0.9888
X46595	X - 11378	445.331	5343	LC/MS Neg	Unknown		0.0182	6.4%	0.0779	0.9888
X46596	X - 11407	186.113	2108	LC/MS Neg	Unknown		-0.0108	-3.6%	0.2644	0.9888
X46597	X - 11429	245.077	1151	LC/MS Neg	Unknown		-0.0041	-1.4%	0.674	0.9888
X46598	X - 11438	241.144	3121	LC/MS Neg	Unknown		-0.0041	-1.4%	0.6807	0.9888
X46599	X - 11440	246.074	3515	LC/MS Neg	Unknown		-0.0032	-1.1%	0.7474	0.9888
X46600	X - 11452	352.085	4134	LC/MS Neg	Unknown		0.0115	4.0%	0.261	0.9888
X46601	X - 11470	525.271	4151	LC/MS Neg	Unknown		-0.0147	-4.9%	0.149	0.9888
X46602	X - 11478	165.092	4285	LC/MS Neg	Unknown		0.0055	1.9%	0.5904	0.9888
X46603	X - 11530	313.12	4892	LC/MS Neg	Unknown		0.0052	1.8%	0.6182	0.9888
X46604	X - 11538	311.223	4873	LC/MS Neg	Unknown		-0.0062	-2.1%	0.538	0.9888
X46607	X - 11849	266.018	3215	LC/MS Neg	Unknown		0.0062	2.1%	0.5442	0.9888
X46608	X - 11880	537.416	5341	LC/MS Neg	Unknown		0.0146	5.1%	0.1499	0.9888
X46610	X - 12007	222.992	1357	LC/MS Neg	Unknown		-0.0006	-0.2%	0.9483	0.9908
X46611	X - 12013	242.013	2066	LC/MS Neg	Unknown		-0.0079	-2.6%	0.4419	0.9888
X46612	X - 12206	254.982	622	LC/MS Neg	Unknown		0.0077	2.7%	0.44	0.9888
X46613	X - 12216	227.997	1691	LC/MS Neg	Unknown		0.0106	3.7%	0.3012	0.9888
X46614	X - 12230	217.018	3346	LC/MS Neg	Unknown		0.0042	1.4%	0.6803	0.9888
X46615	X - 12407	204.981	1873	LC/MS Neg	Unknown		0.008	2.7%	0.4238	0.9888
X46616	X - 12411	195.034	1037	LC/MS Neg	Unknown		-0.0024	-0.8%	0.8114	0.9888
X46618	X - 12442	223.171	5315	LC/MS Neg	Unknown		0.0042	1.4%	0.6634	0.9888
X46620	X - 12462	148.043	1790	LC/MS Pos Early	Unknown		0.0054	1.9%	0.5987	0.9888
X46623	X - 12729	227.997	2021	LC/MS Neg	Unknown		-0.0013	-0.4%	0.9045	0.9888
X46624	X - 12798	240.102	2011	LC/MS Pos Early	Unknown		-0.0195	-6.4%	0.0553	0.9509
X46626	X - 12739	241.119	2406	LC/MS Neg	Unknown		-0.0156	-5.2%	0.118	0.9888
X46628	X - 12472	241.119	2528	LC/MS Neg	Unknown		-0.0102	-3.4%	0.3074	0.9888
X46630	X - 12816	495.224	2700	LC/MS Neg	Unknown		-0.0064	-2.2%	0.5314	0.9888
X46633	X - 12844	539.249	4185	LC/MS Neg	Unknown		-0.0047	-1.6%	0.6403	0.9888
X46634	X - 12846	481.243	4228	LC/MS Neg	Unknown		-0.023	-7.5%	0.0219	0.7609
X46636	X - 12849	331.176	4696	LC/MS Neg	Unknown		0.0126	4.4%	0.2209	0.9888
X46639	X - 12851	311.666	4844	LC/MS Neg	Unknown		0.0005	0.2%	0.9621	0.9931
X46640	X - 15469	304.212	785	LC/MS Pos Late	Unknown		0.0117	4.1%	0.24	0.9888
X46643	X - 13529	188.093	2011	LC/MS Neg	Unknown		-0.0004	-0.1%	0.9637	0.9933
X46645	X - 13728	197.068	1589	LC/MS Neg	Unknown		-0.0044	-1.5%	0.6643	0.9888
X46646	X - 13835	169.062	1017	LC/MS Neg	Unknown		-0.0025	-0.8%	0.8106	0.9888
X46648	X - 13891	227.129	2709	LC/MS Neg	Unknown		-0.0017	-0.6%	0.8716	0.9888
X46652	X - 14658	288.62	4800	LC/MS Neg	Unknown		-0.0141	-4.7%	0.1705	0.9888
X46655	X - 14626	288.62	4855	LC/MS Neg	Unknown		0.0015	0.5%	0.8836	0.9888
X46656	X - 14662	263.628	4336	LC/MS Neg	Unknown		0.0044	1.5%	0.6667	0.9888
X46657	X - 14939	165.092	4353	LC/MS Neg	Unknown		-0.0032	-1.1%	0.7556	0.9888
X46658	X - 15220	274.112	2662	LC/MS Neg	Unknown		-0.0095	-3.2%	0.3584	0.9888
X46661	X - 15245	233.03	568	LC/MS Neg	Unknown		0.0053	1.8%	0.5842	0.9888
X46662	X - 15492	541.265	4678	LC/MS Neg	Unknown		-0.0136	-4.5%	0.1512	0.9888
X46663	X - 11334	259.092	2017	LC/MS Pos Early	Unknown		0.0102	3.5%	0.3168	0.9888
X46665	X - 15674	187.025	1362	LC/MS Neg	Unknown		-0.0046	-1.5%	0.6484	0.9888
X46666	X - 15728	231.033	3976	LC/MS Neg	Unknown		-0.0153	-5.1%	0.1333	0.9888
X46668	X - 16123	552.236	2624	LC/MS Neg	Unknown		-0.0062	-2.1%	0.5407	0.9888
X46669	X - 16245	287.187	4545	LC/MS Neg	Unknown		-0.0068	-2.3%	0.5086	0.9888
X46671	X - 16480	309.207	4704	LC/MS Neg	Unknown		0.001	0.3%	0.9254	0.9888
X46672	X - 17325	184.098	2868	LC/MS Neg	Unknown		-0.0026	-0.9%	0.8027	0.9888
X46673	X - 16576	167.108	4496	LC/MS Neg	Unknown		0.0034	1.2%	0.7394	0.9888
X46674	X - 21607	167.108	4529	LC/MS Neg	Unknown		0.0013	0.4%	0.901	0.9888
X46677	X - 16654	235.118	4598	LC/MS Neg	Unknown		0.0062	2.2%	0.5423	0.9888
X46681	X - 16935	447.276	4471	LC/MS Neg	Unknown		0.0155	5.4%	0.1156	0.9888
X46683	X - 16944	141.092	3718	LC/MS Neg	Unknown		0.0003	0.1%	0.9772	0.9947
X46689	X - 17145	257.176	3862	LC/MS Neg	Unknown		-0.0255	-8.3%	0.0102	0.6252
X46690	X - 18901	211.025	3800	LC/MS Neg	Unknown		-0.0008	-0.3%	0.9362	0.9888
X46691	X - 17146	375.181	4851	LC/MS Neg	Unknown		-0.0165	-5.4%	0.1124	0.9888
X46692	X - 17166	653.269	2187	LC/MS Neg	Unknown		-0.0179	-5.9%	0.0667	0.9697
X46693	X - 17167	673.808	2842	LC/MS Neg	Unknown		-0.0167	-5.5%	0.0967	0.9888
X46694	X - 21626	696.777	2533	LC/MS Neg	Unknown		-0.0132	-4.4%	0.1943	0.9888
X46695	X - 18913	185.118	4538	LC/MS Neg	Unknown		-0.0048	-1.6%	0.6432	0.9888
X46696	X - 21628	697.267	2270	LC/MS Neg	Unknown		-0.0031	-1.1%	0.7542	0.9888
X46697	X - 16134	601.777	2892	LC/MS Neg	Unknown		-0.0084	-2.8%	0.3992	0.9888
X46698	X - 17179	595.753	2480	LC/MS Neg	Unknown		-0.0127	-4.2%	0.2101	0.9888
X46700	X - 18922	299.186	4928	LC/MS Neg	Unknown		-0.0002	-0.1%	0.9831	0.9949
X46701	X - 19141	415.197	3705	LC/MS Neg	Unknown		0.0044	1.5%	0.6687	0.9888
X46705	X - 17438	245.139	1950	LC/MS Neg	Unknown		-0.012	-4.0%	0.2383	0.9888
X46706	X - 17469	227.12	4840	LC/MS Neg	Unknown		0.0035	1.2%	0.7307	0.9888
X46707	X - 17653	365.269	5128	LC/MS Neg	Unknown		0.001	0.3%	0.9268	0.9888
X46709	X - 17654	365.269	5200	LC/MS Neg	Unknown		-0.0241	-7.9%	0.0204	0.7609
X46710	X - 17690	245.049	2904	LC/MS Neg	Unknown		0.0019	0.6%	0.8543	0.9888
X46726	X - 21657	464.192	3316	LC/MS Pos Early	Unknown		-0.0101	-3.4%	0.3264	0.9888
X46728	X - 21659	462.177	3975	LC/MS Neg	Unknown		0.0107	3.7%	0.2922	0.9888
X46733	X - 13435	314.232	1095	LC/MS Pos Late	Unknown		-0.0014	-0.5%	0.8919	0.9888
X46738	X - 16071	144.046	3692	LC/MS Neg	Unknown		-0.0179	-5.9%	0.0813	0.9888
X46742	X - 21668	464.302	4772	LC/MS Neg	Unknown		0.006	2.1%	0.5589	0.9888
X46743	X - 21669	445.245	4771	LC/MS Neg	Unknown		-0.0079	-2.7%	0.4376	0.9888
X46798	oleoyl-linoleoyl-glycerol (18:1/18:2) [1]	636.556	3115	LC/MS Pos Late	Lipid	Diacylglycerol	-0.0059	-2.0%	0.5657	0.9888
X46799	oleoyl-linoleoyl-glycerol (18:1/18:2) [2]	636.556	3223	LC/MS Pos Late	Lipid	Diacylglycerol	0.0057	1.9%	0.574	0.9888
X46898	X - 21729	87.0453	1024	LC/MS Neg	Unknown		-0.0063	-2.1%	0.5429	0.9888
X46902	X - 21733	248.056	2716	LC/MS Neg	Unknown		0.0078	2.7%	0.4446	0.9888
X46905	X - 21736	183.139	3345	LC/MS Neg	Unknown		-0.0017	-0.6%	0.8624	0.9888
X46906	X - 21737	245.013	3461	LC/MS Neg	Unknown		0.0066	2.3%	0.5079	0.9888
X46914	X - 11522	313.12	4760	LC/MS Neg	Unknown		0.0029	1.0%	0.7773	0.9888
X46923	X - 21752	621.331	5090	LC/MS Neg	Unknown		-0.0019	-0.6%	0.8485	0.9888
X46932	X - 12104	271.092	1300	LC/MS Pos Early	Unknown		-0.0063	-2.1%	0.5087	0.9888
X46957	gulonate*	195.051	2750	LC/MS Polar	Cofactors and Vitamins	Ascorbate and Aldarate Metabolism	-0.0032	-1.1%	0.7544	0.9888
X46960	sulfate*	96.9601	616	LC/MS Neg	Xenobiotics	Chemical	0.0017	0.6%	0.8713	0.9888
X46961	X - 21785	189.041	765	LC/MS Neg	Unknown		-0.0078	-2.6%	0.4142	0.9888
X46962	X - 12701	319.068	1050	LC/MS Neg	Unknown		-0.0044	-1.5%	0.6576	0.9888
X46966	X - 12126	324.074	1205	LC/MS Neg	Unknown		0.005	1.7%	0.6262	0.9888
X46968	X - 21792	197.083	1290	LC/MS Neg	Unknown		0.0063	2.2%	0.5331	0.9888
X46970	X - 17676	167.047	1485	LC/MS Neg	Unknown		0.0073	2.5%	0.4736	0.9888
X46971	X - 21795	215.105	1515	LC/MS Neg	Unknown		0.0283	10.1%	0.006	0.6252
X46972	X - 21796	138.057	1625	LC/MS Neg	Unknown		0.008	2.8%	0.4384	0.9888
X46973	X - 12718	324.074	1750	LC/MS Neg	Unknown		0.0019	0.7%	0.8527	0.9888
X46977	X - 15503	193.063	1845	LC/MS Neg	Unknown		0.0094	3.3%	0.3247	0.9888
X46980	X - 21803	212.003	2035	LC/MS Neg	Unknown		0.0044	1.5%	0.657	0.9888
X46982	X - 11838	276.002	2285	LC/MS Neg	Unknown		-0.0094	-3.1%	0.3663	0.9888
X46984	X - 21807	233.013	2335	LC/MS Neg	Unknown		0.0101	3.5%	0.3175	0.9888
X46985	X - 12193	201.114	2360	LC/MS Neg	Unknown		0.0087	3.0%	0.3935	0.9888
X46986	X - 12812	208.062	2435	LC/MS Neg	Unknown		0.0102	3.5%	0.319	0.9888
X46991	X - 12814	405.178	2610	LC/MS Neg	Unknown		-0.0049	-1.7%	0.6214	0.9888
X46994	X - 17367	182.083	2710	LC/MS Neg	Unknown		0.0036	1.2%	0.732	0.9888
X46995	X - 12819	170.083	2710	LC/MS Neg	Unknown		-0.0047	-1.6%	0.6409	0.9888
X46997	X - 12822	389.093	2790	LC/MS Neg	Unknown		-0.0081	-2.7%	0.4362	0.9888
X46998	X - 21821	243.078	2930	LC/MS Neg	Unknown		-0.0112	-3.7%	0.2721	0.9888
X47006	X - 21829	245.14	3440	LC/MS Neg	Unknown		-0.0028	-1.0%	0.7918	0.9888
X47007	X - 21830	162.024	3455	LC/MS Neg	Unknown		0.0032	1.1%	0.757	0.9888
X47009	X - 17354	473.147	3520	LC/MS Neg	Unknown		-0.0144	-4.8%	0.1522	0.9888
X47010	X - 12837	495.225	3615	LC/MS Neg	Unknown		-0.0115	-3.8%	0.2529	0.9888
X47011	X - 21834	229.018	3720	LC/MS Neg	Unknown		-0.0135	-4.5%	0.1849	0.9888
X47013	X - 16570	198.114	3765	LC/MS Neg	Unknown		0.0018	0.6%	0.8604	0.9888
X47014	X - 12839	269.152	3895	LC/MS Neg	Unknown		0.0077	2.7%	0.4318	0.9888
X47016	X - 21839	452.194	3925	LC/MS Neg	Unknown		-0.0055	-1.8%	0.5984	0.9888
X47017	X - 21840	347.173	3945	LC/MS Neg	Unknown		-0.0034	-1.1%	0.7406	0.9888
X47021	X - 21844	220.099	4010	LC/MS Neg	Unknown		-0.0003	-0.1%	0.9732	0.9942
X47022	X - 21845	356.119	4085	LC/MS Neg	Unknown		-0.0089	-3.0%	0.3884	0.9888
X47026	X - 21849	222.114	4340	LC/MS Neg	Unknown		0.0018	0.6%	0.8614	0.9888
X47031	2-methoxyacetaminophen sulfate*	260.023	1949	LC/MS Neg	Xenobiotics	Drug	-0.0101	-3.4%	0.3341	0.9888
X47076	citraconate/glutaconate	129.019	2600	LC/MS Polar	Energy	TCA Cycle	0.0078	2.7%	0.4356	0.9888
X47101	N-methylpipecolate	144.102	1932	LC/MS Pos Early	Xenobiotics	Chemical	-0.003	-1.0%	0.7647	0.9888
X47112	etiocholanolone glucuronide	465.249	4915	LC/MS Neg	Lipid	Steroid	-0.0014	-0.5%	0.8869	0.9888
X47114	ferulic acid 4-sulfate	273.007	1225	LC/MS Neg	Xenobiotics	Food Component/Plant	-0.0057	-1.9%	0.5314	0.9888
X47120	9-hydroxystearate	299.259	5384	LC/MS Neg	Lipid	Fatty Acid, Monohydroxy	-0.0032	-1.1%	0.7559	0.9888
X47135	11-ketoetiocholanolone glucuronide	479.229	4280	LC/MS Neg	Lipid	Steroid	-0.0103	-3.4%	0.3116	0.9888
X47153	sphingomyelin (d18:1/24:1, d18:2/24:0)*	813.684	3033	LC/MS Pos Late	Lipid	Sphingolipid Metabolism	-0.0041	-1.4%	0.6947	0.9888
X47154	sphingomyelin (d18:2/14:0, d18:1/14:1)*	673.528	1860	LC/MS Pos Late	Lipid	Sphingolipid Metabolism	-0.0077	-2.6%	0.4452	0.9888
X47204	X - 14904	329.234	4543	LC/MS Neg	Unknown		0.0024	0.8%	0.8091	0.9888
X47211	X - 14095	199.073	1007	LC/MS Neg	Unknown		0.0067	2.3%	0.5016	0.9888
X47212	X - 14096	229.083	1021	LC/MS Neg	Unknown		0.008	2.8%	0.4329	0.9888
X47225	X - 14314	241.12	2273	LC/MS Neg	Unknown		0.007	2.4%	0.4932	0.9888
X47226	X - 14302	241.12	2211	LC/MS Neg	Unknown		0.0162	5.7%	0.1117	0.9888
X47275	X - 16343	278.115	2064	LC/MS Neg	Unknown		-0.0022	-0.8%	0.8237	0.9888
X47301	X - 18887	328.152	2229	LC/MS Neg	Unknown		-0.0112	-3.7%	0.2708	0.9888
X47342	X - 18345	245.114	1400	LC/MS Neg	Unknown		-0.0109	-3.6%	0.2906	0.9888
X47347	X - 18889	202.109	2633	LC/MS Neg	Unknown		-0.0042	-1.4%	0.6705	0.9888
X47348	X - 22102	202.109	2603	LC/MS Neg	Unknown		-0.0124	-4.1%	0.2112	0.9888
X47390	X - 12015	216.088	1296	LC/MS Neg	Unknown		0.0034	1.2%	0.7405	0.9888
X47393	X - 22147	261.008	971	LC/MS Neg	Unknown		0.0127	4.4%	0.2161	0.9888
X47417	X - 22162	150.058	960	LC/MS Pos Early	Unknown		-0.0067	-2.3%	0.5079	0.9888
X47435	X - 12565	254.161	2514	LC/MS Pos Early	Unknown		0.0043	1.5%	0.6716	0.9888
X47437	X - 12680	229.129	2900	LC/MS Pos Early	Unknown		-0.0006	-0.2%	0.9512	0.9908
X47561	X - 19561	252.088	1859	LC/MS Neg	Unknown		-0.0024	-0.8%	0.8054	0.9888
X47639	X - 12456	427.216	4342	LC/MS Neg	Unknown		0.0058	2.0%	0.5417	0.9888
X47640	X - 22379	465.25	4968	LC/MS Neg	Unknown		-0.0075	-2.5%	0.4546	0.9888
X47642	X - 12101	164.074	2700	LC/MS Pos Early	Unknown		-0.0111	-3.7%	0.2767	0.9888
X47650	X - 11483	505.208	4449	LC/MS Neg	Unknown		-0.0106	-3.6%	0.3081	0.9888
X47651	X - 11491	567.319	4819	LC/MS Neg	Unknown		0.0102	3.5%	0.3176	0.9888
X47652	X - 11549	339.255	5100	LC/MS Neg	Unknown		0.0208	7.3%	0.0403	0.8782
X47654	X - 11858	437.055	4414	LC/MS Neg	Unknown		-0.0001	0.0%	0.9939	0.9983
X47656	X - 12231	352.087	4203	LC/MS Neg	Unknown		0.0093	3.2%	0.3632	0.9888
X47657	X - 12261	258.008	1853	LC/MS Neg	Unknown		0.0009	0.3%	0.9285	0.9888
X47659	X - 12329	188.002	1854	LC/MS Neg	Unknown		-0.0004	-0.1%	0.9692	0.9933
X47662	X - 12830	372.113	3197	LC/MS Neg	Unknown		-0.0028	-0.9%	0.7898	0.9888
X47664	X - 13658	253.083	4643	LC/MS Neg	Unknown		0.0317	11.4%	0.0021	0.4281
X47666	alpha-CEHC sulfate	357.101	3090	LC/MS Neg	Cofactors and Vitamins	Tocopherol Metabolism	-0.0042	-1.4%	0.6817	0.9888
X47670	X - 18899	337.143	3730	LC/MS Neg	Unknown		0.0388	14.1%	0.0002	0.1853
X47671	X - 18921	193.124	4870	LC/MS Neg	Unknown		0.0055	1.9%	0.5883	0.9888
X47672	X - 19183	230.049	1665	LC/MS Neg	Unknown		-0.0319	-10.3%	0.0017	0.4281
X47674	X - 19455	261.023	4397	LC/MS Neg	Unknown		-0.0091	-3.1%	0.2481	0.9888
X47685	X - 12097	174.124	2424	LC/MS Pos Early	Unknown		0.0008	0.3%	0.9369	0.9888
X47686	X - 12096	174.124	2448	LC/MS Pos Early	Unknown		0.0002	0.1%	0.9826	0.9949
X47687	X - 12100	221.092	2650	LC/MS Pos Early	Unknown		-0.0054	-1.8%	0.5768	0.9888
X47690	X - 12112	142.086	950	LC/MS Pos Early	Unknown		0.0149	5.2%	0.1433	0.9888
X47699	X - 12123	256.118	2637	LC/MS Pos Early	Unknown		0.006	2.1%	0.5544	0.9888
X47702	X - 12127	226.082	2160	LC/MS Pos Early	Unknown		-0.0125	-4.2%	0.218	0.9888
X47706	X - 12199	263.102	2242	LC/MS Pos Early	Unknown		0.0076	2.6%	0.4421	0.9888
X47708	X - 12283	245.092	2646	LC/MS Pos Early	Unknown		-0.0112	-3.7%	0.2721	0.9888
X47718	X - 12688	203.139	2300	LC/MS Pos Early	Unknown		-0.0131	-4.4%	0.1956	0.9888
X47723	X - 12753	220.064	1422	LC/MS Pos Early	Unknown		0.0006	0.2%	0.9572	0.9908
X47739	X - 22475	286.128	2412	LC/MS Pos Early	Unknown		-0.0071	-2.4%	0.4876	0.9888
X47772	X - 22508	324.073	1758	LC/MS Neg	Unknown		0.0017	0.6%	0.8683	0.9888
X47773	X - 22509	473.146	3562	LC/MS Neg	Unknown		-0.012	-4.0%	0.2382	0.9888
X47774	X - 13689	495.224	3665	LC/MS Neg	Unknown		-0.003	-1.0%	0.7751	0.9888
X47779	X - 22515	345.156	3869	LC/MS Neg	Unknown		-0.0195	-6.4%	0.0532	0.9285
X47784	X - 22520	263.628	4389	LC/MS Neg	Unknown		-0.0028	-1.0%	0.7787	0.9888
X47787	X - 14838	141.066	2000	LC/MS Pos Early	Unknown		0	0.0%	0.9978	0.9995
X47790	X - 13684	242.015	1642	LC/MS Pos Early	Unknown		0.0079	2.7%	0.4334	0.9888
X47800	X - 15666	221.092	2755	LC/MS Pos Early	Unknown		-0.0079	-2.6%	0.4504	0.9888
X47802	X - 16397	248.095	2809	LC/MS Pos Early	Unknown		0.0018	0.6%	0.8625	0.9888
X47804	X - 16580	222.079	2537	LC/MS Pos Early	Unknown		-0.0062	-2.1%	0.53	0.9888
X47813	X - 17323	272.185	3307	LC/MS Pos Early	Unknown		-0.006	-2.0%	0.5609	0.9888
X47817	X - 17327	257.149	2750	LC/MS Pos Early	Unknown		-0.0056	-1.9%	0.5699	0.9888
X47818	X - 17328	308.185	910	LC/MS Pos Late	Unknown		0.0045	1.5%	0.6643	0.9888
X47820	X - 17335	248.168	1052	LC/MS Pos Late	Unknown		0.003	1.0%	0.7645	0.9888
X47821	X - 17337	328.248	1136	LC/MS Pos Late	Unknown		-0.0155	-5.1%	0.1239	0.9888
X47872	X - 17340	539.25	4697	LC/MS Neg	Unknown		-0.0055	-1.9%	0.5761	0.9888
X47886	bilirubin (E,Z or Z,E)*	585.271	1270	LC/MS Pos Late	Cofactors and Vitamins	Hemoglobin and Porphyrin Metabolism	0	0.0%	0.9992	0.9996
X47897	S-carboxymethyl-L-cysteine	180.032	1490	LC/MS Pos Early	Xenobiotics	Drug	-0.0088	-3.0%	0.3938	0.9888
X47898	1-pentadecanoylglycerol (15:0)	241.217	6200	LC/MS Neg	Lipid	Monoacylglycerol	-0.0101	-3.4%	0.3275	0.9888
X47901	X - 11485	378.103	4485	LC/MS Neg	Unknown		0.0107	3.7%	0.2935	0.9888
X47905	X - 12026	180.053	1652	LC/MS Neg	Unknown		-0.0057	-1.9%	0.5632	0.9888
X47909	X - 12170	179.047	1829	LC/MS Neg	Unknown		-0.0006	-0.2%	0.9533	0.9908
X47911	X - 12221	203.998	1467	LC/MS Neg	Unknown		-0.0005	-0.2%	0.9569	0.9908
X47912	X - 12257	269.067	1774	LC/MS Neg	Unknown		0.0098	3.4%	0.3441	0.9888
X47915	X - 12263	275.023	1372	LC/MS Neg	Unknown		0.0025	0.9%	0.8053	0.9888
X47917	X - 12306	247.029	2350	LC/MS Neg	Unknown		-0.0069	-2.3%	0.4899	0.9888
X47922	X - 12543	181.051	1409	LC/MS Neg	Unknown		0.0111	3.8%	0.2797	0.9888
X47929	X - 12707	249.008	1196	LC/MS Neg	Unknown		0.0091	3.1%	0.3659	0.9888
X47931	X - 12712	218.997	1644	LC/MS Neg	Unknown		0.013	4.5%	0.1924	0.9888
X47936	X - 12726	233.013	1942	LC/MS Neg	Unknown		0.0026	0.9%	0.7954	0.9888
X47937	X - 12730	203.997	2048	LC/MS Neg	Unknown		0.0053	1.8%	0.5864	0.9888
X47938	X - 12731	238.969	2040	LC/MS Neg	Unknown		-0.0044	-1.5%	0.6714	0.9888
X47940	X - 12738	230.997	2389	LC/MS Neg	Unknown		0.0091	3.1%	0.3609	0.9888
X47943	X - 12818	263.023	2695	LC/MS Neg	Unknown		-0.0001	0.0%	0.9896	0.998
X47948	X - 12831	433.209	3209	LC/MS Neg	Unknown		0.0067	2.3%	0.5031	0.9888
X47954	X - 12879	147.067	1115	LC/MS Neg	Unknown		0.0122	4.3%	0.2297	0.9888
X47955	X - 12906	158.046	793	LC/MS Neg	Unknown		0.0011	0.4%	0.913	0.9888
X47957	X - 13255	367.104	2203	LC/MS Neg	Unknown		0.0099	3.4%	0.323	0.9888
X47959	X - 13553	263.023	1407	LC/MS Neg	Unknown		0.0134	4.7%	0.1773	0.9888
X47962	X - 13695	245.013	2510	LC/MS Neg	Unknown		0.0024	0.8%	0.8018	0.9888
X47963	X - 13703	367.104	2144	LC/MS Neg	Unknown		0.007	2.4%	0.483	0.9888
X47964	X - 13722	160.062	875	LC/MS Neg	Unknown		-0.0096	-3.2%	0.3412	0.9888
X47965	X - 13723	211.062	1309	LC/MS Neg	Unknown		0.0051	1.8%	0.6097	0.9888
X47967	X - 13726	379.035	1532	LC/MS Neg	Unknown		-0.0086	-2.9%	0.4047	0.9888
X47971	X - 13729	241.977	1745	LC/MS Neg	Unknown		-0.0011	-0.4%	0.9142	0.9888
X47977	X - 13844	209.057	1442	LC/MS Neg	Unknown		0.0072	2.5%	0.48	0.9888
X47978	X - 13846	301.057	1433	LC/MS Neg	Unknown		-0.0078	-2.6%	0.4262	0.9888
X47985	X - 15523	309.102	4164	LC/MS Neg	Unknown		0.0041	1.4%	0.6956	0.9888
X47988	X - 16087	443.157	4143	LC/MS Neg	Unknown		-0.0102	-3.4%	0.3059	0.9888
X47992	X - 16649	353.035	3018	LC/MS Neg	Unknown		-0.0037	-1.3%	0.7181	0.9888
X47993	X - 17010	189.114	3178	LC/MS Neg	Unknown		0.0046	1.6%	0.6535	0.9888
X47995	X - 17343	190.966	1326	LC/MS Neg	Unknown		-0.0081	-2.7%	0.4303	0.9888
X48000	X - 17350	345.156	2721	LC/MS Neg	Unknown		-0.0253	-8.3%	0.0121	0.6403
X48001	X - 17351	243.078	3390	LC/MS Neg	Unknown		-0.009	-3.0%	0.3782	0.9888
X48002	X - 17352	495.224	3398	LC/MS Neg	Unknown		-0.0127	-4.2%	0.1971	0.9888
X48003	X - 17353	507.209	3430	LC/MS Neg	Unknown		-0.0004	-0.1%	0.9697	0.9933
X48009	X - 17357	541.265	4098	LC/MS Neg	Unknown		-0.0035	-1.2%	0.7215	0.9888
X48011	X - 17359	541.266	4606	LC/MS Neg	Unknown		-0.0093	-3.1%	0.3151	0.9888
X48013	X - 17361	331.177	4840	LC/MS Neg	Unknown		-0.0025	-0.8%	0.8093	0.9888
X48018	X - 22716	464.302	4722	LC/MS Neg	Unknown		-0.003	-1.0%	0.772	0.9888
X48021	X - 17673	148.973	1294	LC/MS Neg	Unknown		-0.0102	-3.4%	0.2977	0.9888
X48022	X - 17677	204.982	1544	LC/MS Neg	Unknown		-0.0123	-4.1%	0.1987	0.9888
X48025	X - 17685	233.013	2575	LC/MS Neg	Unknown		0.0127	4.4%	0.2149	0.9888
X48041	X - 18240	194.046	2030	LC/MS Neg	Unknown		0.0094	3.2%	0.353	0.9888
X48043	X - 18603	142.051	1403	LC/MS Neg	Unknown		-0.0242	-7.9%	0.0178	0.728
X48044	X - 18606	429.178	3934	LC/MS Neg	Unknown		-0.0027	-0.9%	0.7886	0.9888
X48047	X - 18886	217.108	1853	LC/MS Neg	Unknown		-0.0252	-8.2%	0.0115	0.6403
X48049	X - 18935	227.998	1917	LC/MS Neg	Unknown		0.0145	5.0%	0.1533	0.9888
X48051	X - 17398	391.035	1765	LC/MS Neg	Unknown		0.0018	0.6%	0.8579	0.9888
X48052	X - 17612	567.319	4308	LC/MS Neg	Unknown		0.0003	0.1%	0.9795	0.9947
X48054	X - 17704	489.271	4634	LC/MS Neg	Unknown		-0.0055	-1.8%	0.5892	0.9888
X48055	X - 17765	489.271	4582	LC/MS Neg	Unknown		-0.0056	-1.9%	0.5818	0.9888
X48067	X - 22764	197.155	5263	LC/MS Neg	Unknown		0.0105	3.7%	0.282	0.9888
X48076	X - 22771	160.044	2180	LC/MS Neg	Unknown		-0.0013	-0.5%	0.8974	0.9888
X48094	X - 22789	211.135	4733.4	LC/MS Neg	Unknown		0.005	1.7%	0.6244	0.9888
X48114	1-methylguanidine	74.0713	2149	LC/MS Pos Early	Amino Acid	Guanidino and Acetamido Metabolism	0.0011	0.4%	0.914	0.9888
X48130	N6-succinyladenosine	382.1	980	LC/MS Neg	Nucleotide	Purine Metabolism, Adenine containing	-0.0011	-0.4%	0.9122	0.9888
X48141	2-keto-3-deoxy-gluconate	177.041	1900	LC/MS Polar	Xenobiotics	Food Component/Plant	-0.0011	-0.4%	0.9177	0.9888
X48152	glucose	225.062	2342	LC/MS Polar	Carbohydrate	Glycolysis, Gluconeogenesis, and Pyruvate Metabolism	0.0054	1.9%	0.5845	0.9888
X48153	mannose	225.062	2200	LC/MS Polar	Carbohydrate	Fructose, Mannose and Galactose Metabolism	0.0073	2.5%	0.4343	0.9888
X48182	myristoleoylcarnitine (C14:1)*	370.295	1316	LC/MS Pos Late	Lipid	Fatty Acid Metabolism(Acyl Carnitine)	0.0011	0.4%	0.9094	0.9888
X48185	X - 22834	448.308	5095	LC/MS Neg	Unknown		0.0035	1.2%	0.7337	0.9888
X48187	N-acetyltaurine	166.018	800	LC/MS Neg	Amino Acid	Methionine, Cysteine, SAM and Taurine Metabolism	-0.0019	-0.7%	0.8475	0.9888
X48188	alpha-CEHC	277.144	4045	LC/MS Neg	Cofactors and Vitamins	Tocopherol Metabolism	-0.0019	-0.7%	0.8499	0.9888
X48189	leucylglutamine*	260.161	2620	LC/MS Pos Early	Peptide	Dipeptide	0.0105	3.6%	0.2979	0.9888
X48191	X - 22836	146.081	1200	LC/MS Pos Early	Unknown		-0.0234	-7.6%	0.0228	0.7609
X48195	fructose	225.062	2022.2	LC/MS Polar	Carbohydrate	Fructose, Mannose and Galactose Metabolism	0.0095	3.3%	0.3332	0.9888
X48255	arabonate/xylonate	165.041	2664.6	LC/MS Polar	Carbohydrate	Pentose Metabolism	0.0139	4.8%	0.1727	0.9888
X48258	1-oleoyl-GPC (18:1)	522.355	1540	LC/MS Pos Late	Lipid	Lysophospholipid	0.0068	2.3%	0.5103	0.9888
X48341	1-dihomo-linolenylglycerol (20:3)	305.249	6400	LC/MS Neg	Lipid	Monoacylglycerol	-0.0017	-0.6%	0.8678	0.9888
X48351	N1-methylinosine	283.104	1430	LC/MS Pos Early	Nucleotide	Purine Metabolism, (Hypo)Xanthine/Inosine containing	0.0103	3.6%	0.2999	0.9888
X48394	pregnanolone/allopregnanolone sulfate	397.205	5160	LC/MS Neg	Lipid	Steroid	-0.0137	-4.6%	0.1792	0.9888
X48406	dopamine 4-sulfate	232.029	1511	LC/MS Neg	Amino Acid	Tyrosine Metabolism	0.0083	2.9%	0.4102	0.9888
X48407	dopamine 3-O-sulfate	232.029	1556.2	LC/MS Neg	Amino Acid	Tyrosine Metabolism	0.0039	1.3%	0.6952	0.9888
X48408	tyramine O-sulfate	216.034	1565	LC/MS Neg	Amino Acid	Tyrosine Metabolism	0.0022	0.8%	0.8304	0.9888
X48409	3-hydroxycinnamate sulfate	242.997	1338	LC/MS Neg	Xenobiotics	Food Component/Plant	0.0091	3.1%	0.3774	0.9888
X48410	4-hydroxycinnamate sulfate	242.997	1000	LC/MS Neg	Amino Acid	Tyrosine Metabolism	-0.0079	-2.6%	0.4378	0.9888
X48425	phenylacetylcarnitine	280.154	3092	LC/MS Pos Early	Peptide	Acetylated Peptides	0.0022	0.8%	0.8266	0.9888
X48428	pyrraline	253.119	2304	LC/MS Neg	Xenobiotics	Food Component/Plant	0.0005	0.2%	0.959	0.9908
X48429	methyl-4-hydroxybenzoate sulfate	230.997	2873	LC/MS Neg	Xenobiotics	Benzoate Metabolism	0.0312	11.2%	0.0022	0.4281
X48434	N-acetylcitrulline	216.099	940	LC/MS Neg	Amino Acid	Urea cycle; Arginine and Proline Metabolism	0.0075	2.6%	0.4647	0.9888
X48441	4-hydroxychlorothalonil	244.908	4427	LC/MS Neg	Xenobiotics	Chemical	0.0128	4.5%	0.225	0.9888
X48442	4-vinylguaiacol sulfate	229.018	3354	LC/MS Neg	Xenobiotics	Food Component/Plant	0.0038	1.3%	0.6992	0.9888
X48445	2-methoxyresorcinol sulfate	218.997	1863	LC/MS Neg	Xenobiotics	Chemical	0.0046	1.6%	0.6518	0.9888
X48448	3-hydroxypyridine sulfate	173.987	1595.5	LC/MS Neg	Xenobiotics	Chemical	-0.0033	-1.1%	0.7378	0.9888
X48460	propyl 4-hydroxybenzoate sulfate	259.028	3971	LC/MS Neg	Xenobiotics	Benzoate Metabolism	0.0264	9.4%	0.0094	0.6252
X48490	sphingomyelin (d18:1/20:0, d16:1/22:0)*	759.638	2685	LC/MS Pos Late	Lipid	Sphingolipid Metabolism	0.0072	2.5%	0.4882	0.9888
X48491	sphingomyelin (d18:1/20:1, d18:2/20:0)*	757.622	2383	LC/MS Pos Late	Lipid	Sphingolipid Metabolism	0.0055	1.9%	0.5913	0.9888
X48492	behenoyl sphingomyelin (d18:1/22:0)*	787.669	3083	LC/MS Pos Late	Lipid	Sphingolipid Metabolism	0.0085	3.0%	0.4099	0.9888
X48493	sphingomyelin (d18:1/22:1, d18:2/22:0, d16:1/24:1)*	785.653	2666	LC/MS Pos Late	Lipid	Sphingolipid Metabolism	0.0067	2.3%	0.5205	0.9888
X485	spermidine	146.165	3355	LC/MS Pos Early	Amino Acid	Polyamine Metabolism	0.0167	5.8%	0.1032	0.9888
X48569	acesulfame	161.987	1581	LC/MS Neg	Xenobiotics	Food Component/Plant	-0.0259	-8.4%	0.0133	0.6403
X48580	2-acetamidophenol sulfate	230.013	2251	LC/MS Neg	Xenobiotics	Drug	-0.0066	-2.2%	0.515	0.9888
X48674	umbelliferone sulfate	240.981	2442.8	LC/MS Neg	Xenobiotics	Food Component/Plant	-0.0011	-0.4%	0.9168	0.9888
X48691	2,8-quinolinediol sulfate	239.997	2612	LC/MS Neg	Xenobiotics	Food Component/Plant	-0.0269	-8.7%	0.0082	0.6252
X48693	3-acetylphenol sulfate	215.002	2477	LC/MS Neg	Xenobiotics	Chemical	0.0014	0.5%	0.8868	0.9888
X48698	6-hydroxyindole sulfate	212.002	2498	LC/MS Neg	Xenobiotics	Chemical	-0.0054	-1.8%	0.6069	0.9888
X48715	eugenol sulfate	243.033	3782	LC/MS Neg	Xenobiotics	Food Component/Plant	0.0149	5.2%	0.1499	0.9888
X48733	vanillic alcohol sulfate	233.012	1808	LC/MS Neg	Amino Acid	Tyrosine Metabolism	0.0082	2.8%	0.4189	0.9888
X48752	3-methoxycatechol sulfate (2)	218.997	2200	LC/MS Neg	Xenobiotics	Benzoate Metabolism	-0.0044	-1.5%	0.6715	0.9888
X48757	N-acetylkynurenine (2)	251.103	2364	LC/MS Pos Early	Amino Acid	Tryptophan Metabolism	-0.0128	-4.3%	0.1967	0.9888
X48761	1,2,3-benzenetriol sulfate (1)	204.981	1453	LC/MS Neg	Xenobiotics	Chemical	-0.0094	-3.2%	0.3434	0.9888
X48762	1,2,3-benzenetriol sulfate (2)	204.981	1709	LC/MS Neg	Xenobiotics	Chemical	0.0017	0.6%	0.8637	0.9888
X48763	3-methoxycatechol sulfate (1)	218.997	2163	LC/MS Neg	Xenobiotics	Benzoate Metabolism	0.0035	1.2%	0.7338	0.9888
X48771	X - 23157	567.318	4276	LC/MS Neg	Unknown		0.0059	2.0%	0.5713	0.9888
X48772	X - 19434	583.313	4539	LC/MS Neg	Unknown		-0.0023	-0.8%	0.82	0.9888
X48773	X - 23159	235.117	4548	LC/MS Neg	Unknown		0.0017	0.6%	0.8707	0.9888
X48774	X - 23160	471.242	4095	LC/MS Neg	Unknown		0.0018	0.6%	0.8615	0.9888
X48782	C-glycosyltryptophan	365.135	1777	LC/MS Neg	Amino Acid	Tryptophan Metabolism	-0.0001	0.0%	0.9941	0.9983
X48841	p-cresol-glucuronide*	283.082	2420	LC/MS Neg	Amino Acid	Tyrosine Metabolism	0.0019	0.7%	0.853	0.9888
X48885	arabitol/xylitol	151.061	1932.4	LC/MS Polar	Carbohydrate	Pentose Metabolism	0.0041	1.4%	0.6826	0.9888
X48892	X - 23196	217.108	1392.1	LC/MS Neg	Unknown		0.0029	1.0%	0.7744	0.9888
X48989	X - 23291	201.023	3478	LC/MS Neg	Unknown		-0.0135	-4.5%	0.1803	0.9888
X48990	pyruvate	87.0088	1083	LC/MS Polar	Carbohydrate	Glycolysis, Gluconeogenesis, and Pyruvate Metabolism	0.001	0.4%	0.9157	0.9888
X48992	X - 23293	169.123	4886	LC/MS Neg	Unknown		0.0116	4.0%	0.243	0.9888
X48994	X - 23295	169.123	4807	LC/MS Neg	Unknown		-0.0109	-3.7%	0.2858	0.9888
X48995	X - 23296	169.123	4929	LC/MS Neg	Unknown		0.0128	4.4%	0.208	0.9888
X48996	X - 23297	169.123	4976	LC/MS Neg	Unknown		0.0138	4.8%	0.1516	0.9888
X48997	isoeugenol sulfate	243.033	3893	LC/MS Neg	Xenobiotics	Food Component/Plant	0.0188	6.6%	0.0589	0.9697
X49014	X - 23314	207.087	1578.3	LC/MS Neg	Unknown		-0.0171	-5.7%	0.0856	0.9888
X49228	X - 23369	188.035	2150	LC/MS Neg	Unknown		-0.0213	-7.0%	0.0345	0.8576
X49459	X - 23583	116.071	1112	LC/MS Pos Early	Unknown		-0.0025	-0.8%	0.8118	0.9888
X49461	X - 23585	118.086	1378	LC/MS Pos Early	Unknown		-0.0011	-0.4%	0.9117	0.9888
X49463	X - 23587	132.102	1230	LC/MS Pos Early	Unknown		-0.0127	-4.2%	0.2252	0.9888
X49469	X - 23593	191.102	1531	LC/MS Pos Early	Unknown		0.0076	2.6%	0.4572	0.9888
X49515	X - 23639	134.081	1640	LC/MS Pos Early	Unknown		0.0231	8.2%	0.0225	0.7609
X49521	X - 23644	146.081	983	LC/MS Pos Early	Unknown		0.0098	3.4%	0.3418	0.9888
X49526	X - 23649	272.076	1645	LC/MS Pos Early	Unknown		0.0008	0.3%	0.9347	0.9888
X49529	X - 23652	171.076	1991	LC/MS Pos Early	Unknown		-0.0034	-1.1%	0.7429	0.9888
X49532	X - 23655	110.06	2200	LC/MS Pos Early	Unknown		0.0023	0.8%	0.822	0.9888
X49536	X - 23659	143.118	2449	LC/MS Pos Early	Unknown		-0.0094	-3.2%	0.356	0.9888
X49539	X - 23662	159.149	2622	LC/MS Pos Early	Unknown		0.0074	2.5%	0.4699	0.9888
X49542	X - 23665	217.154	2894	LC/MS Pos Early	Unknown		0.0043	1.5%	0.6711	0.9888
X49543	X - 23666	159.149	2990	LC/MS Pos Early	Unknown		0.001	0.3%	0.9233	0.9888
X49546	X - 23669	319.165	3122	LC/MS Pos Early	Unknown		0.0015	0.5%	0.8822	0.9888
X49557	X - 23680	338.232	1049	LC/MS Pos Late	Unknown		0.0074	2.5%	0.4632	0.9888
X49592	X - 11315	128.071	1157	LC/MS Neg	Unknown		0.0186	6.5%	0.0655	0.9697
X49617	1-lignoceroyl-GPC (24:0)	608.465	1907	LC/MS Pos Late	Lipid	Lysophospholipid	-0.0046	-1.6%	0.6423	0.9888
X49627	X - 23729	140.034	1420	LC/MS Pos Early	Unknown		0.0038	1.3%	0.7048	0.9888
X49654	X - 23756	456.332	1179	LC/MS Pos Late	Unknown		-0.0094	-3.2%	0.354	0.9888
X49675	X - 23776	146.117	2275	LC/MS Pos Early	Unknown		-0.0114	-3.8%	0.2628	0.9888
X49679	X - 23780	144.102	2190	LC/MS Pos Early	Unknown		0.0077	2.7%	0.4523	0.9888
X4968	alpha-ketobutyrate	101.024	940	LC/MS Polar	Amino Acid	Methionine, Cysteine, SAM and Taurine Metabolism	-0.0049	-1.7%	0.6278	0.9888
X49681	X - 23782	349.273	1627	LC/MS Pos Late	Unknown		0.0026	0.9%	0.7955	0.9888
X49687	X - 23786	529.338	5247	LC/MS Neg	Unknown		-0.0085	-2.8%	0.4186	0.9888
X49688	X - 23787	383.153	4343	LC/MS Neg	Unknown		-0.0045	-1.5%	0.6473	0.9888
X49690	X - 11578	459.259	4982	LC/MS Neg	Unknown		-0.0095	-3.2%	0.3563	0.9888
X4970	anthranilate	138.055	2606	LC/MS Pos Early	Amino Acid	Tryptophan Metabolism	0.0071	2.5%	0.4857	0.9888
X49831	X - 23922	171.066	1582.3	LC/MS Neg	Unknown		-0.0062	-2.1%	0.5445	0.9888
X5086	dimethylglycine	104.071	1104	LC/MS Pos Early	Amino Acid	Glycine, Serine and Threonine Metabolism	-0.0109	-3.6%	0.2843	0.9888
X512	asparagine	131.046	2951.1	LC/MS Polar	Amino Acid	Alanine and Aspartate Metabolism	0.0113	3.9%	0.2543	0.9888
X513	creatinine	114.066	2055	LC/MS Pos Early	Amino Acid	Creatine Metabolism	0.0012	0.4%	0.9113	0.9888
X514	cytidine	242.078	1325	LC/MS Neg	Nucleotide	Pyrimidine Metabolism, Cytidine containing	-0.0109	-3.6%	0.2766	0.9888
X52025	X - 23997	223.075	1634	LC/MS Pos Early	Unknown		0.0145	5.1%	0.1669	0.9888
X52135	X - 24106	661.526	2172	LC/MS Pos Late	Unknown		0.0063	2.2%	0.5419	0.9888
X52234	glycosyl-N-stearoyl-sphingosine (d18:1/18:0)	728.604	3053	LC/MS Pos Late	Lipid	Sphingolipid Metabolism	-0.0111	-3.7%	0.2793	0.9888
X52280	X - 24241	186.112	2239	LC/MS Pos Early	Unknown		-0.0163	-5.4%	0.1031	0.9888
X52281	2-hydroxybutyrate/2-hydroxyisobutyrate	103.04	1258	LC/MS Polar	Amino Acid	Glutathione Metabolism	0.0027	0.9%	0.7828	0.9888
X52285	oleate/vaccenate (18:1)	281.249	5655	LC/MS Neg	Lipid	Long Chain Fatty Acid	0.0015	0.5%	0.8814	0.9888
X52286	X - 24243	132.065	1003	LC/MS Pos Early	Unknown		0.0028	1.0%	0.7826	0.9888
X52294	2-hydroxyglutarate	166.071	958	LC/MS Pos Early	Lipid	Fatty Acid, Dicarboxylate	0.0035	1.2%	0.7313	0.9888
X52297	X - 24293	226.128	1189	LC/MS Pos Early	Unknown		-0.0101	-3.4%	0.3232	0.9888
X52332	X - 24272	274.002	1142	LC/MS Neg	Unknown		0.016	5.6%	0.1204	0.9888
X52431	1-palmitoleoylglycerol (16:1)*	253.217	6094	LC/MS Neg	Lipid	Monoacylglycerol	-0.0103	-3.4%	0.312	0.9888
X52432	2-palmitoleoylglycerol (16:1)*	253.217	6016	LC/MS Neg	Lipid	Monoacylglycerol	-0.0099	-3.3%	0.3309	0.9888
X52433	sphingomyelin (d17:1/16:0, d18:1/15:0, d16:1/17:0)*	689.559	2082	LC/MS Pos Late	Lipid	Sphingolipid Metabolism	-0.0045	-1.5%	0.6624	0.9888
X52434	palmitoyl dihydrosphingomyelin (d18:0/16:0)*	705.591	2290	LC/MS Pos Late	Lipid	Sphingolipid Metabolism	0.0132	4.6%	0.2103	0.9888
X52435	sphingomyelin (d18:2/23:0, d18:1/23:1, d17:1/24:1)*	799.669	2845	LC/MS Pos Late	Lipid	Sphingolipid Metabolism	-0.0001	0.0%	0.9894	0.998
X52436	tricosanoyl sphingomyelin (d18:1/23:0)*	801.684	3200	LC/MS Pos Late	Lipid	Sphingolipid Metabolism	0.0135	4.7%	0.1977	0.9888
X52437	sphingomyelin (d18:2/24:1, d18:1/24:2)*	811.669	2635	LC/MS Pos Late	Lipid	Sphingolipid Metabolism	0.0019	0.7%	0.8519	0.9888
X52438	1-stearoyl-2-oleoyl-GPC (18:0/18:1)	788.616	2644	LC/MS Pos Late	Lipid	Phosphatidylcholine (PC)	-0.0068	-2.3%	0.514	0.9888
X52446	1-stearoyl-2-linoleoyl-GPE (18:0/18:2)*	744.554	2522	LC/MS Pos Late	Lipid	Phosphatidylethanolamine (PE)	0.003	1.0%	0.7714	0.9888
X52447	1-stearoyl-2-arachidonoyl-GPE (18:0/20:4)	768.554	2424	LC/MS Pos Late	Lipid	Phosphatidylethanolamine (PE)	0.0004	0.1%	0.967	0.9933
X52449	1-stearoyl-2-arachidonoyl-GPI (18:0/20:4)	904.591	3000	LC/MS Pos Late	Lipid	Phosphatidylinositol (PI)	-0.0086	-2.9%	0.4029	0.9888
X52450	1-palmitoyl-2-linoleoyl-GPI (16:0/18:2)	852.56	2730	LC/MS Pos Late	Lipid	Phosphatidylinositol (PI)	0.0044	1.5%	0.6727	0.9888
X52452	1-stearoyl-2-linoleoyl-GPC (18:0/18:2)*	786.601	2380	LC/MS Pos Late	Lipid	Phosphatidylcholine (PC)	0.0027	0.9%	0.7903	0.9888
X52461	1-palmitoyl-2-oleoyl-GPC (16:0/18:1)	760.585	2358	LC/MS Pos Late	Lipid	Phosphatidylcholine (PC)	-0.0058	-1.9%	0.5789	0.9888
X52462	1-palmitoyl-2-arachidonoyl-GPC (16:0/20:4n6)	782.569	2091	LC/MS Pos Late	Lipid	Phosphatidylcholine (PC)	0.0012	0.4%	0.9086	0.9888
X52464	1-palmitoyl-2-arachidonoyl-GPE (16:0/20:4)*	740.523	2198	LC/MS Pos Late	Lipid	Phosphatidylethanolamine (PE)	0.0022	0.7%	0.8324	0.9888
X52467	1-palmitoyl-2-arachidonoyl-GPI (16:0/20:4)*	876.56	2567	LC/MS Pos Late	Lipid	Phosphatidylinositol (PI)	-0.0016	-0.5%	0.8771	0.9888
X52468	1-stearoyl-2-linoleoyl-GPI (18:0/18:2)	880.591	3185	LC/MS Pos Late	Lipid	Phosphatidylinositol (PI)	0.005	1.7%	0.6303	0.9888
X52470	1-palmitoyl-2-palmitoleoyl-GPC (16:0/16:1)*	732.554	2160	LC/MS Pos Late	Lipid	Phosphatidylcholine (PC)	-0.0053	-1.8%	0.6075	0.9888
X52473	gamma-tocopherol/beta-tocopherol	416.364	2384	LC/MS Pos Late	Cofactors and Vitamins	Tocopherol Metabolism	0.0094	3.3%	0.3488	0.9888
X52474	1-(1-enyl-palmitoyl)-GPC (P-16:0)*	480.345	1547	LC/MS Pos Late	Lipid	Lysoplasmalogen	0.0025	0.8%	0.8104	0.9888
X52475	1-(1-enyl-stearoyl)-2-arachidonoyl-GPE (P-18:0/20:4)*	752.559	2511	LC/MS Pos Late	Lipid	Plasmalogen	-0.0068	-2.3%	0.5017	0.9888
X52477	1-(1-enyl-palmitoyl)-2-oleoyl-GPE (P-16:0/18:1)*	702.543	2600	LC/MS Pos Late	Lipid	Plasmalogen	-0.0012	-0.4%	0.9061	0.9888
X52478	1-(1-enyl-palmitoyl)-2-oleoyl-GPC (P-16:0/18:1)*	744.59	2443	LC/MS Pos Late	Lipid	Plasmalogen	-0.0001	0.0%	0.9884	0.998
X52483	X - 24295	217.071	1152	LC/MS Neg	Unknown		0.0058	2.0%	0.5572	0.9888
X52495	sphingomyelin (d18:1/21:0, d17:1/22:0, d16:1/23:0)*	773.653	2793	LC/MS Pos Late	Lipid	Sphingolipid Metabolism	0.0022	0.8%	0.8311	0.9888
X52504	X - 24309	321.148	4430	LC/MS Neg	Unknown		0.001	0.3%	0.9245	0.9888
X52524	X - 24328	161.082	1361.7	LC/MS Neg	Unknown		-0.0107	-3.6%	0.2851	0.9888
X52525	X - 24329	344.11	1391	LC/MS Neg	Unknown		-0.0025	-0.9%	0.8004	0.9888
X52533	X - 24337	239.079	1980.6	LC/MS Neg	Unknown		-0.0128	-4.3%	0.188	0.9888
X52540	X - 24344	217.017	3620.4	LC/MS Neg	Unknown		-0.0076	-2.6%	0.4324	0.9888
X52544	X - 24348	299.639	4309.4	LC/MS Neg	Unknown		-0.0043	-1.5%	0.6605	0.9888
X52555	X - 24359	442.19	4710.7	LC/MS Neg	Unknown		0.0004	0.1%	0.9727	0.9942
X52602	2'-deoxyuridine	227.067	1586	LC/MS Neg	Nucleotide	Pyrimidine Metabolism, Uracil containing	0.0194	6.8%	0.0571	0.968
X52603	1,2-dilinoleoyl-GPC (18:2/18:2)	782.569	2006	LC/MS Pos Late	Lipid	Phosphatidylcholine (PC)	0.0122	4.2%	0.239	0.9888
X52604	N-palmitoyl-sphinganine (d18:0/16:0)	540.535	3090	LC/MS Pos Late	Lipid	Sphingolipid Metabolism	0.0037	1.3%	0.7149	0.9888
X52605	sphinganine-1-phosphate	382.272	1431	LC/MS Pos Late	Lipid	Sphingolipid Metabolism	-0.0049	-1.7%	0.6301	0.9888
X52608	linoleoyl ethanolamide	322.275	6150	LC/MS Neg	Lipid	Endocannabinoid	0.0051	1.8%	0.6181	0.9888
X52614	1-(1-enyl-stearoyl)-2-oleoyl-GPE (P-18:0/18:1)	730.574	2950	LC/MS Pos Late	Lipid	Plasmalogen	-0.0075	-2.5%	0.4614	0.9888
X52615	sphingomyelin (d18:1/17:0, d17:1/18:0, d19:1/16:0)	717.591	2312	LC/MS Pos Late	Lipid	Sphingolipid Metabolism	-0.0004	-0.1%	0.9728	0.9942
X52633	palmitoyl-linoleoyl-glycerol (16:0/18:2) [1]*	610.54	3080	LC/MS Pos Late	Lipid	Diacylglycerol	-0.0088	-2.9%	0.3876	0.9888
X52634	palmitoyl-linoleoyl-glycerol (16:0/18:2) [2]*	610.54	3197	LC/MS Pos Late	Lipid	Diacylglycerol	0.0056	1.9%	0.5731	0.9888
X52643	X - 24414	234.08	1965	LC/MS Neg	Unknown		-0.002	-0.7%	0.8094	0.9888
X52655	X - 24425	130.097	2378	LC/MS Pos Early	Unknown		0.0095	3.3%	0.3535	0.9888
X52669	1-palmitoyl-2-oleoyl-GPI (16:0/18:1)*	854.575	3140	LC/MS Pos Late	Lipid	Phosphatidylinositol (PI)	0.0008	0.3%	0.9377	0.9888
X52673	1-(1-enyl-palmitoyl)-2-arachidonoyl-GPE (P-16:0/20:4)*	724.528	2270	LC/MS Pos Late	Lipid	Plasmalogen	-0.0052	-1.8%	0.6122	0.9888
X52677	1-(1-enyl-palmitoyl)-2-linoleoyl-GPE (P-16:0/18:2)*	700.528	2351	LC/MS Pos Late	Lipid	Plasmalogen	0.0002	0.1%	0.9808	0.9947
X52682	1-(1-enyl-palmitoyl)-2-linoleoyl-GPC (P-16:0/18:2)*	742.574	2226	LC/MS Pos Late	Lipid	Plasmalogen	0.006	2.1%	0.5538	0.9888
X52689	1-(1-enyl-palmitoyl)-2-arachidonoyl-GPC (P-16:0/20:4)*	766.574	2154	LC/MS Pos Late	Lipid	Plasmalogen	-0.0035	-1.2%	0.7318	0.9888
X527	lactate	89.0244	681.6	LC/MS Neg	Carbohydrate	Glycolysis, Gluconeogenesis, and Pyruvate Metabolism	-0.0009	-0.3%	0.9275	0.9888
X52710	1-linoleoyl-2-arachidonoyl-GPC (18:2/20:4n6)*	806.569	1969	LC/MS Pos Late	Lipid	Phosphatidylcholine (PC)	0.0132	4.6%	0.2052	0.9888
X52713	1-(1-enyl-palmitoyl)-2-palmitoleoyl-GPC (P-16:0/16:1)*	716.559	2218	LC/MS Pos Late	Lipid	Plasmalogen	-0.003	-1.0%	0.7697	0.9888
X52716	1-(1-enyl-palmitoyl)-2-palmitoyl-GPC (P-16:0/16:0)*	718.574	2454	LC/MS Pos Late	Lipid	Plasmalogen	-0.005	-1.7%	0.625	0.9888
X52726	1-stearoyl-2-oleoyl-GPI (18:0/18:1)*	882.607	3711	LC/MS Pos Late	Lipid	Phosphatidylinositol (PI)	-0.0097	-3.3%	0.3503	0.9888
X52748	1-(1-enyl-stearoyl)-2-linoleoyl-GPE (P-18:0/18:2)*	728.559	2633	LC/MS Pos Late	Lipid	Plasmalogen	-0.0016	-0.5%	0.876	0.9888
X52766	X - 24449	305.145	1678	LC/MS Pos Early	Unknown		0.004	1.4%	0.6959	0.9888
X52769	X - 24452	205.155	2756	LC/MS Pos Early	Unknown		0.0027	0.9%	0.7864	0.9888
X52773	X - 24456	237.087	2538	LC/MS Pos Early	Unknown		0.0065	2.2%	0.5143	0.9888
X52790	X - 24473	146.081	1709	LC/MS Pos Early	Unknown		0.0051	1.7%	0.6217	0.9888
X52813	X - 24494	479.228	4131	LC/MS Neg	Unknown		-0.0029	-1.0%	0.7722	0.9888
X52817	X - 24498	325.092	3039	LC/MS Neg	Unknown		0.0007	0.2%	0.9431	0.989
X52835	X - 24514	159.077	1283	LC/MS Neg	Unknown		-0.017	-5.6%	0.09	0.9888
X52848	X - 24527	243.134	2221	LC/MS Pos Early	Unknown		-0.0153	-5.1%	0.1234	0.9888
X52850	X - 24529	564.359	2637	LC/MS Pos Early	Unknown		-0.0129	-4.3%	0.2182	0.9888
X52863	X - 24542	224.057	1674	LC/MS Neg	Unknown		0.0053	1.8%	0.5905	0.9888
X52865	X - 24544	411.184	4448	LC/MS Neg	Unknown		-0.0042	-1.4%	0.6808	0.9888
X52867	X - 24546	231.051	3289	LC/MS Neg	Unknown		-0.0041	-1.4%	0.6829	0.9888
X52870	X - 24549	202.051	2610	LC/MS Neg	Unknown		-0.0215	-7.0%	0.0347	0.8576
X52871	X - 24550	471.245	2870	LC/MS Neg	Unknown		-0.0189	-6.2%	0.0681	0.9697
X52872	X - 24551	353.146	1695	LC/MS Neg	Unknown		-0.0183	-6.0%	0.0737	0.9888
X52873	X - 24552	383.193	2531	LC/MS Neg	Unknown		-0.0155	-5.1%	0.1334	0.9888
X52876	X - 24555	339.166	2306	LC/MS Neg	Unknown		-0.0201	-6.6%	0.0525	0.9285
X52877	X - 24556	283.119	2318	LC/MS Neg	Unknown		0.0184	6.4%	0.0845	0.9888
X52878	X - 24557	441.198	2111	LC/MS Neg	Unknown		-0.0155	-5.1%	0.132	0.9888
X52879	X - 24558	427.219	2713	LC/MS Neg	Unknown		-0.0172	-5.7%	0.0951	0.9888
X52880	X - 24559	295.14	2084	LC/MS Neg	Unknown		-0.0118	-3.9%	0.2522	0.9888
X52881	X - 24560	515.271	3012	LC/MS Neg	Unknown		-0.0158	-5.2%	0.129	0.9888
X52909	X - 24588	485.167	2350	LC/MS Neg	Unknown		-0.0043	-1.5%	0.6731	0.9888
X52914	5-hydroxyindole sulfate	212.002	1928	LC/MS Neg	Amino Acid	Tryptophan Metabolism	0.0066	2.3%	0.518	0.9888
X52915	7-hydroxyindole sulfate	212.002	1765	LC/MS Neg	Amino Acid	Tryptophan Metabolism	-0.0006	-0.2%	0.95	0.9908
X52929	3,4-methyleneheptanoylcarnitine	346.187	4096	LC/MS Neg	Lipid	Fatty Acid Metabolism(Acyl Carnitine)	-0.0015	-0.5%	0.8868	0.9888
X52944	palmitoylcholine	342.337	1482	LC/MS Pos Late	Lipid	Fatty Acid Metabolism (Acyl Choline)	-0.005	-1.7%	0.6192	0.9888
X52974	glycochenodeoxycholate sulfate	263.628	4820	LC/MS Neg	Lipid	Primary Bile Acid Metabolism	-0.0139	-4.6%	0.1745	0.9888
X52975	glycodeoxycholate sulfate	263.628	4875	LC/MS Neg	Lipid	Secondary Bile Acid Metabolism	0.0056	1.9%	0.5876	0.9888
X52977	glycocholate glucuronide (1)	640.334	4533	LC/MS Neg	Lipid	Primary Bile Acid Metabolism	0.0127	4.4%	0.2165	0.9888
X52983	glycochenodeoxycholate glucuronide (1)	311.666	4806	LC/MS Neg	Lipid	Primary Bile Acid Metabolism	-0.0015	-0.5%	0.883	0.9888
X52984	3-hydroxybutyrylcarnitine (2)	248.149	2340	LC/MS Pos Early	Lipid	Fatty Acid Metabolism(Acyl Carnitine)	-0.0148	-4.9%	0.1595	0.9888
X52988	adipoylcarnitine (C6-DC)	290.16	2558	LC/MS Pos Early	Lipid	Fatty Acid Metabolism(Acyl Carnitine)	-0.0053	-1.8%	0.5882	0.9888
X52990	suberoylcarnitine (C8-DC)	318.191	2964	LC/MS Pos Early	Lipid	Fatty Acid Metabolism(Acyl Carnitine)	-0.0056	-1.9%	0.5731	0.9888
X53	glutamine	147.076	1291	LC/MS Pos Early	Amino Acid	Glutamate Metabolism	0.0205	7.2%	0.0421	0.8782
X53010	lactosyl-N-palmitoyl-sphingosine (d18:1/16:0)	862.625	2527	LC/MS Pos Late	Lipid	Sphingolipid Metabolism	0.0076	2.6%	0.4655	0.9888
X53013	glycosyl-N-palmitoyl-sphingosine (d18:1/16:0)	700.572	2623	LC/MS Pos Late	Lipid	Sphingolipid Metabolism	-0.0137	-4.6%	0.1873	0.9888
X53031	methylsuccinoylcarnitine (1)	276.144	2589	LC/MS Pos Early	Amino Acid	Leucine, Isoleucine and Valine Metabolism	0.004	1.4%	0.6952	0.9888
X53034	14-HDoHE/17-HDoHE	343.228	5296	LC/MS Neg	Lipid	Fatty Acid, Monohydroxy	0.007	2.4%	0.4916	0.9888
X53065	X - 24637	262.013	2141.8	LC/MS Neg	Unknown		0.0155	5.4%	0.1275	0.9888
X53097	X - 24669	287.611	4512	LC/MS Neg	Unknown		-0.016	-5.3%	0.1176	0.9888
X531	3-hydroxy-3-methylglutarate	161.046	2700	LC/MS Polar	Lipid	Mevalonate Metabolism	0.0226	8.0%	0.0277	0.7836
X53157	X - 24728	238.038	1431	LC/MS Pos Early	Unknown		0.0063	2.2%	0.5295	0.9888
X53172	X - 24736	189.135	2821	LC/MS Pos Early	Unknown		0.006	2.1%	0.5513	0.9888
X53174	1,2-dilinoleoyl-GPE (18:2/18:2)*	740.523	2083	LC/MS Pos Late	Lipid	Phosphatidylethanolamine (PE)	0.0081	2.8%	0.4303	0.9888
X53176	1-linoleoyl-2-linolenoyl-GPC (18:2/18:3)*	780.554	1939	LC/MS Pos Late	Lipid	Phosphatidylcholine (PC)	0.0066	2.3%	0.5175	0.9888
X53180	1-palmitoleoyl-2-linolenoyl-GPC (16:1/18:3)*	754.538	1850	LC/MS Pos Late	Lipid	Phosphatidylcholine (PC)	-0.0134	-4.5%	0.2001	0.9888
X53214	X - 24738	160.097	1051	LC/MS Pos Early	Unknown		-0.0257	-8.4%	0.0104	0.6252
X53223	palmitoleoylcarnitine (C16:1)*	398.327	1357	LC/MS Pos Late	Lipid	Fatty Acid Metabolism(Acyl Carnitine)	0.0058	2.0%	0.5551	0.9888
X53224	pimeloylcarnitine/3-methyladipoylcarnitine (C7-DC)	304.175	2773	LC/MS Pos Early	Lipid	Fatty Acid Metabolism(Acyl Carnitine)	-0.0021	-0.7%	0.8403	0.9888
X53230	3-hydroxyhexanoate	131.071	1725	LC/MS Neg	Lipid	Fatty Acid, Monohydroxy	-0.0064	-2.1%	0.5268	0.9888
X53242	5-bromotryptophan	280.993	3525	LC/MS Neg	Amino Acid	Tryptophan Metabolism	0.0063	2.2%	0.5356	0.9888
X53243	catechol glucuronide	285.062	1742	LC/MS Neg	Amino Acid	Tyrosine Metabolism	-0.002	-0.7%	0.846	0.9888
X53254	caffeic acid sulfate	258.992	870	LC/MS Neg	Xenobiotics	Xanthine Metabolism	0.0071	2.4%	0.4756	0.9888
X53257	palmitoloelycholine	340.321	1385	LC/MS Pos Late	Lipid	Fatty Acid Metabolism (Acyl Choline)	-0.0116	-3.9%	0.2562	0.9888
X53258	eicosapentaenoylcholine	388.321	1343	LC/MS Pos Late	Lipid	Fatty Acid Metabolism (Acyl Choline)	-0.0098	-3.3%	0.3216	0.9888
X53260	oleoylcholine	368.352	1449	LC/MS Pos Late	Lipid	Fatty Acid Metabolism (Acyl Choline)	-0.0054	-1.8%	0.5859	0.9888
X53261	arachidonoylcholine	390.337	1390	LC/MS Pos Late	Lipid	Fatty Acid Metabolism (Acyl Choline)	-0.0015	-0.5%	0.8808	0.9888
X53262	dihomo-linolenoyl-choline	392.352	1424	LC/MS Pos Late	Lipid	Fatty Acid Metabolism (Acyl Choline)	-0.008	-2.7%	0.4411	0.9888
X53263	docosahexaenoylcholine	414.337	1378	LC/MS Pos Late	Lipid	Fatty Acid Metabolism (Acyl Choline)	-0.0043	-1.4%	0.6618	0.9888
X53266	X - 24747	321.147	4360	LC/MS Neg	Unknown		-0.0032	-1.1%	0.7567	0.9888
X53267	X - 24748	321.147	4596	LC/MS Neg	Unknown		0.0192	6.7%	0.0626	0.9697
X54	tryptophan	205.097	2986	LC/MS Pos Early	Amino Acid	Tryptophan Metabolism	0.0018	0.6%	0.859	0.9888
X542	3-hydroxybutyrate (BHBA)	103.04	1443.3	LC/MS Polar	Lipid	Ketone Bodies	0.0079	2.7%	0.4302	0.9888
X54695	X - 24757	180.066	2372.7	LC/MS Neg	Unknown		0.0049	1.7%	0.6315	0.9888
X54698	X - 24760	136.498	1166.7	LC/MS Neg	Unknown		0.0139	4.8%	0.1789	0.9888
X54704	X - 24766	115.087	2068.7	LC/MS Pos Early	Unknown		0.0093	3.2%	0.3603	0.9888
X54705	X - 24767	140.082	2650.7	LC/MS Pos Early	Unknown		0.0079	2.7%	0.4422	0.9888
X54795	furaneol sulfate	206.997	1900	LC/MS Neg	Xenobiotics	Food Component/Plant	0.0032	1.1%	0.7536	0.9888
X54805	3beta-hydroxy-5-cholestenoate	415.322	5398	LC/MS Neg	Lipid	Sterol	-0.0154	-5.1%	0.126	0.9888
X54809	4-aminophenol sulfate (2)	188.002	1168	LC/MS Neg	Xenobiotics	Drug	-0.0063	-2.1%	0.5519	0.9888
X54831	X - 24803	324.928	1796	LC/MS Pos Early	Unknown		-0.0228	-7.5%	0.0236	0.7609
X54832	X - 24804	340.902	1803	LC/MS Pos Early	Unknown		-0.0047	-1.6%	0.648	0.9888
X54834	X - 24806	626.867	1800	LC/MS Pos Early	Unknown		-0.0094	-3.1%	0.3604	0.9888
X54837	X - 24809	217.155	2180.3	LC/MS Pos Early	Unknown		0.0087	3.0%	0.3906	0.9888
X54839	X - 24811	228.087	2259.5	LC/MS Pos Early	Unknown		0.0009	0.3%	0.9244	0.9888
X54840	X - 24812	230.139	2650	LC/MS Pos Early	Unknown		0.0041	1.4%	0.6873	0.9888
X54859	X - 24831	188.078	1410.2	LC/MS Neg	Unknown		-0.0016	-0.5%	0.8776	0.9888
X54860	X - 24832	188.078	1481.8	LC/MS Neg	Unknown		0.0022	0.7%	0.827	0.9888
X54873	X - 24845	223.007	3672.3	LC/MS Neg	Unknown		-0.0065	-2.2%	0.4892	0.9888
X54877	X - 24849	313.119	4611	LC/MS Neg	Unknown		0.0013	0.5%	0.8994	0.9888
X54885	1-linoleoyl-GPG (18:2)*	507.273	5516	LC/MS Neg	Lipid	Lysophospholipid	0.0014	0.5%	0.8955	0.9888
X54907	hexanoylglutamine	243.135	2780	LC/MS Neg	Lipid	Fatty Acid Metabolism (Acyl Glutamine)	0.0035	1.2%	0.7277	0.9888
X54910	vanillactate	211.061	1625	LC/MS Neg	Amino Acid	Tyrosine Metabolism	0.0036	1.2%	0.7256	0.9888
X54914	gamma-glutamylserine	235.093	1351	LC/MS Pos Early	Peptide	Gamma-glutamyl Amino Acid	0.0082	2.8%	0.4284	0.9888
X54917	indolepropionylglycine	245.093	2926	LC/MS Neg	Amino Acid	Tryptophan Metabolism	-0.0097	-3.2%	0.3284	0.9888
X54923	beta-citrylglutamate	320.062	530	LC/MS Neg	Amino Acid	Glutamate Metabolism	-0.0033	-1.1%	0.7493	0.9888
X54924	naringenin 7-glucuronide	447.093	3144	LC/MS Neg	Xenobiotics	Food Component/Plant	0.001	0.3%	0.9246	0.9888
X54936	ferulylglycine (1)	250.072	2239	LC/MS Neg	Xenobiotics	Food Component/Plant	0.0089	3.1%	0.3782	0.9888
X54937	ferulylglycine (2)	250.072	2172	LC/MS Neg	Xenobiotics	Food Component/Plant	0.0046	1.6%	0.6434	0.9888
X54942	palmitoyl-oleoyl-glycerol (16:0/18:1) [2]*	612.556	3695	LC/MS Pos Late	Lipid	Diacylglycerol	-0.0041	-1.4%	0.688	0.9888
X54943	palmitoyl-oleoyl-glycerol (16:0/18:1) [1]*	612.556	3562	LC/MS Pos Late	Lipid	Diacylglycerol	0.0039	1.3%	0.6996	0.9888
X54945	oleoyl-oleoyl-glycerol (18:1/18:1) [1]*	638.572	3571	LC/MS Pos Late	Lipid	Diacylglycerol	0.0034	1.2%	0.7442	0.9888
X54946	oleoyl-oleoyl-glycerol (18:1/18:1) [2]*	638.572	3695	LC/MS Pos Late	Lipid	Diacylglycerol	-0.0075	-2.5%	0.4674	0.9888
X54954	diacylglycerol (14:0/18:1, 16:0/16:1) [2]*	584.525	3183	LC/MS Pos Late	Lipid	Diacylglycerol	-0.0071	-2.4%	0.4861	0.9888
X54955	linoleoyl-arachidonoyl-glycerol (18:2/20:4) [1]*	658.54	2566	LC/MS Pos Late	Lipid	Diacylglycerol	0.0157	5.5%	0.1287	0.9888
X54956	linoleoyl-arachidonoyl-glycerol (18:2/20:4) [2]*	658.54	2624	LC/MS Pos Late	Lipid	Diacylglycerol	0.0143	5.0%	0.1683	0.9888
X54957	palmitoyl-arachidonoyl-glycerol (16:0/20:4) [1]*	634.54	2916	LC/MS Pos Late	Lipid	Diacylglycerol	-0.0006	-0.2%	0.9541	0.9908
X54958	palmitoyl-arachidonoyl-glycerol (16:0/20:4) [2]*	634.54	3015	LC/MS Pos Late	Lipid	Diacylglycerol	0.0084	2.9%	0.417	0.9888
X54960	oleoyl-arachidonoyl-glycerol (18:1/20:4) [1]*	660.556	2907	LC/MS Pos Late	Lipid	Diacylglycerol	-0.0107	-3.6%	0.3071	0.9888
X54961	oleoyl-arachidonoyl-glycerol (18:1/20:4) [2]*	660.556	2990	LC/MS Pos Late	Lipid	Diacylglycerol	0.0018	0.6%	0.8599	0.9888
X54966	diacylglycerol (16:1/18:2 [2], 16:0/18:3 [1])*	608.525	2733	LC/MS Pos Late	Lipid	Diacylglycerol	-0.021	-6.9%	0.0427	0.8782
X54967	palmitoleoyl-linoleoyl-glycerol (16:1/18:2) [1]*	608.525	2664	LC/MS Pos Late	Lipid	Diacylglycerol	0.0008	0.3%	0.9394	0.9888
X54968	linoleoyl-linoleoyl-glycerol (18:2/18:2) [1]*	634.54	2689	LC/MS Pos Late	Lipid	Diacylglycerol	0.0055	1.9%	0.5879	0.9888
X54977	X - 24870	719.569	2128	LC/MS Pos Late	Unknown		0.0043	1.5%	0.6825	0.9888
X54979	N-stearoyl-sphingosine (d18:1/18:0)*	566.551	3392	LC/MS Pos Late	Lipid	Sphingolipid Metabolism	0.0032	1.1%	0.7412	0.9888
X55015	gamma-glutamyl-alpha-lysine	276.155	2784	LC/MS Pos Early	Peptide	Gamma-glutamyl Amino Acid	-0.0051	-1.7%	0.613	0.9888
X55017	4-hydroxyphenylacetylglutamine	279.099	1650	LC/MS Neg	Peptide	Acetylated Peptides	0.0014	0.5%	0.8937	0.9888
X55072	2-oxoarginine*	174.087	1760	LC/MS Pos Early	Amino Acid	Urea cycle; Arginine and Proline Metabolism	-0.007	-2.4%	0.4993	0.9888
X55079	X - 24928	387.203	3877	LC/MS Neg	Unknown		-0.0072	-2.4%	0.4672	0.9888
X554	adenine	136.062	2221	LC/MS Pos Early	Nucleotide	Purine Metabolism, Adenine containing	0.0015	0.5%	0.8794	0.9888
X56	cystine	241.031	2000	LC/MS Pos Early	Amino Acid	Methionine, Cysteine, SAM and Taurine Metabolism	-0.0064	-2.2%	0.459	0.9888
X569	caffeine	195.088	2106	LC/MS Pos Early	Xenobiotics	Xanthine Metabolism	0.0033	1.1%	0.7436	0.9888
X57	glutamate	148.06	1500	LC/MS Pos Early	Amino Acid	Glutamate Metabolism	0.0031	1.0%	0.7568	0.9888
X573	cytosine	112.05	2060	LC/MS Pos Early	Nucleotide	Pyrimidine Metabolism, Cytidine containing	0.0042	1.4%	0.6786	0.9888
X57330	lignoceroyl sphingomyelin (d18:1/24:0)	815.7	3437	LC/MS Pos Late	Lipid	Sphingolipid Metabolism	0.0217	7.7%	0.0359	0.8681
X57331	behenoyl dihydrosphingomyelin (d18:0/22:0)*	789.684	3150	LC/MS Pos Late	Lipid	Sphingolipid Metabolism	0.0253	9.0%	0.0105	0.6252
X57341	1,2-dipalmitoyl-GPE (16:0/16:0)*	692.523	2498	LC/MS Pos Late	Lipid	Phosphatidylethanolamine (PE)	-0.0056	-1.9%	0.581	0.9888
X57365	myristoyl dihydrosphingomyelin (d18:0/14:0)*	677.559	2060	LC/MS Pos Late	Lipid	Sphingolipid Metabolism	0.0034	1.2%	0.7444	0.9888
X57370	lactosyl-N-nervonoyl-sphingosine (d18:1/24:1)*	972.735	3778	LC/MS Pos Late	Lipid	Sphingolipid Metabolism	0.0059	2.0%	0.5638	0.9888
X57372	N-behenoyl-sphingadienine (d18:2/22:0)*	620.598	3911	LC/MS Pos Late	Lipid	Sphingolipid Metabolism	-0.0052	-1.8%	0.6146	0.9888
X57373	palmitoyl-docosahexaenoyl-glycerol (16:0/22:6) [1]*	658.54	2749	LC/MS Pos Late	Lipid	Diacylglycerol	-0.0094	-3.1%	0.3656	0.9888
X57393	12-HHTrE	279.197	5175	LC/MS Neg	Lipid	Eicosanoid	0.0238	8.4%	0.0209	0.7609
X57406	palmitoleoyl-arachidonoyl-glycerol (16:1/20:4) [2]*	632.525	2528	LC/MS Pos Late	Lipid	Diacylglycerol	0.0079	2.7%	0.444	0.9888
X57421	glycosyl-N-behenoyl-sphingadienine (d18:2/22:0)*	782.65	3420	LC/MS Pos Late	Lipid	Sphingolipid Metabolism	-0.0043	-1.5%	0.6713	0.9888
X57426	sphingadienine*	298.274	1350	LC/MS Pos Late	Lipid	Sphingolipid Metabolism	0.0034	1.1%	0.7323	0.9888
X57430	N-palmitoyl-heptadecasphingosine (d17:1/16:0)*	524.504	2645	LC/MS Pos Late	Lipid	Sphingolipid Metabolism	-0.0031	-1.0%	0.7669	0.9888
X57432	ceramide (d18:1/14:0, d16:1/16:0)*	510.488	2477	LC/MS Pos Late	Lipid	Ceramides	-0.0138	-4.6%	0.1838	0.9888
X57434	ceramide (d18:1/17:0, d17:1/18:0)*	552.535	3055	LC/MS Pos Late	Lipid	Ceramides	-0.0113	-3.8%	0.2778	0.9888
X57440	ceramide (d18:1/20:0, d16:1/22:0, d20:1/18:0)*	594.582	3920	LC/MS Pos Late	Lipid	Ceramides	-0.0029	-1.0%	0.775	0.9888
X57443	ceramide (d18:2/24:1, d18:1/24:2)*	646.613	3858	LC/MS Pos Late	Lipid	Ceramides	-0.0189	-6.2%	0.0687	0.9697
X57444	glycosyl-N-(2-hydroxynervonoyl)-sphingosine (d18:1/24:1(2OH))*	826.677	3839	LC/MS Pos Late	Lipid	Sphingolipid Metabolism	-0.0005	-0.2%	0.9581	0.9908
X57445	glycosyl-N-tricosanoyl-sphingadienine (d18:2/23:0)*	796.666	3724	LC/MS Pos Late	Lipid	Sphingolipid Metabolism	-0.0138	-4.6%	0.1821	0.9888
X57449	stearoyl-arachidonoyl-glycerol (18:0/20:4) [2]*	662.572	3522	LC/MS Pos Late	Lipid	Diacylglycerol	-0.0007	-0.2%	0.9457	0.9908
X57450	stearoyl-arachidonoyl-glycerol (18:0/20:4) [1]*	662.572	3404	LC/MS Pos Late	Lipid	Diacylglycerol	-0.0235	-7.7%	0.0252	0.7609
X57453	glycosyl ceramide (d18:2/24:1, d18:1/24:2)*	808.666	3380	LC/MS Pos Late	Lipid	Ceramides	-0.0117	-3.9%	0.2501	0.9888
X57461	argininate*	176.103	2150	LC/MS Pos Early	Amino Acid	Urea cycle; Arginine and Proline Metabolism	-0.0131	-4.4%	0.1993	0.9888
X57463	linoleoylcholine*	366.337	1388	LC/MS Pos Late	Lipid	Fatty Acid Metabolism (Acyl Choline)	-0.0025	-0.8%	0.8043	0.9888
X57464	stearoylcholine*	370.368	1520	LC/MS Pos Late	Lipid	Fatty Acid Metabolism (Acyl Choline)	-0.0116	-3.9%	0.25	0.9888
X57473	sphingomyelin (d18:0/18:0, d19:0/17:0)*	733.622	2362	LC/MS Pos Late	Lipid	Sphingolipid Metabolism	0.0218	7.7%	0.0261	0.7609
X57474	sphingomyelin (d18:2/18:1)*	727.575	1904	LC/MS Pos Late	Lipid	Sphingolipid Metabolism	0.0202	7.1%	0.0398	0.8782
X57475	sphingomyelin (d18:1/19:0, d19:1/18:0)*	745.622	2330	LC/MS Pos Late	Lipid	Sphingolipid Metabolism	0.0048	1.7%	0.6374	0.9888
X57476	sphingomyelin (d18:0/20:0, d16:0/22:0)*	761.653	2600	LC/MS Pos Late	Lipid	Sphingolipid Metabolism	0.0268	9.5%	0.0072	0.6252
X57477	sphingomyelin (d18:1/22:2, d18:2/22:1, d16:1/24:2)*	783.638	2209	LC/MS Pos Late	Lipid	Sphingolipid Metabolism	0.0125	4.4%	0.2295	0.9888
X57478	sphingomyelin (d18:1/25:0, d19:0/24:1, d20:1/23:0, d19:1/24:0)*	829.716	3220	LC/MS Pos Late	Lipid	Sphingolipid Metabolism	0.0001	0.0%	0.9951	0.9984
X57479	sphingomyelin (d18:2/24:2)*	809.653	2215	LC/MS Pos Late	Lipid	Sphingolipid Metabolism	0.0037	1.3%	0.7159	0.9888
X57480	sphingomyelin (d18:2/21:0, d16:2/23:0)*	771.638	2330	LC/MS Pos Late	Lipid	Sphingolipid Metabolism	0.0051	1.8%	0.6055	0.9888
X57481	sphingomyelin (d18:1/20:2, d18:2/20:1, d16:1/22:2)*	755.606	2039	LC/MS Pos Late	Lipid	Sphingolipid Metabolism	0.0151	5.3%	0.1406	0.9888
X57482	sphingomyelin (d18:2/23:1)*	797.653	2315	LC/MS Pos Late	Lipid	Sphingolipid Metabolism	-0.0048	-1.6%	0.6406	0.9888
X57483	sphingomyelin (d17:2/16:0, d18:2/15:0)*	687.544	1837	LC/MS Pos Late	Lipid	Sphingolipid Metabolism	-0.0059	-2.0%	0.5551	0.9888
X57511	linolenoylcarnitine (C18:3)*	422.327	1310	LC/MS Pos Late	Lipid	Fatty Acid Metabolism(Acyl Carnitine)	0.0068	2.3%	0.5127	0.9888
X57512	margaroylcarnitine*	414.358	1424	LC/MS Pos Late	Lipid	Fatty Acid Metabolism(Acyl Carnitine)	-0.0095	-3.2%	0.351	0.9888
X57513	arachidoylcarnitine (C20)*	456.405	1512	LC/MS Pos Late	Lipid	Fatty Acid Metabolism(Acyl Carnitine)	-0.0063	-2.1%	0.5241	0.9888
X57514	behenoylcarnitine (C22)*	484.436	1561	LC/MS Pos Late	Lipid	Fatty Acid Metabolism(Acyl Carnitine)	0.0154	5.4%	0.1338	0.9888
X57515	lignoceroylcarnitine (C24)*	512.467	1603	LC/MS Pos Late	Lipid	Fatty Acid Metabolism(Acyl Carnitine)	0.0095	3.3%	0.3517	0.9888
X57516	cerotoylcarnitine (C26)*	540.499	1649	LC/MS Pos Late	Lipid	Fatty Acid Metabolism(Acyl Carnitine)	0.0158	5.5%	0.1278	0.9888
X57517	ximenoylcarnitine (C26:1)*	538.483	1607	LC/MS Pos Late	Lipid	Fatty Acid Metabolism(Acyl Carnitine)	0.0138	4.8%	0.1828	0.9888
X57518	arachidonoylcarnitine (C20:4)	448.342	1353	LC/MS Pos Late	Lipid	Fatty Acid Metabolism(Acyl Carnitine)	0.0019	0.7%	0.8516	0.9888
X57519	eicosenoylcarnitine (C20:1)*	454.389	1484	LC/MS Pos Late	Lipid	Fatty Acid Metabolism(Acyl Carnitine)	0.0043	1.5%	0.6679	0.9888
X57520	dihomo-linoleoylcarnitine (C20:2)*	452.373	1436	LC/MS Pos Late	Lipid	Fatty Acid Metabolism(Acyl Carnitine)	0.0117	4.1%	0.2487	0.9888
X57521	dihomo-linolenoylcarnitine (20:3n3 or 6)*	450.358	1392	LC/MS Pos Late	Lipid	Fatty Acid Metabolism(Acyl Carnitine)	0.0055	1.9%	0.5919	0.9888
X57523	docosahexaenoylcarnitine (C22:6)*	472.342	1349	LC/MS Pos Late	Lipid	Fatty Acid Metabolism(Acyl Carnitine)	-0.0165	-5.5%	0.1128	0.9888
X57531	nervonoylcarnitine (C24:1)*	510.452	1602	LC/MS Pos Late	Lipid	Fatty Acid Metabolism(Acyl Carnitine)	0.0043	1.5%	0.6717	0.9888
X57547	2,3-dihydroxy-2-methylbutyrate	133.051	787	LC/MS Neg	Amino Acid	Leucine, Isoleucine and Valine Metabolism	-0.0081	-2.7%	0.4195	0.9888
X57564	perfluorooctanesulfonic acid (PFOS)	498.93	662	LC/MS Polar	Xenobiotics	Chemical	0.0245	8.7%	0.0178	0.728
X57577	isoursodeoxycholate	391.285	4809	LC/MS Neg	Lipid	Secondary Bile Acid Metabolism	-0.0098	-3.3%	0.3479	0.9888
X57584	N1-Methyl-4-pyridone-3-carboxamide	153.066	1260	LC/MS Pos Early	Cofactors and Vitamins	Nicotinate and Nicotinamide Metabolism	0.0067	2.3%	0.4905	0.9888
X57585	4-acetamidobenzoate	178.051	1403	LC/MS Neg	Xenobiotics	Chemical	-0.0015	-0.5%	0.8875	0.9888
X57591	beta-cryptoxanthin	552.433	2560	LC/MS Pos Late	Xenobiotics	Food Component/Plant	-0.0026	-0.9%	0.7805	0.9888
X57595	glycosyl ceramide (d18:1/20:0, d16:1/22:0)*	756.635	3414	LC/MS Pos Late	Lipid	Ceramides	-0.0062	-2.1%	0.5426	0.9888
X57635	carotene diol (1)	568.428	1720	LC/MS Pos Late	Xenobiotics	Food Component/Plant	-0.001	-0.3%	0.9215	0.9888
X57636	carotene diol (2)	568.428	1904	LC/MS Pos Late	Xenobiotics	Food Component/Plant	-0.0019	-0.7%	0.8427	0.9888
X57637	carotene diol (3)	568.428	1948	LC/MS Pos Late	Xenobiotics	Food Component/Plant	-0.0023	-0.8%	0.8216	0.9888
X57645	phenylacetylalanine	206.082	2684	LC/MS Neg	Peptide	Acetylated Peptides	0.0099	3.4%	0.3257	0.9888
X57652	hexadecadienoate (16:2n6)	251.202	5398	LC/MS Neg	Lipid	Polyunsaturated Fatty Acid (n3 and n6)	0.0025	0.9%	0.7909	0.9888
X57655	2'-O-methyluridine	257.078	1831	LC/MS Neg	Nucleotide	Pyrimidine Metabolism, Uracil containing	-0.0163	-5.4%	0.1071	0.9888
X57659	N-palmitoylserine	342.265	5557	LC/MS Neg	Lipid	Endocannabinoid	-0.0056	-1.9%	0.5782	0.9888
X57687	N-trimethyl 5-aminovalerate	160.133	2186	LC/MS Pos Early	Amino Acid	Lysine Metabolism	-0.0281	-9.1%	0.0053	0.6251
X57712	ADpSGEGDFXAEGGGVR*	806.818	2016	LC/MS Neg	Peptide	Fibrinogen Cleavage Peptide	0.0105	3.6%	0.304	0.9888
X57714	X - 24947	387.185	4518	LC/MS Neg	Unknown		-0.0071	-2.4%	0.4875	0.9888
X57715	X - 24948	413.2	4746	LC/MS Neg	Unknown		-0.0069	-2.3%	0.4811	0.9888
X57716	X - 24949	263.202	4973	LC/MS Neg	Unknown		-0.0014	-0.5%	0.8921	0.9888
X58	glycine	76.0393	1375	LC/MS Pos Early	Amino Acid	Glycine, Serine and Threonine Metabolism	0.0065	2.2%	0.535	0.9888
X587	gluconate	195.051	2922	LC/MS Polar	Xenobiotics	Food Component/Plant	0.0051	1.8%	0.612	0.9888
X59	histidine	154.062	755.9	LC/MS Neg	Amino Acid	Histidine Metabolism	0.0104	3.6%	0.2773	0.9888
X590	hypotaurine	110.027	724	LC/MS Pos Early	Amino Acid	Methionine, Cysteine, SAM and Taurine Metabolism	0.0049	1.7%	0.636	0.9888
X594	nicotinamide	123.055	1942	LC/MS Pos Early	Cofactors and Vitamins	Nicotinate and Nicotinamide Metabolism	-0.0092	-3.1%	0.3661	0.9888
X5983	corticosterone	345.207	5040	LC/MS Neg	Lipid	Steroid	0.0073	2.5%	0.4667	0.9888
X60	leucine	132.102	2864	LC/MS Pos Early	Amino Acid	Leucine, Isoleucine and Valine Metabolism	-0.006	-2.0%	0.5466	0.9888
X601	dihydroorotate	157.025	1910	LC/MS Polar	Nucleotide	Pyrimidine Metabolism, Orotate containing	0.0065	2.2%	0.5139	0.9888
X605	uracil	111.02	1089.7	LC/MS Polar	Nucleotide	Pyrimidine Metabolism, Uracil containing	-0.0012	-0.4%	0.9077	0.9888
X606	uridine	243.062	1457.6	LC/MS Neg	Nucleotide	Pyrimidine Metabolism, Uracil containing	0.0134	4.7%	0.178	0.9888
X607	trans-urocanate	139.05	2285	LC/MS Pos Early	Amino Acid	Histidine Metabolism	0.0045	1.6%	0.6577	0.9888
X6146	2-aminoadipate	160.061	639.2	LC/MS Neg	Amino Acid	Lysine Metabolism	-0.0163	-5.4%	0.1069	0.9888
X63	cholesterol	369.352	2707	LC/MS Pos Late	Lipid	Sterol	0.0087	3.0%	0.4027	0.9888
X64	phenylalanine	166.086	2878	LC/MS Pos Early	Amino Acid	Phenylalanine Metabolism	0.0131	4.6%	0.1982	0.9888

## Sheet: Excel Table S2
Excel Table S2. Metabolome-wide association study results for all metabolite-coarse particulate matter models. Multiple linear regression models were used to examine the associations between annual average air pollution exposure levels in the current year of the blood draw and individual metabolites, controlling for age at blood draw (continuous), body mass index (BMI; continuous), dietary score …
COMP_ID	Metabolite	Mass	Retention index	Platform	Pathway	Sub pathway	Coefficient	Percent change	P	FDR
X1101	homovanillate (HVA)	181.051	1649	LC/MS Neg	Amino Acid	Tyrosine Metabolism	0.0031	2.0%	0.5012	0.8807
X1105	linoleate (18:2n6)	279.233	5535	LC/MS Neg	Lipid	Polyunsaturated Fatty Acid (n3 and n6)	0.0076	4.9%	0.0862	0.4847
X1107	allantoin	157.037	1672	LC/MS Polar	Nucleotide	Purine Metabolism, (Hypo)Xanthine/Inosine containing	-0.0043	-2.7%	0.3453	0.787
X1110	arachidonate (20:4n6)	303.233	5535	LC/MS Neg	Lipid	Polyunsaturated Fatty Acid (n3 and n6)	0.0015	0.9%	0.75	0.9397
X1114	deoxycholate	391.285	5294	LC/MS Neg	Lipid	Secondary Bile Acid Metabolism	0.0005	0.3%	0.9166	0.9748
X1118	arachidate (20:0)	311.296	6295	LC/MS Neg	Lipid	Long Chain Fatty Acid	0.0074	4.7%	0.1177	0.5493
X1121	margarate (17:0)	269.249	5731	LC/MS Neg	Lipid	Long Chain Fatty Acid	0.004	2.5%	0.3721	0.8068
X1123	inosine	267.074	1602.1	LC/MS Neg	Nucleotide	Purine Metabolism, (Hypo)Xanthine/Inosine containing	-0.0055	-3.4%	0.2354	0.7032
X1125	isoleucine	132.102	2800	LC/MS Pos Early	Amino Acid	Leucine, Isoleucine and Valine Metabolism	0.0025	1.6%	0.5843	0.9235
X1126	alanine	90.055	1700	LC/MS Pos Early	Amino Acid	Alanine and Aspartate Metabolism	0.006	3.8%	0.1939	0.6651
X12017	3-methoxytyrosine	212.092	2555	LC/MS Pos Early	Amino Acid	Tyrosine Metabolism	0.0097	6.3%	0.0358	0.353
X12032	4-acetamidophenol	150.056	2173.7	LC/MS Neg	Xenobiotics	Drug	0.0045	2.9%	0.3364	0.7828
X12035	pelargonate (9:0)	157.123	4798	LC/MS Neg	Lipid	Medium Chain Fatty Acid	0.0042	2.6%	0.3543	0.7883
X12129	beta-hydroxyisovalerate	117.056	1027	LC/MS Neg	Amino Acid	Leucine, Isoleucine and Valine Metabolism	0.0012	0.8%	0.796	0.9482
X12261	taurodeoxycholate	498.289	5257.4	LC/MS Neg	Lipid	Secondary Bile Acid Metabolism	-0.0009	-0.6%	0.8446	0.9535
X1284	threonine	120.066	1514	LC/MS Pos Early	Amino Acid	Glycine, Serine and Threonine Metabolism	0.0058	3.7%	0.2154	0.6922
X1299	tyrosine	182.081	2430	LC/MS Pos Early	Amino Acid	Tyrosine Metabolism	-0.0057	-3.5%	0.2101	0.6869
X1301	lysine	147.113	2850	LC/MS Pos Early	Amino Acid	Lysine Metabolism	-0.0002	-0.1%	0.9637	0.9842
X1302	methionine	150.058	2526	LC/MS Pos Early	Amino Acid	Methionine, Cysteine, SAM and Taurine Metabolism	-0.0014	-0.9%	0.7571	0.9397
X1303	malate	133.014	615.6	LC/MS Neg	Energy	TCA Cycle	0.004	2.5%	0.3779	0.8149
X1336	palmitate (16:0)	255.233	5618	LC/MS Neg	Lipid	Long Chain Fatty Acid	0.0035	2.2%	0.4335	0.8508
X1356	nonadecanoate (19:0)	297.28	6068	LC/MS Neg	Lipid	Long Chain Fatty Acid	0.0024	1.5%	0.601	0.9287
X1358	stearate (18:0)	283.264	5872	LC/MS Neg	Lipid	Long Chain Fatty Acid	0.0053	3.4%	0.2421	0.716
X1365	myristate (14:0)	227.202	5440	LC/MS Neg	Lipid	Long Chain Fatty Acid	-0.0015	-0.9%	0.7372	0.9373
X1417	kynurenate	188.035	2224	LC/MS Neg	Amino Acid	Tryptophan Metabolism	-0.0081	-5.0%	0.0776	0.4673
X1418	5,6-dihydrothymine	129.066	1280	LC/MS Pos Early	Nucleotide	Pyrimidine Metabolism, Thymine containing	0.0023	1.5%	0.616	0.93
X1419	5-methylthioadenosine (MTA)	298.097	2752	LC/MS Pos Early	Amino Acid	Polyamine Metabolism	0.001	0.6%	0.8179	0.9493
X1432	2-hydroxyphenylacetate	151.04	858.6	LC/MS Polar	Amino Acid	Tyrosine Metabolism	-0.0045	-2.8%	0.317	0.754
X1444	pipecolate	130.086	2200	LC/MS Pos Early	Amino Acid	Lysine Metabolism	0.0022	1.4%	0.6413	0.932
X1493	ornithine	133.097	2800	LC/MS Pos Early	Amino Acid	Urea cycle; Arginine and Proline Metabolism	0.003	1.9%	0.521	0.8889
X1494	5-oxoproline	128.035	738.5	LC/MS Neg	Amino Acid	Glutathione Metabolism	0.0041	2.6%	0.3751	0.8103
X1496	methylmalonate (MMA)	117.019	3078.4	LC/MS Polar	Lipid	Fatty Acid Metabolism (also BCAA Metabolism)	-0.0022	-1.4%	0.6413	0.932
X1498	N6,N6,N6-trimethyllysine	189.16	2825	LC/MS Pos Early	Amino Acid	Lysine Metabolism	-0.005	-3.1%	0.2861	0.7356
X1505	orotate	155.01	1638.1	LC/MS Polar	Nucleotide	Pyrimidine Metabolism, Orotate containing	-0.0034	-2.1%	0.4692	0.8601
X15076	2'-deoxyinosine	251.079	1688	LC/MS Neg	Nucleotide	Purine Metabolism, (Hypo)Xanthine/Inosine containing	-0.0064	-3.9%	0.174	0.6509
X1508	pantothenate	218.103	1498.7	LC/MS Neg	Cofactors and Vitamins	Pantothenate and CoA Metabolism	0.0022	1.4%	0.6308	0.932
X1512	picolinate	124.039	910	LC/MS Pos Early	Amino Acid	Tryptophan Metabolism	-0.004	-2.4%	0.4013	0.8405
X15122	glycerol	91.0401	758	LC/MS Neg	Lipid	Glycerolipid Metabolism	0.0033	2.1%	0.4576	0.8559
X15136	xanthosine	283.068	1075	LC/MS Neg	Nucleotide	Purine Metabolism, (Hypo)Xanthine/Inosine containing	0.0044	2.8%	0.3533	0.7883
X15140	kynurenine	209.092	2739	LC/MS Pos Early	Amino Acid	Tryptophan Metabolism	-0.0051	-3.1%	0.267	0.733
X1515	salicylate	137.024	802	LC/MS Polar	Xenobiotics	Drug	0.003	1.9%	0.5256	0.8919
X1516	sarcosine	90.055	1280	LC/MS Pos Early	Amino Acid	Glycine, Serine and Threonine Metabolism	-0.0086	-5.2%	0.0676	0.4338
X1519	sucrose	387.114	3092	LC/MS Polar	Carbohydrate	Disaccharides and Oligosaccharides	-0.0052	-3.2%	0.2518	0.7242
X15336	tartarate	149.009	615.3	LC/MS Neg	Xenobiotics	Food Component/Plant	0.004	2.5%	0.3864	0.8205
X15443	glucuronate	193.035	3233.3	LC/MS Polar	Carbohydrate	Aminosugar Metabolism	0.002	1.3%	0.6784	0.9329
X1549	3-hydroxyisobutyrate	103.04	1619	LC/MS Polar	Amino Acid	Leucine, Isoleucine and Valine Metabolism	-0.0022	-1.4%	0.633	0.932
X15500	carnitine	162.113	1978	LC/MS Pos Early	Lipid	Carnitine Metabolism	-0.0041	-2.5%	0.3826	0.8202
X15506	choline	104.107	1961	LC/MS Pos Early	Lipid	Phospholipid Metabolism	0.0024	1.5%	0.6109	0.9292
X1552	erucate (22:1n9)	337.311	6355.6	LC/MS Neg	Lipid	Long Chain Fatty Acid	0.0026	1.7%	0.5721	0.9164
X1558	4-acetamidobutanoate	144.067	893.7	LC/MS Neg	Amino Acid	Polyamine Metabolism	0.001	0.6%	0.8245	0.9493
X15581	xylose	195.051	1727	LC/MS Polar	Carbohydrate	Pentose Metabolism	0.005	3.2%	0.2788	0.7356
X15586	maltose	387.114	3329.4	LC/MS Polar	Carbohydrate	Glycogen Metabolism	-0.0042	-2.6%	0.3749	0.8103
X1561	alpha-tocopherol	430.378	2522	LC/MS Pos Late	Cofactors and Vitamins	Tocopherol Metabolism	-0.0024	-1.5%	0.6089	0.9292
X1563	chenodeoxycholate	391.285	5264	LC/MS Neg	Lipid	Primary Bile Acid Metabolism	0.002	1.3%	0.6654	0.9329
X1564	citrate	191.02	582	LC/MS Neg	Energy	TCA Cycle	0.0055	3.5%	0.2269	0.6995
X15650	N1-methyladenosine	282.12	2120	LC/MS Pos Early	Nucleotide	Purine Metabolism, Adenine containing	0.005	3.2%	0.2567	0.728
X1566	3-aminoisobutyrate	104.071	2190	LC/MS Pos Early	Nucleotide	Pyrimidine Metabolism, Thymine containing	-0.0002	-0.1%	0.9734	0.9855
X1567	vanillylmandelate (VMA)	197.046	941	LC/MS Neg	Amino Acid	Tyrosine Metabolism	0.001	0.6%	0.818	0.9493
X15676	3-methyl-2-oxovalerate	129.056	2064.2	LC/MS Neg	Amino Acid	Leucine, Isoleucine and Valine Metabolism	0.001	0.6%	0.8223	0.9493
X15677	3-methylhistidine	168.078	906.3	LC/MS Neg	Amino Acid	Histidine Metabolism	-0.0066	-4.0%	0.1609	0.6255
X15679	xanthurenate	204.03	1476	LC/MS Neg	Amino Acid	Tryptophan Metabolism	-0.0064	-3.9%	0.173	0.6509
X15681	4-guanidinobutanoate	146.092	2320	LC/MS Pos Early	Amino Acid	Guanidino and Acetamido Metabolism	-0.0156	-9.3%	0.0005	0.0278
X15685	5-hydroxylysine	163.108	2790	LC/MS Pos Early	Amino Acid	Lysine Metabolism	0.001	0.6%	0.8249	0.9493
X15704	pimelate (heptanedioate)	159.066	2745	LC/MS Polar	Lipid	Fatty Acid, Dicarboxylate	0.0018	1.1%	0.702	0.9329
X15705	cystathionine	223.075	2270	LC/MS Pos Early	Amino Acid	Methionine, Cysteine, SAM and Taurine Metabolism	-0.0034	-2.1%	0.453	0.8557
X15716	imidazole lactate	157.061	2040	LC/MS Pos Early	Amino Acid	Histidine Metabolism	0.001	0.6%	0.8324	0.9493
X1572	glycerate	105.019	2070.4	LC/MS Polar	Carbohydrate	Glycolysis, Gluconeogenesis, and Pyruvate Metabolism	-0.0047	-2.9%	0.2955	0.7356
X1573	guanosine	282.084	1662	LC/MS Neg	Nucleotide	Purine Metabolism, Guanine containing	-0.0084	-5.1%	0.0734	0.4605
X15730	suberate (octanedioate)	173.082	2577.6	LC/MS Polar	Lipid	Fatty Acid, Dicarboxylate	0.0043	2.7%	0.3622	0.797
X15736	4-acetamidophenylglucuronide	326.088	1400	LC/MS Neg	Xenobiotics	Drug	-0.0018	-1.1%	0.6984	0.9329
X15745	methylsuccinate	131.035	2800	LC/MS Polar	Amino Acid	Leucine, Isoleucine and Valine Metabolism	-0.0062	-3.8%	0.1793	0.6573
X15749	3-phenylpropionate (hydrocinnamate)	149.061	2860	LC/MS Neg	Xenobiotics	Benzoate Metabolism	-0.0109	-6.6%	0.0184	0.2704
X15753	hippurate	178.051	2106.9	LC/MS Neg	Xenobiotics	Benzoate Metabolism	-0.0122	-7.4%	0.0086	0.1764
X15765	ethylmalonate	131.035	2785	LC/MS Polar	Amino Acid	Leucine, Isoleucine and Valine Metabolism	-0.0068	-4.2%	0.1439	0.6001
X15772	ribitol	151.061	1789.6	LC/MS Polar	Carbohydrate	Pentose Metabolism	0.0037	2.4%	0.4174	0.8405
X1584	methyl indole-3-acetate	190.086	3339	LC/MS Pos Early	Xenobiotics	Food Component/Plant	0.0018	1.2%	0.6908	0.9329
X1585	N-acetylalanine	130.051	861.2	LC/MS Neg	Amino Acid	Alanine and Aspartate Metabolism	0.0067	4.3%	0.1299	0.5695
X1587	N-acetylleucine	172.098	2400	LC/MS Neg	Amino Acid	Leucine, Isoleucine and Valine Metabolism	0.003	1.9%	0.5145	0.8867
X1589	N-acetylmethionine	190.054	1787	LC/MS Neg	Amino Acid	Methionine, Cysteine, SAM and Taurine Metabolism	0.0032	2.0%	0.4878	0.868
X1591	N-acetylvaline	158.082	1704	LC/MS Neg	Amino Acid	Leucine, Isoleucine and Valine Metabolism	0.0011	0.7%	0.8042	0.9493
X15958	phenylacetate	135.045	2150	LC/MS Neg	Amino Acid	Phenylalanine Metabolism	-0.0017	-1.1%	0.7068	0.9329
X15990	glycerophosphorylcholine (GPC)	258.11	672	LC/MS Pos Early	Lipid	Phospholipid Metabolism	-0.0029	-1.8%	0.5367	0.8955
X1600	phosphoethanolamine	142.026	700	LC/MS Pos Early	Lipid	Phospholipid Metabolism	-0.0044	-2.7%	0.3392	0.7842
X1604	urate	167.021	757.1	LC/MS Neg	Nucleotide	Purine Metabolism, (Hypo)Xanthine/Inosine containing	-0.0023	-1.4%	0.5969	0.927
X1605	ursodeoxycholate	391.285	5055	LC/MS Neg	Lipid	Secondary Bile Acid Metabolism	-0.0035	-2.2%	0.4508	0.8547
X1638	arginine	175.119	2825	LC/MS Pos Early	Amino Acid	Urea cycle; Arginine and Proline Metabolism	-0.0011	-0.7%	0.8239	0.9493
X1642	caprate (10:0)	171.139	5090.7	LC/MS Neg	Lipid	Medium Chain Fatty Acid	-0.0056	-3.5%	0.2191	0.6971
X1643	fumarate	115.004	3084	LC/MS Polar	Energy	TCA Cycle	0.0038	2.4%	0.4034	0.8405
X1644	heptanoate (7:0)	129.092	3670	LC/MS Neg	Lipid	Medium Chain Fatty Acid	0.0047	3.0%	0.3085	0.7476
X1645	laurate (12:0)	199.17	5300	LC/MS Neg	Lipid	Medium Chain Fatty Acid	0.0027	1.7%	0.5521	0.9053
X1648	serine	106.05	1239	LC/MS Pos Early	Amino Acid	Glycine, Serine and Threonine Metabolism	0.0003	0.2%	0.9491	0.9814
X1649	valine	118.086	2479	LC/MS Pos Early	Amino Acid	Leucine, Isoleucine and Valine Metabolism	0.0005	0.3%	0.9124	0.9744
X1669	4-hydroxyphenylpyruvate	179.035	1690.1	LC/MS Neg	Amino Acid	Tyrosine Metabolism	-0.0001	-0.1%	0.9764	0.9855
X1670	urea	121.072	700	LC/MS Pos Early	Amino Acid	Urea cycle; Arginine and Proline Metabolism	-0.0057	-3.5%	0.2211	0.6972
X1712	cortisol	361.202	4713.2	LC/MS Neg	Lipid	Steroid	0.0003	0.2%	0.9438	0.9812
X1759	N-stearoyl-sphinganine (d18:0/18:0)*	568.566	3526	LC/MS Pos Late	Lipid	Sphingolipid Metabolism	0.001	0.6%	0.8289	0.9493
X1769	cortisone	359.186	4572.5	LC/MS Neg	Lipid	Steroid	-0.0039	-2.4%	0.3845	0.8202
X17747	sphingosine	300.29	1393	LC/MS Pos Late	Lipid	Sphingolipid Metabolism	0.0012	0.8%	0.7887	0.9467
X17769	sphinganine	302.305	1413	LC/MS Pos Late	Lipid	Sphingolipid Metabolism	0.0002	0.1%	0.9701	0.9855
X17805	dihomo-linoleate (20:2n6)	307.264	5730	LC/MS Neg	Lipid	Polyunsaturated Fatty Acid (n3 and n6)	0.0068	4.4%	0.1299	0.5695
X17945	2-hydroxystearate	299.259	5695	LC/MS Neg	Lipid	Fatty Acid, Monohydroxy	-0.0035	-2.1%	0.4569	0.8559
X1806	retinol (Vitamin A)	269.226	1636	LC/MS Pos Late	Cofactors and Vitamins	Vitamin A Metabolism	-0.002	-1.2%	0.6777	0.9329
X18245	gamma-glutamylhistidine	285.119	2740	LC/MS Pos Early	Peptide	Gamma-glutamyl Amino Acid	0.0079	5.1%	0.085	0.4847
X18254	paraxanthine	181.072	1810	LC/MS Pos Early	Xenobiotics	Xanthine Metabolism	0.0015	1.0%	0.7368	0.9373
X18280	gentisate	153.019	1459.8	LC/MS Neg	Amino Acid	Tyrosine Metabolism	0.0038	2.4%	0.418	0.8405
X18281	2-hydroxyhippurate (salicylurate)	194.046	2184	LC/MS Neg	Xenobiotics	Benzoate Metabolism	0.0043	2.7%	0.3668	0.8026
X18335	quinate	191.056	2432.9	LC/MS Polar	Xenobiotics	Food Component/Plant	-0.0107	-6.5%	0.0197	0.2704
X18349	indolelactate	206.081	2600	LC/MS Pos Early	Amino Acid	Tryptophan Metabolism	-0.0008	-0.5%	0.8728	0.9589
X18357	glycylvaline	175.108	2734	LC/MS Pos Early	Peptide	Dipeptide	0.0112	7.2%	0.0152	0.243
X18362	azelate (nonanedioate)	187.098	1276	LC/MS Neg	Lipid	Fatty Acid, Dicarboxylate	-0.0004	-0.3%	0.9236	0.9748
X18368	cys-gly, oxidized	355.074	2947	LC/MS Pos Early	Amino Acid	Glutathione Metabolism	0.0073	4.7%	0.1102	0.5402
X18369	gamma-glutamylleucine	261.144	2991	LC/MS Pos Early	Peptide	Gamma-glutamyl Amino Acid	-0.0043	-2.6%	0.349	0.787
X18374	methionine sulfoxide	166.053	1272	LC/MS Pos Early	Amino Acid	Methionine, Cysteine, SAM and Taurine Metabolism	-0.0008	-0.5%	0.851	0.9551
X18392	theobromine	181.072	1600	LC/MS Pos Early	Xenobiotics	Xanthine Metabolism	0.0079	5.1%	0.0939	0.4984
X18394	theophylline	181.072	1870	LC/MS Pos Early	Xenobiotics	Xanthine Metabolism	-0.002	-1.3%	0.6603	0.9329
X18467	eicosapentaenoate (EPA; 20:5n3)	301.217	5450	LC/MS Neg	Lipid	Polyunsaturated Fatty Acid (n3 and n6)	-0.014	-8.4%	0.0023	0.0755
X18474	estrone 3-sulfate	349.111	4417.3	LC/MS Neg	Lipid	Steroid	0.0035	2.2%	0.4386	0.8508
X18476	glycocholate	464.302	5163	LC/MS Neg	Lipid	Primary Bile Acid Metabolism	-0.0054	-3.3%	0.2413	0.7156
X18477	glycodeoxycholate	448.307	5281	LC/MS Neg	Lipid	Secondary Bile Acid Metabolism	0.0038	2.4%	0.4174	0.8405
X18494	taurochenodeoxycholate	498.289	5250	LC/MS Neg	Lipid	Primary Bile Acid Metabolism	-0.0029	-1.8%	0.5287	0.8945
X18497	taurocholate	514.284	5150	LC/MS Neg	Lipid	Primary Bile Acid Metabolism	-0.0038	-2.3%	0.4176	0.8405
X1898	proline	116.071	1603	LC/MS Pos Early	Amino Acid	Urea cycle; Arginine and Proline Metabolism	-0.004	-2.5%	0.3871	0.8205
X1899	quinolinate	168.029	845	LC/MS Pos Early	Cofactors and Vitamins	Nicotinate and Nicotinamide Metabolism	0.0014	0.9%	0.7546	0.9397
X19130	1,2-dipalmitoyl-GPC (16:0/16:0)	734.569	2365	LC/MS Pos Late	Lipid	Phosphatidylcholine (PC)	-0.0022	-1.4%	0.6272	0.932
X19263	1-palmitoyl-2-oleoyl-GPE (16:0/18:1)	718.538	2509	LC/MS Pos Late	Lipid	Phosphatidylethanolamine (PE)	0.0009	0.6%	0.8458	0.9535
X19265	1-stearoyl-2-oleoyl-GPS (18:0/18:1)	790.559	3000	LC/MS Pos Late	Lipid	Phosphatidylserine (PS)	-0.0029	-1.8%	0.5295	0.8946
X19266	2-arachidonoylglycerol (20:4)	303.233	6170	LC/MS Neg	Lipid	Monoacylglycerol	0.0051	3.2%	0.2662	0.733
X19503	stearoyl sphingomyelin (d18:1/18:0)	731.606	2400	LC/MS Pos Late	Lipid	Sphingolipid Metabolism	0.0008	0.5%	0.8697	0.9589
X20675	1,5-anhydroglucitol (1,5-AG)	163.061	802	LC/MS Neg	Carbohydrate	Glycolysis, Gluconeogenesis, and Pyruvate Metabolism	0.0038	2.4%	0.4278	0.8485
X20676	maleate	115.004	2510	LC/MS Polar	Lipid	Fatty Acid, Dicarboxylate	-0.0072	-4.4%	0.1163	0.5479
X20693	tartronate (hydroxymalonate)	118.999	610	LC/MS Neg	Xenobiotics	Bacterial/Fungal	-0.0043	-2.7%	0.3265	0.7682
X20694	oxalate (ethanedioate)	88.988	603	LC/MS Neg	Cofactors and Vitamins	Ascorbate and Aldarate Metabolism	-0.0058	-3.6%	0.1871	0.6591
X20699	erythritol	167.056	1491	LC/MS Polar	Xenobiotics	Food Component/Plant	0.0046	3.0%	0.2972	0.736
X21127	1-palmitoylglycerol (16:0)	255.233	6550	LC/MS Neg	Lipid	Monoacylglycerol	-0.0017	-1.1%	0.7108	0.9329
X21132	2,3-dihydroxypyridine	112.039	1420	LC/MS Pos Early	Xenobiotics	Food Component/Plant	-0.0077	-4.7%	0.0873	0.4847
X21151	saccharin	181.992	1999.7	LC/MS Neg	Xenobiotics	Food Component/Plant	-0.0007	-0.4%	0.8805	0.9625
X21184	1-oleoylglycerol (18:1)	281.249	6650	LC/MS Neg	Lipid	Monoacylglycerol	0.0028	1.8%	0.5378	0.8955
X21232	2-oleoylglycerol (18:1)	281.249	6500	LC/MS Neg	Lipid	Monoacylglycerol	0.0018	1.2%	0.6979	0.9329
X21239	8-hydroxyoctanoate	159.103	2300.4	LC/MS Neg	Lipid	Fatty Acid, Monohydroxy	-0.0016	-1.0%	0.7264	0.9355
X2125	taurine	124.007	690	LC/MS Neg	Amino Acid	Methionine, Cysteine, SAM and Taurine Metabolism	-0.0036	-2.2%	0.4426	0.8508
X2132	citrulline	176.103	1520	LC/MS Pos Early	Amino Acid	Urea cycle; Arginine and Proline Metabolism	-0.0032	-2.0%	0.4797	0.8633
X2137	biliverdin	581.241	4695.6	LC/MS Neg	Cofactors and Vitamins	Hemoglobin and Porphyrin Metabolism	-0.0007	-0.5%	0.8756	0.9589
X22001	3-hydroxyoctanoate	159.103	3446	LC/MS Neg	Lipid	Fatty Acid, Monohydroxy	0.0091	5.9%	0.049	0.3867
X22036	2-hydroxyoctanoate	159.103	3736.8	LC/MS Neg	Lipid	Fatty Acid, Monohydroxy	0.0109	7.0%	0.0186	0.2704
X22053	3-hydroxydecanoate	187.134	4634.7	LC/MS Neg	Lipid	Fatty Acid, Monohydroxy	0.0088	5.7%	0.0529	0.4026
X22116	4-methyl-2-oxopentanoate	129.056	2170	LC/MS Neg	Amino Acid	Leucine, Isoleucine and Valine Metabolism	0.0019	1.2%	0.6797	0.9329
X22130	phenyllactate (PLA)	165.056	2208	LC/MS Neg	Amino Acid	Phenylalanine Metabolism	-0.0078	-4.8%	0.0961	0.5022
X22132	alpha-hydroxyisocaproate	131.071	1840	LC/MS Neg	Amino Acid	Leucine, Isoleucine and Valine Metabolism	-0.0017	-1.1%	0.7064	0.9329
X22137	homoarginine	189.135	2882	LC/MS Pos Early	Amino Acid	Urea cycle; Arginine and Proline Metabolism	-0.0015	-0.9%	0.7478	0.9397
X22138	homocitrulline	188.104	3006.8	LC/MS Polar	Amino Acid	Urea cycle; Arginine and Proline Metabolism	0.0065	4.2%	0.1694	0.6489
X22176	cysteine s-sulfate	199.969	2273	LC/MS Polar	Amino Acid	Methionine, Cysteine, SAM and Taurine Metabolism	0.0107	6.9%	0.0192	0.2704
X22185	N-acetylaspartate (NAA)	174.041	620.5	LC/MS Neg	Amino Acid	Alanine and Aspartate Metabolism	0.0056	3.6%	0.228	0.6995
X22206	theanine	175.108	2180	LC/MS Pos Early	Xenobiotics	Food Component/Plant	-0.0029	-1.8%	0.5414	0.8955
X22842	cholate	407.28	5165	LC/MS Neg	Lipid	Primary Bile Acid Metabolism	-0.008	-4.9%	0.0871	0.4847
X2342	serotonin	177.102	2550	LC/MS Pos Early	Amino Acid	Tryptophan Metabolism	-0.0037	-2.3%	0.4224	0.842
X2730	gamma-glutamylglutamine	276.119	1430	LC/MS Pos Early	Peptide	Gamma-glutamyl Amino Acid	0.0028	1.8%	0.5404	0.8955
X2734	gamma-glutamyltyrosine	309.109	1240	LC/MS Neg	Peptide	Gamma-glutamyl Amino Acid	-0.006	-3.7%	0.1856	0.6591
X27414	beta-sitosterol	397.383	3054	LC/MS Pos Late	Lipid	Sterol	0.0024	1.5%	0.6035	0.9287
X27447	1-linoleoylglycerol (18:2)	279.233	6477	LC/MS Neg	Lipid	Monoacylglycerol	0.0074	4.7%	0.1094	0.5402
X27513	indoleacetate	176.071	2850	LC/MS Pos Early	Amino Acid	Tryptophan Metabolism	0.0001	0.1%	0.9838	0.9888
X2761	thyroxine	775.679	4808	LC/MS Neg	Amino Acid	Tyrosine Metabolism	0.0021	1.3%	0.6533	0.9329
X27665	1-methylnicotinamide	137.071	1940	LC/MS Pos Early	Cofactors and Vitamins	Nicotinate and Nicotinamide Metabolism	0.0053	3.4%	0.2569	0.728
X27672	3-indoxyl sulfate	212.002	2222.2	LC/MS Neg	Amino Acid	Tryptophan Metabolism	-0.0058	-3.6%	0.2204	0.6971
X27710	N-acetylglycine	116.035	731	LC/MS Neg	Amino Acid	Glycine, Serine and Threonine Metabolism	0.0019	1.2%	0.6787	0.9329
X27718	creatine	132.077	1947	LC/MS Pos Early	Amino Acid	Creatine Metabolism	-0.0038	-2.3%	0.409	0.8405
X27719	galactonate	195.051	3085	LC/MS Polar	Carbohydrate	Fructose, Mannose and Galactose Metabolism	-0.0128	-7.7%	0.005	0.1292
X27731	ribonate	165.041	2425	LC/MS Polar	Carbohydrate	Pentose Metabolism	0.0033	2.1%	0.4762	0.8622
X27738	threonate	135.03	2384	LC/MS Polar	Cofactors and Vitamins	Ascorbate and Aldarate Metabolism	-0.0002	-0.1%	0.9613	0.9842
X2829	N-formylmethionine	176.039	1543.8	LC/MS Neg	Amino Acid	Methionine, Cysteine, SAM and Taurine Metabolism	-0.0042	-2.6%	0.3541	0.7883
X30460	1-methylhistidine	168.078	1227	LC/MS Neg	Amino Acid	Histidine Metabolism	-0.0094	-5.7%	0.0434	0.3838
X3127	hypoxanthine	135.031	1291.2	LC/MS Neg	Nucleotide	Purine Metabolism, (Hypo)Xanthine/Inosine containing	-0.0109	-6.6%	0.0201	0.2704
X3141	betaine	118.086	1064	LC/MS Pos Early	Amino Acid	Glycine, Serine and Threonine Metabolism	-0.0099	-6.0%	0.0333	0.3479
X3147	xanthine	151.026	2023	LC/MS Polar	Nucleotide	Purine Metabolism, (Hypo)Xanthine/Inosine containing	0.0008	0.5%	0.8638	0.9584
X31530	threonylphenylalanine	265.119	2322	LC/MS Neg	Peptide	Dipeptide	0.0018	1.1%	0.7006	0.9329
X31536	N-(2-furoyl)glycine	168.03	1525.8	LC/MS Neg	Xenobiotics	Food Component/Plant	-0.0023	-1.4%	0.6053	0.9287
X31548	DSGEGDFXAEGGGVR*	731.317	2535	LC/MS Neg	Peptide	Fibrinogen Cleavage Peptide	-0.0096	-5.9%	0.0354	0.3525
X3155	3-ureidopropionate	133.061	875	LC/MS Pos Early	Nucleotide	Pyrimidine Metabolism, Uracil containing	-0.004	-2.5%	0.3956	0.8319
X31555	pyridoxate	182.046	2185	LC/MS Neg	Cofactors and Vitamins	Vitamin B6 Metabolism	0.0033	2.1%	0.4718	0.8609
X31591	androsterone sulfate	369.174	5022	LC/MS Neg	Lipid	Steroid	-0.0099	-6.0%	0.0286	0.3232
X31675	2-pyrrolidinone	86.06	1262	LC/MS Pos Early	Xenobiotics	Chemical	0.0154	10.1%	0.0012	0.0495
X31787	3-carboxy-4-methyl-5-propyl-2-furanpropanoate (CMPF)	239.093	2840	LC/MS Neg	Lipid	Fatty Acid, Dicarboxylate	-0.0163	-9.7%	0.0004	0.0256
X31889	taurolithocholate	482.295	5345	LC/MS Neg	Lipid	Secondary Bile Acid Metabolism	-0.0022	-1.4%	0.6224	0.932
X31904	7-ketodeoxycholate	405.265	4821	LC/MS Neg	Lipid	Secondary Bile Acid Metabolism	-0.0019	-1.2%	0.6676	0.9329
X31912	glycolithocholate	432.312	5357.1	LC/MS Neg	Lipid	Secondary Bile Acid Metabolism	0.0016	1.0%	0.7174	0.9329
X31928	2-methylbutyrylglycine	158.082	1884	LC/MS Neg	Amino Acid	Leucine, Isoleucine and Valine Metabolism	-0.0071	-4.4%	0.1288	0.5695
X31932	propionylglycine	130.051	960	LC/MS Neg	Lipid	Fatty Acid Metabolism (also BCAA Metabolism)	-0.0029	-1.8%	0.5205	0.8889
X31938	5-hydroxyhexanoate	131.071	1267	LC/MS Neg	Lipid	Fatty Acid, Monohydroxy	0.0061	3.9%	0.1904	0.6603
X31943	3-hydroxysebacate	217.108	1282	LC/MS Neg	Lipid	Fatty Acid, Monohydroxy	0.0068	4.4%	0.1371	0.5872
X32197	3-(4-hydroxyphenyl)lactate	181.051	1379	LC/MS Neg	Amino Acid	Tyrosine Metabolism	-0.0043	-2.7%	0.3442	0.787
X32198	acetylcarnitine (C2)	204.123	2282	LC/MS Pos Early	Lipid	Fatty Acid Metabolism(Acyl Carnitine)	0.0086	5.5%	0.055	0.4075
X32306	trans-4-hydroxyproline	132.065	1064	LC/MS Pos Early	Amino Acid	Urea cycle; Arginine and Proline Metabolism	0.0099	6.4%	0.0352	0.3525
X32328	hexanoylcarnitine (C6)	260.186	3308	LC/MS Pos Early	Lipid	Fatty Acid Metabolism(Acyl Carnitine)	0.0041	2.6%	0.3485	0.787
X32346	glycochenodeoxycholate	448.307	5236.1	LC/MS Neg	Lipid	Primary Bile Acid Metabolism	-0.0034	-2.1%	0.4549	0.8557
X32349	4-imidazoleacetate	127.05	2055	LC/MS Pos Early	Amino Acid	Histidine Metabolism	-0.0092	-5.6%	0.0406	0.3825
X32350	1-methylimidazoleacetate	141.066	2064	LC/MS Pos Early	Amino Acid	Histidine Metabolism	0.0013	0.8%	0.7806	0.9463
X32352	guanine	152.057	2032	LC/MS Pos Early	Nucleotide	Purine Metabolism, Guanine containing	-0.0026	-1.6%	0.5734	0.9164
X32377	N-acetylneuraminate	310.113	660	LC/MS Pos Early	Carbohydrate	Aminosugar Metabolism	0.0068	4.3%	0.1425	0.5972
X32388	dodecanedioate	229.144	2990	LC/MS Neg	Lipid	Fatty Acid, Dicarboxylate	0.0013	0.8%	0.7649	0.9422
X32390	N-acetyltyrosine	222.077	1680	LC/MS Neg	Amino Acid	Tyrosine Metabolism	0.0009	0.6%	0.8382	0.9505
X32391	1,3-dimethylurate	195.052	1671.4	LC/MS Neg	Xenobiotics	Xanthine Metabolism	0.0011	0.7%	0.8196	0.9493
X32397	3-hydroxy-2-ethylpropionate	117.056	975	LC/MS Neg	Amino Acid	Leucine, Isoleucine and Valine Metabolism	-0.0034	-2.1%	0.4646	0.8601
X32398	sebacate (decanedioate)	201.113	1788	LC/MS Neg	Lipid	Fatty Acid, Dicarboxylate	0.0001	0.0%	0.9886	0.9906
X32401	trigonelline (N'-methylnicotinate)	138.055	1388	LC/MS Pos Early	Cofactors and Vitamins	Nicotinate and Nicotinamide Metabolism	-0.005	-3.1%	0.273	0.7339
X32405	indolepropionate	190.086	3205	LC/MS Pos Early	Amino Acid	Tryptophan Metabolism	-0.0118	-7.2%	0.0113	0.2098
X32412	butyrylcarnitine (C4)	232.154	2860	LC/MS Pos Early	Lipid	Fatty Acid Metabolism (also BCAA Metabolism)	-0.0034	-2.1%	0.4656	0.8601
X32415	docosadienoate (22:2n6)	335.296	6034	LC/MS Neg	Lipid	Polyunsaturated Fatty Acid (n3 and n6)	0.005	3.2%	0.2721	0.7339
X32417	docosatrienoate (22:3n3)	333.28	5823	LC/MS Neg	Lipid	Polyunsaturated Fatty Acid (n3 and n6)	0.0042	2.7%	0.3567	0.7906
X32418	myristoleate (14:1n5)	225.186	5346.9	LC/MS Neg	Lipid	Long Chain Fatty Acid	-0.0012	-0.7%	0.7875	0.9463
X32425	dehydroisoandrosterone sulfate (DHEA-S)	367.159	4745	LC/MS Neg	Lipid	Steroid	-0.0037	-2.3%	0.4068	0.8405
X32426	I-urobilinogen	591.319	4190	LC/MS Neg	Cofactors and Vitamins	Hemoglobin and Porphyrin Metabolism	0.0021	1.3%	0.6497	0.9329
X32445	3-methylxanthine	165.042	1700	LC/MS Neg	Xenobiotics	Xanthine Metabolism	0.007	4.5%	0.1352	0.5852
X32446	guanidinosuccinate	174.052	640.2	LC/MS Neg	Amino Acid	Guanidino and Acetamido Metabolism	-0.0057	-3.5%	0.2196	0.6971
X32452	propionylcarnitine (C3)	218.139	2590	LC/MS Pos Early	Lipid	Fatty Acid Metabolism (also BCAA Metabolism)	-0.0018	-1.1%	0.6934	0.9329
X32457	3-hydroxylaurate	215.165	5175	LC/MS Neg	Lipid	Fatty Acid, Monohydroxy	0.0064	4.1%	0.1381	0.5891
X32492	caprylate (8:0)	143.108	4362	LC/MS Neg	Lipid	Medium Chain Fatty Acid	0.0002	0.1%	0.9692	0.9855
X32497	10-undecenoate (11:1n1)	183.139	5085.8	LC/MS Neg	Lipid	Medium Chain Fatty Acid	-0.011	-6.7%	0.016	0.2533
X32504	docosapentaenoate (n3 DPA; 22:5n3)	329.249	5571	LC/MS Neg	Lipid	Polyunsaturated Fatty Acid (n3 and n6)	-0.0055	-3.4%	0.2272	0.6995
X32506	2-linoleoylglycerol (18:2)	279.233	6250	LC/MS Neg	Lipid	Monoacylglycerol	0.0075	4.8%	0.1042	0.5221
X32553	phenol sulfate	172.991	2156	LC/MS Neg	Amino Acid	Tyrosine Metabolism	0.0012	0.8%	0.7943	0.9482
X32562	pregnen-diol disulfate*	238.077	3868	LC/MS Neg	Lipid	Steroid	0.0009	0.6%	0.8389	0.9505
X32578	X - 11261	286.201	870	LC/MS Pos Late	Unknown		0.0053	3.4%	0.2388	0.7098
X32586	bilirubin (E,E)*	585.271	1045	LC/MS Pos Late	Cofactors and Vitamins	Hemoglobin and Porphyrin Metabolism	-0.0025	-1.5%	0.6009	0.9287
X32599	glycocholenate sulfate*	254.623	4750	LC/MS Neg	Lipid	Secondary Bile Acid Metabolism	-0.0024	-1.5%	0.6103	0.9292
X32619	pregn steroid monosulfate*	397.205	5000	LC/MS Neg	Lipid	Steroid	-0.0029	-1.8%	0.5216	0.8889
X32620	glycolithocholate sulfate*	255.631	5011	LC/MS Neg	Lipid	Secondary Bile Acid Metabolism	0.0035	2.2%	0.4436	0.8508
X32698	X - 11381	186.112	2331	LC/MS Pos Early	Unknown		0.0113	7.3%	0.0144	0.2401
X32807	taurocholenate sulfate	279.614	4750	LC/MS Neg	Lipid	Secondary Bile Acid Metabolism	0.0029	1.8%	0.5391	0.8955
X32827	andro steroid monosulfate (1)*	383.153	3871	LC/MS Neg	Lipid	Steroid	0.0064	4.1%	0.1613	0.6255
X32857	X - 11540	342.263	1200	LC/MS Pos Late	Unknown		0.0082	5.3%	0.0633	0.4334
X32984	N-alpha-acetylornithine	175.108	2000	LC/MS Pos Early	Amino Acid	Urea cycle; Arginine and Proline Metabolism	0.0025	1.6%	0.5911	0.9249
X33009	homostachydrine*	158.118	1750	LC/MS Pos Early	Xenobiotics	Food Component/Plant	0.0219	14.7%	0	0.0017
X33132	X - 11787	148.097	2319	LC/MS Pos Early	Unknown		-0.001	-0.6%	0.8223	0.9493
X33140	X - 11795	148.097	2556	LC/MS Pos Early	Unknown		-0.012	-7.2%	0.0104	0.1957
X33161	2-methoxyacetaminophen glucuronide*	356.099	1633	LC/MS Neg	Xenobiotics	Drug	-0.0022	-1.4%	0.6419	0.932
X33173	2-hydroxyacetaminophen sulfate*	246.008	1674	LC/MS Neg	Xenobiotics	Drug	-0.0053	-3.2%	0.2648	0.733
X33228	1-arachidonoyl-GPC (20:4n6)*	544.34	1460	LC/MS Pos Late	Lipid	Lysophospholipid	-0.0019	-1.2%	0.6745	0.9329
X33230	1-palmitoleoyl-GPC (16:1)*	494.324	1450	LC/MS Pos Late	Lipid	Lysophospholipid	-0.0017	-1.1%	0.7156	0.9329
X33384	salicyluric glucuronide*	370.078	1463	LC/MS Neg	Xenobiotics	Drug	0.005	3.2%	0.2866	0.7356
X33419	2-palmitoylglycerol (16:0)	255.233	6400	LC/MS Neg	Lipid	Monoacylglycerol	0.0003	0.2%	0.9474	0.9813
X33422	gamma-glutamylphenylalanine	295.129	2992	LC/MS Pos Early	Peptide	Gamma-glutamyl Amino Acid	-0.0029	-1.8%	0.5205	0.8889
X33441	isobutyrylcarnitine (C4)	232.154	2810	LC/MS Pos Early	Amino Acid	Leucine, Isoleucine and Valine Metabolism	-0.0011	-0.7%	0.8132	0.9493
X33442	pseudouridine	243.062	1100	LC/MS Neg	Nucleotide	Pyrimidine Metabolism, Uracil containing	0.0033	2.1%	0.4648	0.8601
X33447	palmitoleate (16:1n7)	253.217	5475	LC/MS Neg	Lipid	Long Chain Fatty Acid	0.0009	0.6%	0.8291	0.9493
X33587	eicosenoate (20:1)	309.28	5950	LC/MS Neg	Lipid	Long Chain Fatty Acid	0.0055	3.5%	0.2256	0.6995
X33935	piperine	286.144	1168	LC/MS Pos Late	Xenobiotics	Food Component/Plant	0.0091	5.9%	0.0494	0.3867
X33936	octanoylcarnitine (C8)	288.217	950	LC/MS Pos Late	Lipid	Fatty Acid Metabolism(Acyl Carnitine)	0.0027	1.7%	0.5566	0.9054
X33937	alpha-hydroxyisovalerate	117.056	1126	LC/MS Neg	Amino Acid	Leucine, Isoleucine and Valine Metabolism	-0.0009	-0.6%	0.8445	0.9535
X33939	N-acetylthreonine	160.061	821.6	LC/MS Neg	Amino Acid	Glycine, Serine and Threonine Metabolism	-0.0084	-5.1%	0.0674	0.4338
X33941	decanoylcarnitine (C10)	316.248	1130	LC/MS Pos Late	Lipid	Fatty Acid Metabolism(Acyl Carnitine)	0.0028	1.8%	0.5342	0.8955
X33942	N-acetylasparagine	175.071	785	LC/MS Pos Early	Amino Acid	Alanine and Aspartate Metabolism	0.0038	2.4%	0.4156	0.8405
X33945	phenylacetylglycine	192.067	2375	LC/MS Neg	Peptide	Acetylated Peptides	-0.0179	-10.6%	0.0001	0.0092
X33946	N-acetylhistidine	196.073	900	LC/MS Neg	Amino Acid	Histidine Metabolism	0.0021	1.3%	0.6512	0.9329
X33947	gamma-glutamyltryptophan	332.125	1960	LC/MS Neg	Peptide	Gamma-glutamyl Amino Acid	0.0031	1.9%	0.504	0.8815
X33949	gamma-glutamylglycine	205.082	1535	LC/MS Pos Early	Peptide	Gamma-glutamyl Amino Acid	0.0038	2.4%	0.4094	0.8405
X33950	N-acetylphenylalanine	206.082	2597	LC/MS Neg	Amino Acid	Phenylalanine Metabolism	0.0006	0.4%	0.8911	0.9634
X33952	myristoylcarnitine (C14)	372.311	1350	LC/MS Pos Late	Lipid	Fatty Acid Metabolism(Acyl Carnitine)	0.001	0.6%	0.8207	0.9493
X33953	N-acetylarginine	217.13	2245	LC/MS Pos Early	Amino Acid	Urea cycle; Arginine and Proline Metabolism	-0.0009	-0.5%	0.8536	0.9551
X33955	1-palmitoyl-GPC (16:0)	496.34	1525	LC/MS Pos Late	Lipid	Lysophospholipid	-0.0028	-1.7%	0.5482	0.9029
X33959	N-acetyltryptophan	245.093	2630	LC/MS Neg	Amino Acid	Tryptophan Metabolism	-0.009	-5.5%	0.054	0.4075
X33961	1-stearoyl-GPC (18:0)	524.371	1606	LC/MS Pos Late	Lipid	Lysophospholipid	-0.0068	-4.2%	0.1525	0.6108
X33963	acetoacetate	103.039	1062	LC/MS Pos Early	Lipid	Ketone Bodies	0.0001	0.1%	0.9757	0.9855
X33967	N-acetylisoleucine	172.098	2325	LC/MS Neg	Amino Acid	Leucine, Isoleucine and Valine Metabolism	-0.0002	-0.1%	0.9737	0.9855
X33968	5-dodecenoate (12:1n7)	197.155	5224	LC/MS Neg	Lipid	Medium Chain Fatty Acid	0.0034	2.1%	0.445	0.8508
X33969	stearidonate (18:4n3)	275.202	5395	LC/MS Neg	Lipid	Polyunsaturated Fatty Acid (n3 and n6)	-0.0037	-2.3%	0.414	0.8405
X33971	10-heptadecenoate (17:1n7)	267.233	5555	LC/MS Neg	Lipid	Long Chain Fatty Acid	0.0017	1.1%	0.6969	0.9329
X33972	10-nonadecenoate (19:1n9)	295.264	5780	LC/MS Neg	Lipid	Long Chain Fatty Acid	0.0026	1.6%	0.5581	0.9054
X33973	epiandrosterone sulfate	369.174	4855	LC/MS Neg	Lipid	Steroid	-0.0084	-5.1%	0.0639	0.4334
X33983	tauro-beta-muricholate	514.284	4774	LC/MS Neg	Lipid	Primary Bile Acid Metabolism	0.0049	3.1%	0.2866	0.7356
X33997	campesterol	383.367	2873	LC/MS Pos Late	Lipid	Sterol	-0.0013	-0.8%	0.7827	0.9463
X34035	linolenate [alpha or gamma; (18:3n3 or 6)]	277.217	5450	LC/MS Neg	Lipid	Polyunsaturated Fatty Acid (n3 and n6)	0.0022	1.4%	0.619	0.9316
X34365	3-(cystein-S-yl)acetaminophen*	271.075	2420	LC/MS Pos Early	Xenobiotics	Drug	-0.0024	-1.5%	0.6153	0.93
X34383	2-myristoylglycerol (14:0)	227.202	6230	LC/MS Neg	Lipid	Monoacylglycerol	-0.0056	-3.5%	0.2297	0.7002
X34384	stachydrine	144.102	1440	LC/MS Pos Early	Xenobiotics	Food Component/Plant	-0.0245	-14.2%	0	0.0001
X34387	N-acetylproline	158.081	1695	LC/MS Pos Early	Amino Acid	Urea cycle; Arginine and Proline Metabolism	-0.0025	-1.6%	0.5898	0.9243
X34389	1-methylxanthine	165.042	1568.8	LC/MS Neg	Xenobiotics	Xanthine Metabolism	-0.0047	-2.9%	0.3064	0.7476
X34390	7-methylxanthine	165.042	1638.5	LC/MS Neg	Xenobiotics	Xanthine Metabolism	0.0058	3.7%	0.2127	0.6911
X34393	1-linolenoylglycerol (18:3)	277.217	6214	LC/MS Neg	Lipid	Monoacylglycerol	-0.0002	-0.1%	0.9614	0.9842
X34395	1-methylurate	181.037	1099	LC/MS Neg	Xenobiotics	Xanthine Metabolism	-0.0034	-2.1%	0.4511	0.8547
X34396	choline phosphate	184.073	700	LC/MS Pos Early	Lipid	Phospholipid Metabolism	0.0047	3.0%	0.3104	0.7482
X34397	1-arachidonylglycerol (20:4)	303.233	6250	LC/MS Neg	Lipid	Monoacylglycerol	0.0042	2.7%	0.3621	0.797
X34399	3,7-dimethylurate	195.052	1418.2	LC/MS Neg	Xenobiotics	Xanthine Metabolism	0.0061	3.9%	0.194	0.6651
X34400	1,7-dimethylurate	195.052	1578.6	LC/MS Neg	Xenobiotics	Xanthine Metabolism	0.0011	0.7%	0.8158	0.9493
X34401	5-acetylamino-6-formylamino-3-methyluracil	225.063	1424	LC/MS Polar	Xenobiotics	Xanthine Metabolism	0.0045	2.8%	0.334	0.7797
X34402	indolebutyrate	202.087	3308	LC/MS Neg	Amino Acid	Tryptophan Metabolism	0.0024	1.5%	0.6158	0.93
X34404	1,3,7-trimethylurate	209.068	1985	LC/MS Neg	Xenobiotics	Xanthine Metabolism	0.0016	1.0%	0.7224	0.9355
X34407	isovalerylcarnitine (C5)	246.17	3085	LC/MS Pos Early	Amino Acid	Leucine, Isoleucine and Valine Metabolism	-0.0025	-1.6%	0.5875	0.9243
X34409	stearoylcarnitine (C18)	428.373	1485	LC/MS Pos Late	Lipid	Fatty Acid Metabolism(Acyl Carnitine)	-0.0004	-0.2%	0.9373	0.9812
X34419	1-linoleoyl-GPC (18:2)	520.34	1465	LC/MS Pos Late	Lipid	Lysophospholipid	0.0015	1.0%	0.7461	0.9397
X34424	5-acetylamino-6-amino-3-methyluracil	197.068	1710	LC/MS Polar	Xenobiotics	Xanthine Metabolism	0.0002	0.1%	0.9608	0.9842
X34445	sphingosine 1-phosphate	378.241	1850	LC/MS Polar	Lipid	Sphingolipid Metabolism	0.0002	0.1%	0.9661	0.9842
X34456	gamma-glutamylisoleucine*	261.144	2940	LC/MS Pos Early	Peptide	Gamma-glutamyl Amino Acid	0.0028	1.8%	0.5239	0.8915
X34534	laurylcarnitine (C12)	344.279	1235	LC/MS Pos Late	Lipid	Fatty Acid Metabolism(Acyl Carnitine)	0.0056	3.6%	0.2058	0.6828
X35107	isovalerylglycine	158.082	1950	LC/MS Neg	Amino Acid	Leucine, Isoleucine and Valine Metabolism	-0.0075	-4.6%	0.0945	0.4984
X35114	7-methylguanine	166.072	2175	LC/MS Pos Early	Nucleotide	Purine Metabolism, Guanine containing	0.0054	3.5%	0.2374	0.7075
X35126	phenylacetylglutamine	265.118	2145	LC/MS Pos Early	Peptide	Acetylated Peptides	0.0016	1.0%	0.7256	0.9355
X35127	pro-hydroxy-pro	229.118	2128	LC/MS Pos Early	Amino Acid	Urea cycle; Arginine and Proline Metabolism	0.0019	1.2%	0.6783	0.9329
X35130	N4-acetylcytidine	286.103	1580	LC/MS Pos Early	Nucleotide	Pyrimidine Metabolism, Cytidine containing	0.0056	3.6%	0.2222	0.6973
X35132	3-methylcytidine	258.108	2176	LC/MS Pos Early	Nucleotide	Pyrimidine Metabolism, Cytidine containing	0.0014	0.9%	0.763	0.9422
X35136	5-methyluridine (ribothymidine)	257.078	1778.1	LC/MS Neg	Nucleotide	Pyrimidine Metabolism, Uracil containing	0.0066	4.2%	0.155	0.619
X35137	N2,N2-dimethylguanosine	312.13	2210	LC/MS Pos Early	Nucleotide	Purine Metabolism, Guanine containing	0.0127	8.3%	0.0033	0.0975
X35153	1-docosahexaenoylglycerol (22:6)	309.222	6150	LC/MS Neg	Lipid	Monoacylglycerol	-0.0052	-3.2%	0.251	0.7242
X35157	N6-carbamoylthreonyladenosine	411.127	2164	LC/MS Neg	Nucleotide	Purine Metabolism, Adenine containing	0.0041	2.6%	0.3458	0.787
X35159	cysteine-glutathione disulfide	427.095	2465	LC/MS Pos Early	Amino Acid	Glutathione Metabolism	0.0115	7.4%	0.0129	0.2243
X35160	oleoylcarnitine (C18:1)	426.358	1423	LC/MS Pos Late	Lipid	Fatty Acid Metabolism(Acyl Carnitine)	0.0071	4.6%	0.1212	0.5508
X35172	orotidine	287.052	2250	LC/MS Polar	Nucleotide	Pyrimidine Metabolism, Orotate containing	-0.0016	-1.0%	0.7281	0.9355
X35186	1-arachidonoyl-GPE (20:4n6)*	502.293	1470	LC/MS Pos Late	Lipid	Lysophospholipid	-0.0034	-2.1%	0.4713	0.8609
X35253	2-palmitoyl-GPC (16:0)*	570.341	6215	LC/MS Neg	Lipid	Lysophospholipid	-0.0004	-0.3%	0.9298	0.9768
X35320	catechol sulfate	188.986	1906	LC/MS Neg	Xenobiotics	Benzoate Metabolism	-0.0129	-7.8%	0.0057	0.1386
X35322	hydroquinone sulfate	188.986	1395	LC/MS Neg	Xenobiotics	Drug	-0.0007	-0.4%	0.8821	0.9625
X35428	tiglylcarnitine (C5:1-DC)	244.154	2962	LC/MS Pos Early	Amino Acid	Leucine, Isoleucine and Valine Metabolism	-0.0038	-2.4%	0.4153	0.8405
X35436	hexanoylglycine	172.098	2900	LC/MS Neg	Lipid	Fatty Acid Metabolism(Acyl Glycine)	0.0021	1.3%	0.6547	0.9329
X35437	isobutyrylglycine	144.067	1420	LC/MS Neg	Amino Acid	Leucine, Isoleucine and Valine Metabolism	0.0003	0.2%	0.9519	0.9829
X35527	4-hydroxyhippurate	194.046	1475	LC/MS Neg	Xenobiotics	Benzoate Metabolism	0.0052	3.3%	0.2577	0.728
X35625	1-myristoylglycerol (14:0)	227.202	6353.3	LC/MS Neg	Lipid	Monoacylglycerol	-0.004	-2.5%	0.3874	0.8205
X35628	1-oleoyl-GPE (18:1)	480.308	1554	LC/MS Pos Late	Lipid	Lysophospholipid	0.0067	4.3%	0.1575	0.6214
X35631	1-palmitoyl-GPE (16:0)	454.293	1544	LC/MS Pos Late	Lipid	Lysophospholipid	-0.0051	-3.1%	0.271	0.7339
X35635	3-(3-hydroxyphenyl)propionate	165.056	1980	LC/MS Neg	Xenobiotics	Benzoate Metabolism	-0.0064	-3.9%	0.1726	0.6509
X35637	cysteinylglycine	179.048	2132	LC/MS Pos Early	Amino Acid	Glutathione Metabolism	0.01	6.5%	0.0281	0.3232
X35651	ectoine	143.082	1980	LC/MS Pos Early	Xenobiotics	Chemical	-0.0076	-4.7%	0.101	0.5207
X35669	tetradecanedioate	257.176	4000	LC/MS Neg	Lipid	Fatty Acid, Dicarboxylate	-0.0015	-0.9%	0.7478	0.9397
X35675	2-hydroxypalmitate	271.228	5511.2	LC/MS Neg	Lipid	Fatty Acid, Monohydroxy	-0.0015	-0.9%	0.7465	0.9397
X35678	hexadecanedioate	285.207	4615	LC/MS Neg	Lipid	Fatty Acid, Dicarboxylate	0.0005	0.3%	0.9195	0.9748
X35718	dihomo-linolenate (20:3n3 or n6)	305.249	5596	LC/MS Neg	Lipid	Polyunsaturated Fatty Acid (n3 and n6)	0.0006	0.4%	0.8958	0.9649
X36095	thymol sulfate	229.054	4410	LC/MS Neg	Xenobiotics	Food Component/Plant	-0.0018	-1.1%	0.7014	0.9329
X36098	4-vinylphenol sulfate	199.007	3320	LC/MS Neg	Xenobiotics	Benzoate Metabolism	0.004	2.5%	0.394	0.83
X36099	4-ethylphenylsulfate	201.023	3580	LC/MS Neg	Xenobiotics	Benzoate Metabolism	-0.0181	-10.7%	0.0001	0.0095
X36103	p-cresol sulfate	187.007	2890	LC/MS Neg	Xenobiotics	Benzoate Metabolism	-0.0065	-4.0%	0.1698	0.6489
X36600	1-linoleoyl-GPE (18:2)*	478.293	1482	LC/MS Pos Late	Lipid	Lysophospholipid	0.0025	1.6%	0.5937	0.9265
X36713	N6-carboxymethyllysine	205.118	2500	LC/MS Pos Early	Carbohydrate	Advanced Glycation End-product	-0.0045	-2.8%	0.3159	0.7539
X36746	2-hydroxy-3-methylvalerate	131.071	1800	LC/MS Neg	Amino Acid	Leucine, Isoleucine and Valine Metabolism	0.0001	0.1%	0.9761	0.9855
X36747	deoxycarnitine	146.118	2052	LC/MS Pos Early	Lipid	Carnitine Metabolism	-0.0081	-5.0%	0.0791	0.4736
X36749	3-methyladipate	159.066	2865	LC/MS Polar	Lipid	Fatty Acid, Dicarboxylate	-0.0046	-2.9%	0.3185	0.7541
X36751	N2-acetyllysine	187.109	3372.6	LC/MS Polar	Amino Acid	Lysine Metabolism	0.0074	4.7%	0.1204	0.5508
X36752	N6-acetyllysine	187.109	1059	LC/MS Neg	Amino Acid	Lysine Metabolism	0.0008	0.5%	0.8703	0.9589
X36754	octadecanedioate	313.238	5043	LC/MS Neg	Lipid	Fatty Acid, Dicarboxylate	0.0044	2.8%	0.3384	0.784
X36776	7-alpha-hydroxy-3-oxo-4-cholestenoate (7-Hoca)	429.301	5288.1	LC/MS Neg	Lipid	Sterol	-0.0043	-2.7%	0.3455	0.787
X36803	3beta,7alpha-dihydroxy-5-cholestenoate	431.317	5275	LC/MS Neg	Lipid	Sterol	-0.0049	-3.0%	0.2946	0.7356
X36808	dimethylarginine (SDMA + ADMA)	203.15	2850	LC/MS Pos Early	Amino Acid	Urea cycle; Arginine and Proline Metabolism	0.0051	3.2%	0.2681	0.7339
X36812	1-oleoyl-GPA (18:1)	435.252	1433	LC/MS Polar	Lipid	Lysophospholipid	0.0051	3.3%	0.2735	0.7339
X36845	o-cresol sulfate	187.007	2796	LC/MS Neg	Xenobiotics	Benzoate Metabolism	0.0099	6.4%	0.0307	0.3337
X36847	2-ethylphenylsulfate	201.023	3416	LC/MS Neg	Xenobiotics	Benzoate Metabolism	0.0001	0.1%	0.9668	0.9842
X36850	taurolithocholate 3-sulfate	280.622	5026.7	LC/MS Neg	Lipid	Secondary Bile Acid Metabolism	0.0052	3.3%	0.262	0.731
X37058	succinylcarnitine (C4-DC)	262.128	2291	LC/MS Pos Early	Energy	TCA Cycle	-0.0002	-0.1%	0.961	0.9842
X37063	gamma-glutamylalanine	219.098	1986	LC/MS Pos Early	Peptide	Gamma-glutamyl Amino Acid	0.0034	2.1%	0.4692	0.8601
X37073	alpha-hydroxycaproate	131.071	1920	LC/MS Neg	Lipid	Fatty Acid, Monohydroxy	0.0013	0.8%	0.7723	0.9453
X37076	N-acetylserine	146.046	2000	LC/MS Polar	Amino Acid	Glycine, Serine and Threonine Metabolism	-0.0007	-0.4%	0.8746	0.9589
X37092	gamma-glutamyl-2-aminobutyrate	233.113	2380	LC/MS Pos Early	Peptide	Gamma-glutamyl Amino Acid	0.0005	0.3%	0.9223	0.9748
X37097	tryptophan betaine	247.144	2673	LC/MS Pos Early	Amino Acid	Tryptophan Metabolism	0.0154	10.2%	0.001	0.0442
X37112	chiro-inositol	225.062	3191.2	LC/MS Polar	Lipid	Inositol Metabolism	-0.0197	-11.6%	0	0.0026
X37181	4-allylphenol sulfate	213.023	3805	LC/MS Neg	Xenobiotics	Food Component/Plant	-0.0041	-2.5%	0.3721	0.8068
X37183	5alpha-androstan-3alpha,17alpha-diol monosulfate	371.19	5208	LC/MS Neg	Lipid	Steroid	-0.0086	-5.3%	0.058	0.4182
X37184	5alpha-androstan-3alpha,17beta-diol disulfate	225.07	4275	LC/MS Neg	Lipid	Steroid	-0.0004	-0.3%	0.9254	0.9748
X37185	5alpha-androstan-3alpha,17beta-diol monosulfate (2)	371.19	5080	LC/MS Neg	Lipid	Steroid	0.0032	2.0%	0.4473	0.8515
X37186	5alpha-androstan-3alpha,17beta-diol monosulfate (1)	371.19	4925	LC/MS Neg	Lipid	Steroid	-0.009	-5.5%	0.0467	0.3867
X37187	5alpha-androstan-3beta,17alpha-diol disulfate	225.07	4215	LC/MS Neg	Lipid	Steroid	-0.0067	-4.1%	0.1503	0.6108
X37190	5alpha-androstan-3beta,17beta-diol disulfate	225.07	3880	LC/MS Neg	Lipid	Steroid	-0.0062	-3.8%	0.1735	0.6509
X37192	5alpha-androstan-3beta,17beta-diol monosulfate (2)	371.19	4685	LC/MS Neg	Lipid	Steroid	-0.007	-4.3%	0.121	0.5508
X37196	5alpha-pregnan-3beta,20beta-diol monosulfate (1)	399.221	5180	LC/MS Neg	Lipid	Steroid	-0.001	-0.6%	0.8315	0.9493
X37198	5alpha-pregnan-3beta,20alpha-diol disulfate	239.085	3962	LC/MS Neg	Lipid	Steroid	-0.0015	-0.9%	0.7556	0.9397
X37200	5alpha-pregnan-3beta,20alpha-diol monosulfate (2)	399.221	5060	LC/MS Neg	Lipid	Steroid	-0.0074	-4.5%	0.119	0.5493
X37202	androstenediol (3beta,17beta) disulfate (1)	224.062	3740	LC/MS Neg	Lipid	Steroid	-0.003	-1.9%	0.5006	0.8807
X37203	androstenediol (3beta,17beta) disulfate (2)	224.062	4065	LC/MS Neg	Lipid	Steroid	0.0001	0.1%	0.9805	0.9879
X37207	androstenediol (3alpha, 17alpha) monsulfate (2)	369.174	4712	LC/MS Neg	Lipid	Steroid	-0.0035	-2.2%	0.4455	0.8508
X37209	androstenediol (3alpha, 17alpha) monsulfate (3)	369.174	5180	LC/MS Neg	Lipid	Steroid	-0.0076	-4.7%	0.0953	0.5002
X37210	androstenediol (3beta,17beta) monosulfate (2)	369.174	4500	LC/MS Neg	Lipid	Steroid	-0.0017	-1.0%	0.709	0.9329
X37211	androstenediol (3beta,17beta) monosulfate (1)	369.174	4500	LC/MS Neg	Lipid	Steroid	-0.0047	-2.9%	0.2806	0.7356
X37431	N-methylproline	130.086	1335	LC/MS Pos Early	Amino Acid	Urea cycle; Arginine and Proline Metabolism	-0.0197	-11.6%	0	0.0026
X37432	N-acetyl-beta-alanine	130.051	773	LC/MS Neg	Nucleotide	Pyrimidine Metabolism, Uracil containing	0.0063	4.0%	0.1893	0.6603
X37445	4-hydroxycoumarin	161.024	2470	LC/MS Neg	Xenobiotics	Drug	-0.0044	-2.7%	0.3498	0.787
X37455	glycerophosphoethanolamine	216.063	659	LC/MS Pos Early	Lipid	Phospholipid Metabolism	-0.0039	-2.4%	0.3971	0.8336
X37459	ergothioneine	230.096	850	LC/MS Pos Early	Xenobiotics	Food Component/Plant	-0.0067	-4.1%	0.1505	0.6108
X37475	4-acetaminophen sulfate	230.013	1792	LC/MS Neg	Xenobiotics	Drug	-0.0038	-2.4%	0.4192	0.8405
X37478	docosapentaenoate (n6 DPA; 22:5n6)	329.249	5624.5	LC/MS Neg	Lipid	Polyunsaturated Fatty Acid (n3 and n6)	0.0122	8.0%	0.0081	0.1739
X37480	5alpha-pregnan-3beta-ol,20-one sulfate	397.205	5136	LC/MS Neg	Lipid	Steroid	-0.0052	-3.2%	0.2626	0.7311
X37482	17alpha-hydroxypregnenolone 3-sulfate	411.185	4800	LC/MS Neg	Lipid	Steroid	-0.0027	-1.7%	0.5527	0.9053
X37496	N-acetylputrescine	131.118	2230	LC/MS Pos Early	Amino Acid	Polyamine Metabolism	0.0048	3.1%	0.3005	0.7394
X37506	palmitoyl sphingomyelin (d18:1/16:0)	703.575	2168	LC/MS Pos Late	Lipid	Sphingolipid Metabolism	-0.0012	-0.8%	0.7954	0.9482
X37529	sphingomyelin (d18:1/18:1, d18:2/18:0)	729.591	2167	LC/MS Pos Late	Lipid	Sphingolipid Metabolism	0.0052	3.3%	0.2496	0.7242
X37536	12-HETE	319.228	5326	LC/MS Neg	Lipid	Eicosanoid	0.0078	5.0%	0.0921	0.4945
X37752	13-HODE + 9-HODE	295.228	5275	LC/MS Neg	Lipid	Fatty Acid, Monohydroxy	0.0007	0.5%	0.8734	0.9589
X38102	oleoyl ethanolamide	324.291	6450	LC/MS Neg	Lipid	Endocannabinoid	0.0049	3.1%	0.2867	0.7356
X38116	indole-3-carboxylic acid	160.04	1708.8	LC/MS Neg	Amino Acid	Tryptophan Metabolism	-0.0094	-5.7%	0.0485	0.3867
X38127	S-methylmethionine	164.074	2584	LC/MS Pos Early	Amino Acid	Methionine, Cysteine, SAM and Taurine Metabolism	-0.0037	-2.3%	0.421	0.842
X38165	palmitoyl ethanolamide	298.275	6300	LC/MS Neg	Lipid	Endocannabinoid	0.0025	1.6%	0.5848	0.9235
X38168	16a-hydroxy DHEA 3-sulfate	383.153	4240	LC/MS Neg	Lipid	Steroid	0.006	3.8%	0.1818	0.6591
X38170	pregnenolone sulfate	395.19	5100	LC/MS Neg	Lipid	Steroid	0.0002	0.1%	0.9647	0.9842
X38178	cis-4-decenoylcarnitine (C10:1)	314.233	1057	LC/MS Pos Late	Lipid	Fatty Acid Metabolism(Acyl Carnitine)	0.0073	4.7%	0.1034	0.5221
X38276	2,3-dihydroxyisovalerate	133.051	1050	LC/MS Polar	Xenobiotics	Food Component/Plant	-0.0054	-3.4%	0.233	0.7029
X38296	17-methylstearate	297.28	5993	LC/MS Neg	Lipid	Fatty Acid, Branched	-0.0011	-0.7%	0.8134	0.9493
X38366	ibuprofen acyl glucuronide	381.156	4976	LC/MS Neg	Xenobiotics	Drug	0.0009	0.6%	0.8303	0.9493
X38395	12,13-DiHOME	313.238	5137	LC/MS Neg	Lipid	Fatty Acid, Dihydroxy	0.0055	3.5%	0.2475	0.723
X38399	9,10-DiHOME	313.238	5180	LC/MS Neg	Lipid	Fatty Acid, Dihydroxy	0.0022	1.4%	0.6454	0.9329
X38637	cinnamoylglycine	204.067	3127	LC/MS Neg	Xenobiotics	Food Component/Plant	-0.0076	-4.6%	0.1048	0.5221
X38667	3-methylglutaconate	143.035	2579.6	LC/MS Polar	Amino Acid	Leucine, Isoleucine and Valine Metabolism	0.0017	1.1%	0.7144	0.9329
X38768	15-methylpalmitate	269.249	5695	LC/MS Neg	Lipid	Fatty Acid, Branched	-0.0005	-0.3%	0.9175	0.9748
X39270	1-(1-enyl-palmitoyl)-GPE (P-16:0)*	438.298	1558	LC/MS Pos Late	Lipid	Lysoplasmalogen	-0.0082	-5.0%	0.0743	0.464
X39271	1-(1-enyl-stearoyl)-GPE (P-18:0)*	466.329	1649	LC/MS Pos Late	Lipid	Lysoplasmalogen	-0.009	-5.5%	0.0487	0.3867
X39346	alpha-CEHC glucuronide*	453.177	2616	LC/MS Neg	Cofactors and Vitamins	Tocopherol Metabolism	0.0013	0.8%	0.7854	0.9463
X39378	tauroursodeoxycholate	498.289	5025	LC/MS Neg	Lipid	Secondary Bile Acid Metabolism	-0.0021	-1.3%	0.649	0.9329
X39379	glycoursodeoxycholate	448.307	5033	LC/MS Neg	Lipid	Secondary Bile Acid Metabolism	-0.0057	-3.5%	0.2302	0.7002
X39586	pseudoephedrine	166.123	3041	LC/MS Pos Early	Xenobiotics	Drug	-0.0004	-0.3%	0.9277	0.9754
X39587	3-(4-hydroxyphenyl)propionate	165.056	1670	LC/MS Neg	Xenobiotics	Benzoate Metabolism	0.0031	2.0%	0.5077	0.8815
X39592	S-methylcysteine	134.028	880	LC/MS Neg	Amino Acid	Methionine, Cysteine, SAM and Taurine Metabolism	0.0047	3.0%	0.3172	0.754
X39598	7-methylurate	181.037	1138	LC/MS Neg	Xenobiotics	Xanthine Metabolism	0.0063	4.0%	0.1807	0.6573
X396	glutarate (pentanedioate)	131.035	2900	LC/MS Polar	Amino Acid	Lysine Metabolism	0.0043	2.8%	0.3373	0.7829
X39600	3-hydroxyhippurate	194.046	1687	LC/MS Neg	Xenobiotics	Benzoate Metabolism	-0.0082	-5.0%	0.0808	0.4781
X39603	ethyl glucuronide	221.067	793	LC/MS Neg	Xenobiotics	Chemical	-0.0071	-4.3%	0.1186	0.5493
X39609	16-hydroxypalmitate	271.228	5236.2	LC/MS Neg	Lipid	Fatty Acid, Monohydroxy	-0.0082	-5.0%	0.0667	0.4338
X39625	hydrochlorothiazide	295.957	2046	LC/MS Neg	Xenobiotics	Drug	-0.002	-1.2%	0.6669	0.9329
X39788	solanidine	398.342	1010	LC/MS Pos Late	Xenobiotics	Food Component/Plant	-0.003	-1.9%	0.5143	0.8867
X39831	eicosanodioate	341.27	5200.9	LC/MS Neg	Lipid	Fatty Acid, Dicarboxylate	0.0054	3.4%	0.245	0.7191
X39833	18-hydroxycorticosterone	363.217	3497	LC/MS Pos Early	Lipid	Steroid	0.0017	1.0%	0.7126	0.9329
X39994	valylleucine	231.17	3138	LC/MS Pos Early	Peptide	Dipeptide	0.0018	1.1%	0.6898	0.9329
X40008	isoleucylglycine	187.109	1992	LC/MS Neg	Peptide	Dipeptide	-0.0022	-1.4%	0.6382	0.932
X40010	leucylalanine	203.139	2801	LC/MS Pos Early	Peptide	Dipeptide	-0.0046	-2.8%	0.3156	0.7539
X40045	leucylglycine	189.123	2778	LC/MS Pos Early	Peptide	Dipeptide	0.0094	6.1%	0.0403	0.3825
X40097	X - 17299	229.154	2344	LC/MS Pos Early	Unknown		0.0011	0.7%	0.8161	0.9493
X40173	L-urobilin	595.349	901	LC/MS Pos Late	Cofactors and Vitamins	Hemoglobin and Porphyrin Metabolism	-0.0019	-1.2%	0.6776	0.9329
X40406	trimethylamine N-oxide	76.0757	2100	LC/MS Pos Early	Lipid	Phospholipid Metabolism	-0.0001	0.0%	0.9863	0.9905
X40469	N1-Methyl-2-pyridone-5-carboxamide	153.066	1250	LC/MS Pos Early	Cofactors and Vitamins	Nicotinate and Nicotinamide Metabolism	-0.002	-1.3%	0.6608	0.9329
X40473	hydantoin-5-propionic acid	171.041	2080	LC/MS Polar	Amino Acid	Histidine Metabolism	-0.0049	-3.0%	0.2931	0.7356
X40479	2-oxindole-3-acetate	192.065	2378	LC/MS Pos Early	Xenobiotics	Food Component/Plant	0.0023	1.4%	0.6241	0.932
X40481	dihydroferulic acid	195.066	1928	LC/MS Neg	Xenobiotics	Food Component/Plant	-0.0114	-6.9%	0.0146	0.2401
X40700	diglycerol	167.091	818	LC/MS Pos Early	Xenobiotics	Chemical	0.009	5.8%	0.0528	0.4026
X40703	prolylglycine	173.092	2136	LC/MS Pos Early	Peptide	Dipeptide	-0.001	-0.7%	0.8177	0.9493
X40708	pregnanediol-3-glucuronide	495.296	5145	LC/MS Neg	Lipid	Steroid	-0.001	-0.6%	0.8294	0.9493
X40730	imidazole propionate	141.066	2263	LC/MS Pos Early	Amino Acid	Histidine Metabolism	-0.0036	-2.3%	0.4368	0.8508
X41220	2-stearoyl-GPE (18:0)*	480.31	6350	LC/MS Neg	Lipid	Lysophospholipid	0.0004	0.3%	0.9271	0.9754
X41370	phenylalanylglycine	223.108	2898	LC/MS Pos Early	Peptide	Dipeptide	-0.0015	-0.9%	0.7455	0.9397
X41494	alliin	178.053	1470	LC/MS Pos Early	Xenobiotics	Food Component/Plant	0.0031	2.0%	0.4969	0.8787
X41754	heme	616.176	1124	LC/MS Pos Late	Cofactors and Vitamins	Hemoglobin and Porphyrin Metabolism	0.0082	5.3%	0.0879	0.4847
X42002	lanthionine	209.059	1730	LC/MS Pos Early	Xenobiotics	Chemical	0.0027	1.7%	0.5645	0.9108
X42027	histidylalanine	225.099	970	LC/MS Neg	Peptide	Dipeptide	0.0022	1.4%	0.63	0.932
X42040	5-hydroxymethyl-2-furoic acid	141.019	962	LC/MS Neg	Amino Acid	Tyrosine Metabolism	-0.0006	-0.4%	0.8891	0.9634
X42087	indoleacetylglutamine	302.115	2535	LC/MS Neg	Amino Acid	Tryptophan Metabolism	0.0001	0.1%	0.9874	0.9906
X42092	N-palmitoylglycine	312.254	5580	LC/MS Neg	Lipid	Fatty Acid Metabolism(Acyl Glycine)	0.0014	0.9%	0.7659	0.9422
X42370	S-1-pyrroline-5-carboxylate	114.055	1528	LC/MS Pos Early	Amino Acid	Glutamate Metabolism	0.0063	4.0%	0.1797	0.6573
X42374	2-aminobutyrate	104.071	2059	LC/MS Pos Early	Amino Acid	Glutathione Metabolism	0.0043	2.7%	0.3573	0.7906
X42381	gamma-CEHC glucuronide*	439.161	2500	LC/MS Neg	Cofactors and Vitamins	Tocopherol Metabolism	0.0072	4.6%	0.1141	0.5426
X42382	S-adenosylhomocysteine (SAH)	383.114	1832.4	LC/MS Neg	Amino Acid	Methionine, Cysteine, SAM and Taurine Metabolism	0.0058	3.7%	0.2086	0.6865
X42395	undecanedioate	215.129	2440	LC/MS Neg	Lipid	Fatty Acid, Dicarboxylate	-0.0019	-1.2%	0.6823	0.9329
X42398	1-stearoyl-GPE (18:0)	482.324	1626	LC/MS Pos Late	Lipid	Lysophospholipid	-0.0033	-2.1%	0.4752	0.8619
X42420	erythronate*	135.03	2186	LC/MS Polar	Carbohydrate	Aminosugar Metabolism	0.0027	1.7%	0.536	0.8955
X42446	1-palmitoyl-2-linoleoyl-GPC (16:0/18:2)	758.569	2160	LC/MS Pos Late	Lipid	Phosphatidylcholine (PC)	0.008	5.1%	0.0896	0.4877
X42448	1-stearoyl-2-oleoyl-GPE (18:0/18:1)	746.569	2858	LC/MS Pos Late	Lipid	Phosphatidylethanolamine (PE)	0.0054	3.4%	0.2522	0.7242
X42449	1-palmitoyl-2-linoleoyl-GPE (16:0/18:2)	716.523	2275	LC/MS Pos Late	Lipid	Phosphatidylethanolamine (PE)	0.0038	2.4%	0.4191	0.8405
X42450	1-stearoyl-2-arachidonoyl-GPC (18:0/20:4)	810.601	2300	LC/MS Pos Late	Lipid	Phosphatidylcholine (PC)	0.0013	0.8%	0.7825	0.9463
X42459	sphingomyelin (d18:2/16:0, d18:1/16:1)*	701.559	2002	LC/MS Pos Late	Lipid	Sphingolipid Metabolism	0.0054	3.4%	0.2444	0.7191
X42463	sphingomyelin (d18:1/14:0, d16:1/16:0)*	675.544	1998	LC/MS Pos Late	Lipid	Sphingolipid Metabolism	-0.0045	-2.8%	0.3439	0.787
X42489	2-hydroxydecanoate	187.134	4840	LC/MS Neg	Lipid	Fatty Acid, Monohydroxy	0.008	5.1%	0.092	0.4945
X42574	glycohyocholate	464.302	5020	LC/MS Neg	Lipid	Secondary Bile Acid Metabolism	-0.0002	-0.1%	0.9589	0.9842
X42989	N-methyltaurine	138.023	1576	LC/MS Polar	Amino Acid	Methionine, Cysteine, SAM and Taurine Metabolism	-0.0062	-3.8%	0.1834	0.6591
X42994	glutaminylleucine	260.161	3009	LC/MS Pos Early	Peptide	Dipeptide	0.0023	1.4%	0.6293	0.932
X43011	5-hydroxydecanoate	187.134	4080	LC/MS Neg	Lipid	Fatty Acid, Monohydroxy	0.0048	3.0%	0.2965	0.7356
X43231	6-oxopiperidine-2-carboxylate	142.051	964.5	LC/MS Neg	Amino Acid	Lysine Metabolism	0.0022	1.4%	0.6374	0.932
X43239	S-allylcysteine	162.058	2690	LC/MS Pos Early	Xenobiotics	Food Component/Plant	0.0052	3.3%	0.2668	0.733
X43249	N-delta-acetylornithine	173.093	858	LC/MS Neg	Amino Acid	Urea cycle; Arginine and Proline Metabolism	-0.0106	-6.4%	0.0218	0.284
X43255	N-acetyl-1-methylhistidine*	212.103	2100	LC/MS Pos Early	Amino Acid	Histidine Metabolism	-0.0039	-2.4%	0.407	0.8405
X43256	N-acetyl-3-methylhistidine*	212.103	2056	LC/MS Pos Early	Amino Acid	Histidine Metabolism	-0.0049	-3.0%	0.2959	0.7356
X43258	acisoga	183.114	2297	LC/MS Neg	Amino Acid	Polyamine Metabolism	-0.0062	-3.8%	0.1781	0.6561
X43264	3-hydroxybutyrylcarnitine (1)	248.149	2400	LC/MS Pos Early	Lipid	Fatty Acid Metabolism(Acyl Carnitine)	0.0059	3.8%	0.1968	0.6664
X43265	benzoylcarnitine*	266.139	3041	LC/MS Pos Early	Xenobiotics	Chemical	-0.0079	-4.8%	0.0889	0.4859
X43266	2-aminophenol sulfate	188.002	1677	LC/MS Neg	Xenobiotics	Chemical	-0.0108	-6.6%	0.0199	0.2704
X43333	carboxyibuprofen	235.098	1920	LC/MS Neg	Xenobiotics	Drug	-0.0009	-0.6%	0.8454	0.9535
X43338	2-furoic acid	111.009	960	LC/MS Neg	Xenobiotics	Food Component/Plant	-0.0059	-3.7%	0.1878	0.6591
X43343	2-aminooctanoate	160.133	750	LC/MS Pos Late	Lipid	Fatty Acid, Amino	0.0053	3.4%	0.2583	0.728
X43374	indolin-2-one	134.06	2575	LC/MS Pos Early	Xenobiotics	Food Component/Plant	0.0007	0.4%	0.8813	0.9625
X43378	S-methylcysteine sulfoxide	152.038	900	LC/MS Pos Early	Amino Acid	Methionine, Cysteine, SAM and Taurine Metabolism	0.0053	3.4%	0.2577	0.728
X43400	2-piperidinone	100.076	1675	LC/MS Pos Early	Xenobiotics	Food Component/Plant	-0.0016	-1.0%	0.7419	0.939
X43424	dimethyl sulfone	95.0161	832	LC/MS Pos Early	Xenobiotics	Chemical	0.0023	1.4%	0.6322	0.932
X43488	N-acetylcarnosine	269.124	2141	LC/MS Pos Early	Peptide	Dipeptide Derivative	-0.0006	-0.4%	0.8904	0.9634
X43507	3b-hydroxy-5-cholenoic acid	373.275	5205	LC/MS Neg	Lipid	Secondary Bile Acid Metabolism	-0.0024	-1.5%	0.6084	0.9292
X43530	N-acetyl-cadaverine	145.133	2385	LC/MS Pos Early	Amino Acid	Lysine Metabolism	0.0042	2.7%	0.3622	0.797
X43549	N-formylanthranilic acid	164.035	900	LC/MS Polar	Amino Acid	Tryptophan Metabolism	-0.0104	-6.3%	0.0256	0.3068
X43582	5-(galactosylhydroxy)-L-lysine	325.161	2755	LC/MS Pos Early	Amino Acid	Lysine Metabolism	-0.0046	-2.8%	0.2948	0.7356
X43591	N2,N5-diacetylornithine	215.104	1367	LC/MS Neg	Amino Acid	Urea cycle; Arginine and Proline Metabolism	0.0006	0.4%	0.894	0.9639
X437	5-hydroxyindoleacetate	190.051	1510.2	LC/MS Neg	Amino Acid	Tryptophan Metabolism	-0.005	-3.1%	0.2861	0.7356
X43761	2-aminoheptanoate	146.118	3160	LC/MS Pos Early	Lipid	Fatty Acid, Amino	0.0089	5.8%	0.0449	0.3867
X43802	guanidinoacetate	116.047	2884	LC/MS Polar	Amino Acid	Creatine Metabolism	-0.0081	-5.0%	0.0768	0.4669
X43807	bilirubin (Z,Z)	585.271	1840	LC/MS Pos Late	Cofactors and Vitamins	Hemoglobin and Porphyrin Metabolism	-0.0031	-1.9%	0.5183	0.8889
X43829	gamma-glutamylvaline	247.129	2700	LC/MS Pos Early	Peptide	Gamma-glutamyl Amino Acid	-0.0144	-8.7%	0.0011	0.0495
X43831	1-methylhistamine	126.103	3040	LC/MS Pos Early	Amino Acid	Histidine Metabolism	-0.0017	-1.1%	0.7119	0.9329
X44526	3-methyl-2-oxobutyrate	115.04	1465	LC/MS Neg	Amino Acid	Leucine, Isoleucine and Valine Metabolism	0.0032	2.0%	0.4753	0.8619
X44618	3-methoxytyramine sulfate	246.044	1722	LC/MS Neg	Amino Acid	Tyrosine Metabolism	0.0053	3.4%	0.2584	0.728
X44620	4-acetylphenol sulfate	215.002	2375	LC/MS Neg	Xenobiotics	Drug	-0.0076	-4.7%	0.0878	0.4847
X44621	1-(1-enyl-oleoyl)-GPE (P-18:1)*	464.314	1566	LC/MS Pos Late	Lipid	Lysoplasmalogen	-0.001	-0.6%	0.8297	0.9493
X44656	isovalerate	101.061	1564	LC/MS Neg	Amino Acid	Leucine, Isoleucine and Valine Metabolism	-0.0011	-0.7%	0.8203	0.9493
X44664	glutarylcarnitine (C5-DC)	276.144	2393	LC/MS Pos Early	Amino Acid	Lysine Metabolism	0.0061	3.9%	0.1878	0.6591
X44675	docosahexaenoate (DHA; 22:6n3)	327.233	5525	LC/MS Neg	Lipid	Polyunsaturated Fatty Acid (n3 and n6)	-0.0079	-4.8%	0.0765	0.4669
X44681	palmitoylcarnitine (C16)	400.342	1425	LC/MS Pos Late	Lipid	Fatty Acid Metabolism(Acyl Carnitine)	-0.0011	-0.7%	0.8088	0.9493
X44872	gamma-glutamylmethionine	279.101	2640	LC/MS Pos Early	Peptide	Gamma-glutamyl Amino Acid	-0.0018	-1.1%	0.7021	0.9329
X44876	gamma-CEHC	263.129	3843	LC/MS Neg	Cofactors and Vitamins	Tocopherol Metabolism	0.0085	5.5%	0.0621	0.4309
X44877	N-palmitoyl-sphingosine (d18:1/16:0)	538.519	2893	LC/MS Pos Late	Lipid	Sphingolipid Metabolism	0.0034	2.2%	0.4673	0.8601
X44878	methionine sulfone	182.048	1250	LC/MS Pos Early	Amino Acid	Methionine, Cysteine, SAM and Taurine Metabolism	0.0025	1.6%	0.5886	0.9243
X45095	2-methylbutyrylcarnitine (C5)	246.17	3035	LC/MS Pos Early	Amino Acid	Leucine, Isoleucine and Valine Metabolism	-0.0033	-2.0%	0.4781	0.8633
X45404	N-acetylalliin	218.049	1467	LC/MS Neg	Xenobiotics	Food Component/Plant	0.0011	0.7%	0.8115	0.9493
X45413	O-sulfo-L-tyrosine	260.023	990	LC/MS Neg	Xenobiotics	Chemical	0.0038	2.4%	0.4129	0.8405
X45415	3-(3-hydroxyphenyl)propionate sulfate	245.012	1294	LC/MS Neg	Xenobiotics	Benzoate Metabolism	-0.0036	-2.2%	0.4393	0.8508
X45428	N-acetylmethionine sulfoxide	208.064	880	LC/MS Pos Early	Amino Acid	Methionine, Cysteine, SAM and Taurine Metabolism	0.0073	4.7%	0.112	0.5426
X45721	3-(N-acetyl-L-cystein-S-yl) acetaminophen	311.071	2094	LC/MS Neg	Xenobiotics	Drug	-0.0025	-1.5%	0.6031	0.9287
X45951	1-linolenoyl-GPC (18:3)*	518.324	1422	LC/MS Pos Late	Lipid	Lysophospholipid	-0.0041	-2.5%	0.3833	0.8202
X46111	O-methylcatechol sulfate	203.002	2344	LC/MS Neg	Xenobiotics	Benzoate Metabolism	-0.0083	-5.1%	0.0758	0.4669
X46115	21-hydroxypregnenolone disulfate	245.067	3935	LC/MS Neg	Lipid	Steroid	0.0017	1.1%	0.711	0.9329
X46137	Isobar: fructose 6-phosphate, fructose 1-phosphate, mannose 1-phosphate, mannose 6-phosphate, glucose 6-phosphate	259.023	610	LC/MS Neg	Carbohydrate	Glycolysis, Gluconeogenesis, and Pyruvate Metabolism	-0.0024	-1.5%	0.6043	0.9287
X46142	mannitol/sorbitol	181.072	2260	LC/MS Polar	Carbohydrate	Fructose, Mannose and Galactose Metabolism	0.0016	1.0%	0.738	0.9373
X46144	methyl glucopyranoside (alpha + beta)	193.072	1070	LC/MS Neg	Xenobiotics	Food Component/Plant	-0.0151	-9.1%	0.0007	0.0364
X46146	4-methylcatechol sulfate	203.002	2665	LC/MS Neg	Xenobiotics	Benzoate Metabolism	-0.0108	-6.5%	0.0231	0.2952
X46164	3-methyl catechol sulfate (2)	203.002	2860	LC/MS Neg	Xenobiotics	Benzoate Metabolism	-0.0053	-3.3%	0.2429	0.7167
X46165	3-methyl catechol sulfate (1)	203.002	2790	LC/MS Neg	Xenobiotics	Benzoate Metabolism	-0.01	-6.1%	0.0299	0.3316
X46172	5alpha-pregnan-3(alpha or beta),20beta-diol disulfate	239.085	4310	LC/MS Neg	Lipid	Steroid	-0.0006	-0.4%	0.891	0.9634
X46173	aconitate [cis or trans]	173.009	580	LC/MS Neg	Energy	TCA Cycle	0.0058	3.7%	0.209	0.6865
X46223	linoleoylcarnitine (C18:2)*	424.342	1430	LC/MS Pos Late	Lipid	Fatty Acid Metabolism(Acyl Carnitine)	0.0086	5.5%	0.0669	0.4338
X46225	pyroglutamine*	129.066	1900	LC/MS Pos Early	Amino Acid	Glutamate Metabolism	0.0033	2.1%	0.4735	0.8613
X46259	X - 21258	213.023	3915	LC/MS Neg	Unknown		-0.0061	-3.8%	0.1858	0.6591
X46260	X - 11564	177.023	1157.1	LC/MS Neg	Unknown		0.0016	1.0%	0.7143	0.9329
X46261	X - 19438	217.072	1209	LC/MS Neg	Unknown		0.0063	4.0%	0.1701	0.6489
X46266	X - 15486	269.151	3629	LC/MS Neg	Unknown		0.0092	5.9%	0.0429	0.3825
X46283	X - 15461	160.097	1624	LC/MS Pos Early	Unknown		0.0079	5.1%	0.0814	0.4781
X46294	X - 21285	365.143	4500	LC/MS Neg	Unknown		0.004	2.6%	0.3821	0.8202
X46295	X - 21286	164.036	1550	LC/MS Neg	Unknown		-0.0022	-1.4%	0.6355	0.932
X46311	X - 14473	211.144	2553	LC/MS Pos Early	Unknown		-0.0097	-5.9%	0.0363	0.353
X46315	X - 16083	309.12	1484	LC/MS Neg	Unknown		0.0003	0.2%	0.9438	0.9812
X46316	X - 21295	218.997	1526	LC/MS Neg	Unknown		-0.01	-6.1%	0.0307	0.3337
X46318	X - 12714	303.073	1617	LC/MS Neg	Unknown		0.0003	0.2%	0.9522	0.9829
X46325	1-arachidonoyl-GPA (20:4)	457.236	5499	LC/MS Neg	Lipid	Lysophospholipid	-0.0028	-1.7%	0.5543	0.9053
X46354	X - 21310	233.985	2235.2	LC/MS Neg	Unknown		-0.0069	-4.2%	0.1417	0.5961
X46355	X - 09789	153.02	2580.5	LC/MS Neg	Unknown		0.0004	0.2%	0.9383	0.9812
X46356	X - 21312	243.034	2757.7	LC/MS Neg	Unknown		-0.0136	-8.2%	0.0034	0.0975
X46358	X - 12212	229.018	3597.7	LC/MS Neg	Unknown		-0.0066	-4.1%	0.1577	0.6214
X46359	X - 21315	240.914	3698.1	LC/MS Neg	Unknown		-0.0045	-2.8%	0.3366	0.7828
X46360	X - 11441	331.131	3755.8	LC/MS Neg	Unknown		0.0056	3.6%	0.2338	0.7029
X46362	X - 21318	237.023	4186.6	LC/MS Neg	Unknown		-0.0011	-0.7%	0.7381	0.9373
X46363	X - 21319	165.092	4238.4	LC/MS Neg	Unknown		0.0034	2.2%	0.4629	0.8601
X46364	X - 12847	227.039	4247.4	LC/MS Neg	Unknown		-0.0014	-0.9%	0.7589	0.9405
X46366	X - 18249	220.942	4404.1	LC/MS Neg	Unknown		-0.0021	-1.3%	0.6539	0.9329
X46367	X - 11905	283.192	4396.5	LC/MS Neg	Unknown		0.0015	1.0%	0.7469	0.9397
X46368	X - 18914	266.889	4503	LC/MS Neg	Unknown		0.0072	4.6%	0.1224	0.552
X46384	X - 21339	453.323	5105	LC/MS Neg	Unknown		0.0111	7.2%	0.013	0.2243
X46386	X - 21341	366.901	5126	LC/MS Neg	Unknown		0.0057	3.7%	0.2216	0.6972
X46388	X - 21343	195.139	5153	LC/MS Neg	Unknown		0.0057	3.6%	0.1953	0.6664
X46390	X - 11308	365.27	5163	LC/MS Neg	Unknown		0.0134	8.7%	0.0038	0.1043
X46398	X - 21353	239.166	5196	LC/MS Neg	Unknown		0.0105	6.8%	0.0192	0.2704
X46406	X - 17178	661.255	2380.2	LC/MS Neg	Unknown		-0.0017	-1.1%	0.7155	0.9329
X46409	X - 21364	213.087	3757	LC/MS Neg	Unknown		0.004	2.6%	0.3678	0.8033
X46417	X - 13866	253.108	2417.8	LC/MS Neg	Unknown		-0.0112	-6.8%	0.0164	0.2533
X46428	X - 21383	223.098	2448.6	LC/MS Neg	Unknown		-0.0024	-1.5%	0.6089	0.9292
X46443	X - 11442	331.13	3890	LC/MS Neg	Unknown		0.0043	2.7%	0.3635	0.7975
X46455	X - 21410	385.17	3921	LC/MS Neg	Unknown		0.0028	1.8%	0.5271	0.8931
X46456	X - 21411	157.087	3956	LC/MS Neg	Unknown		0.0103	6.7%	0.0289	0.3237
X46458	X - 12511	200.13	3943	LC/MS Neg	Unknown		0.0101	6.5%	0.0285	0.3232
X46459	X - 01911	462.178	3991	LC/MS Neg	Unknown		0.0049	3.1%	0.2839	0.7356
X46460	X - 11444	541.265	3972	LC/MS Neg	Unknown		-0.0019	-1.2%	0.6664	0.9329
X46461	X - 16124	203.002	2563.6	LC/MS Neg	Unknown		0.0014	0.9%	0.7567	0.9397
X46463	X - 14364	275.104	2590	LC/MS Neg	Unknown		0.0043	2.8%	0.3511	0.7871
X46466	X - 11843	230.013	2674.6	LC/MS Neg	Unknown		-0.0033	-2.1%	0.4732	0.8613
X46473	X - 15497	236.093	2843	LC/MS Neg	Unknown		-0.0034	-2.1%	0.4379	0.8508
X46480	X - 16947	345.156	3802	LC/MS Neg	Unknown		-0.0208	-12.2%	0	0.0017
X46486	X - 21441	294.113	3025.4	LC/MS Neg	Unknown		0.0016	1.0%	0.7333	0.9373
X46487	X - 21442	333.208	3823	LC/MS Neg	Unknown		-0.015	-9.0%	0.0012	0.0495
X46488	X - 11847	259.01	3087	LC/MS Neg	Unknown		0.0001	0.1%	0.9777	0.986
X46489	X - 21444	300.064	3040.2	LC/MS Neg	Unknown		0.0024	1.5%	0.623	0.932
X46490	X - 17185	215.002	3079.5	LC/MS Neg	Unknown		-0.0078	-4.8%	0.083	0.4794
X46493	X - 21448	317.115	3097.9	LC/MS Neg	Unknown		0.0025	1.6%	0.5893	0.9243
X46497	X - 02269	255.088	1525.4	LC/MS Neg	Unknown		-0.0187	-11.1%	0	0.0032
X46500	X - 02249	267.124	4012	LC/MS Neg	Unknown		-0.0014	-0.9%	0.7533	0.9397
X46507	X - 11850	226.018	3176	LC/MS Neg	Unknown		-0.0034	-2.1%	0.4654	0.8601
X46509	X - 11805	418.193	2655	LC/MS Pos Early	Unknown		0	0.0%	0.9934	0.9934
X46510	X - 12544	209.082	3166.9	LC/MS Neg	Unknown		-0.0067	-4.1%	0.1461	0.6035
X46512	X - 21467	262.62	4041	LC/MS Neg	Unknown		-0.0004	-0.3%	0.9239	0.9748
X46515	X - 21470	232.06	3249	LC/MS Neg	Unknown		0.006	3.8%	0.1982	0.6664
X46516	X - 21471	295.112	4039	LC/MS Neg	Unknown		0.003	1.9%	0.5208	0.8889
X46517	X - 16946	317.115	3240	LC/MS Neg	Unknown		0.008	5.2%	0.0873	0.4847
X46519	X - 21474	462.178	4039	LC/MS Neg	Unknown		0.0053	3.4%	0.2538	0.7253
X46521	X - 11852	232.995	3277.6	LC/MS Neg	Unknown		0.0034	2.1%	0.4714	0.8609
X46548	3-methylglutarylcarnitine (2)	290.16	2675	LC/MS Pos Early	Amino Acid	Leucine, Isoleucine and Valine Metabolism	0.0012	0.7%	0.8005	0.9493
X46588	X - 12063	427.214	4800	LC/MS Neg	Unknown		-0.0112	-6.8%	0.0116	0.2124
X46590	X - 07765	245.048	3698	LC/MS Neg	Unknown		0.0059	3.7%	0.2061	0.6828
X46592	X - 11299	507.222	4886	LC/MS Neg	Unknown		-0.0059	-3.6%	0.215	0.6922
X46593	X - 11305	412.965	5136	LC/MS Neg	Unknown		0.0095	6.2%	0.0426	0.3825
X46594	X - 11372	467.373	5319	LC/MS Neg	Unknown		0.0047	3.0%	0.3089	0.7476
X46595	X - 11378	445.331	5343	LC/MS Neg	Unknown		0.0095	6.1%	0.0425	0.3825
X46596	X - 11407	186.113	2108	LC/MS Neg	Unknown		-0.0032	-2.0%	0.4629	0.8601
X46597	X - 11429	245.077	1151	LC/MS Neg	Unknown		0.0031	1.9%	0.4863	0.868
X46598	X - 11438	241.144	3121	LC/MS Neg	Unknown		0.0061	3.9%	0.1832	0.6591
X46599	X - 11440	246.074	3515	LC/MS Neg	Unknown		0.0026	1.7%	0.5643	0.9108
X46600	X - 11452	352.085	4134	LC/MS Neg	Unknown		0.008	5.2%	0.0843	0.4828
X46601	X - 11470	525.271	4151	LC/MS Neg	Unknown		-0.0075	-4.6%	0.1047	0.5221
X46602	X - 11478	165.092	4285	LC/MS Neg	Unknown		0.0061	3.9%	0.1901	0.6603
X46603	X - 11530	313.12	4892	LC/MS Neg	Unknown		0.0013	0.8%	0.7875	0.9463
X46604	X - 11538	311.223	4873	LC/MS Neg	Unknown		-0.005	-3.1%	0.2755	0.7352
X46607	X - 11849	266.018	3215	LC/MS Neg	Unknown		0.0012	0.8%	0.7963	0.9482
X46608	X - 11880	537.416	5341	LC/MS Neg	Unknown		0.0067	4.3%	0.1455	0.6035
X46610	X - 12007	222.992	1357	LC/MS Neg	Unknown		-0.0035	-2.2%	0.4377	0.8508
X46611	X - 12013	242.013	2066	LC/MS Neg	Unknown		-0.0031	-1.9%	0.507	0.8815
X46612	X - 12206	254.982	622	LC/MS Neg	Unknown		-0.0009	-0.6%	0.8402	0.9508
X46613	X - 12216	227.997	1691	LC/MS Neg	Unknown		0.0015	0.9%	0.7488	0.9397
X46614	X - 12230	217.018	3346	LC/MS Neg	Unknown		-0.0103	-6.2%	0.0256	0.3068
X46615	X - 12407	204.981	1873	LC/MS Neg	Unknown		-0.0003	-0.2%	0.944	0.9812
X46616	X - 12411	195.034	1037	LC/MS Neg	Unknown		-0.0003	-0.2%	0.9427	0.9812
X46618	X - 12442	223.171	5315	LC/MS Neg	Unknown		0.0075	4.8%	0.0879	0.4847
X46620	X - 12462	148.043	1790	LC/MS Pos Early	Unknown		-0.0028	-1.7%	0.5578	0.9054
X46623	X - 12729	227.997	2021	LC/MS Neg	Unknown		-0.0005	-0.3%	0.9122	0.9744
X46624	X - 12798	240.102	2011	LC/MS Pos Early	Unknown		-0.0099	-6.0%	0.0333	0.3479
X46626	X - 12739	241.119	2406	LC/MS Neg	Unknown		0.0026	1.6%	0.5668	0.9133
X46628	X - 12472	241.119	2528	LC/MS Neg	Unknown		0.0048	3.1%	0.2901	0.7356
X46630	X - 12816	495.224	2700	LC/MS Neg	Unknown		-0.0081	-4.9%	0.082	0.4792
X46633	X - 12844	539.249	4185	LC/MS Neg	Unknown		-0.0021	-1.3%	0.6446	0.9329
X46634	X - 12846	481.243	4228	LC/MS Neg	Unknown		-0.0057	-3.5%	0.2147	0.6922
X46636	X - 12849	331.176	4696	LC/MS Neg	Unknown		0.005	3.2%	0.2861	0.7356
X46639	X - 12851	311.666	4844	LC/MS Neg	Unknown		0.0016	1.0%	0.729	0.9357
X46640	X - 15469	304.212	785	LC/MS Pos Late	Unknown		0.0112	7.3%	0.013	0.2243
X46643	X - 13529	188.093	2011	LC/MS Neg	Unknown		-0.0022	-1.4%	0.6253	0.932
X46645	X - 13728	197.068	1589	LC/MS Neg	Unknown		0.0062	4.0%	0.184	0.6591
X46646	X - 13835	169.062	1017	LC/MS Neg	Unknown		-0.0069	-4.2%	0.1406	0.5961
X46648	X - 13891	227.129	2709	LC/MS Neg	Unknown		0.0058	3.7%	0.2106	0.6869
X46652	X - 14658	288.62	4800	LC/MS Neg	Unknown		-0.0016	-1.0%	0.727	0.9355
X46655	X - 14626	288.62	4855	LC/MS Neg	Unknown		0.0035	2.2%	0.4413	0.8508
X46656	X - 14662	263.628	4336	LC/MS Neg	Unknown		0.0007	0.4%	0.8802	0.9625
X46657	X - 14939	165.092	4353	LC/MS Neg	Unknown		-0.0019	-1.2%	0.6848	0.9329
X46658	X - 15220	274.112	2662	LC/MS Neg	Unknown		-0.0034	-2.1%	0.4688	0.8601
X46661	X - 15245	233.03	568	LC/MS Neg	Unknown		0.0025	1.6%	0.5779	0.92
X46662	X - 15492	541.265	4678	LC/MS Neg	Unknown		-0.0008	-0.5%	0.857	0.9568
X46663	X - 11334	259.092	2017	LC/MS Pos Early	Unknown		0.0081	5.2%	0.0813	0.4781
X46665	X - 15674	187.025	1362	LC/MS Neg	Unknown		-0.0036	-2.2%	0.426	0.8463
X46666	X - 15728	231.033	3976	LC/MS Neg	Unknown		-0.0027	-1.7%	0.5541	0.9053
X46668	X - 16123	552.236	2624	LC/MS Neg	Unknown		-0.0002	-0.1%	0.9662	0.9842
X46669	X - 16245	287.187	4545	LC/MS Neg	Unknown		0.0008	0.5%	0.8591	0.9568
X46671	X - 16480	309.207	4704	LC/MS Neg	Unknown		0.0014	0.9%	0.7666	0.9422
X46672	X - 17325	184.098	2868	LC/MS Neg	Unknown		-0.014	-8.4%	0.0027	0.0835
X46673	X - 16576	167.108	4496	LC/MS Neg	Unknown		0.0023	1.4%	0.6285	0.932
X46674	X - 21607	167.108	4529	LC/MS Neg	Unknown		0.0073	4.7%	0.1186	0.5493
X46677	X - 16654	235.118	4598	LC/MS Neg	Unknown		0.0041	2.6%	0.3831	0.8202
X46681	X - 16935	447.276	4471	LC/MS Neg	Unknown		0.0119	7.7%	0.0079	0.1739
X46683	X - 16944	141.092	3718	LC/MS Neg	Unknown		0.0017	1.1%	0.7074	0.9329
X46689	X - 17145	257.176	3862	LC/MS Neg	Unknown		-0.0145	-8.7%	0.0013	0.0495
X46690	X - 18901	211.025	3800	LC/MS Neg	Unknown		-0.0055	-3.4%	0.2341	0.7029
X46691	X - 17146	375.181	4851	LC/MS Neg	Unknown		0.0005	0.3%	0.9223	0.9748
X46692	X - 17166	653.269	2187	LC/MS Neg	Unknown		-0.0054	-3.4%	0.2192	0.6971
X46693	X - 17167	673.808	2842	LC/MS Neg	Unknown		-0.0111	-6.7%	0.0151	0.243
X46694	X - 21626	696.777	2533	LC/MS Neg	Unknown		-0.0016	-1.0%	0.7276	0.9355
X46695	X - 18913	185.118	4538	LC/MS Neg	Unknown		0.0031	1.9%	0.5192	0.8889
X46696	X - 21628	697.267	2270	LC/MS Neg	Unknown		-0.0031	-1.9%	0.5012	0.8807
X46697	X - 16134	601.777	2892	LC/MS Neg	Unknown		-0.0068	-4.2%	0.1358	0.5852
X46698	X - 17179	595.753	2480	LC/MS Neg	Unknown		-0.0032	-2.0%	0.4854	0.868
X46700	X - 18922	299.186	4928	LC/MS Neg	Unknown		0.011	7.1%	0.017	0.2551
X46701	X - 19141	415.197	3705	LC/MS Neg	Unknown		0.0064	4.1%	0.1707	0.6489
X46705	X - 17438	245.139	1950	LC/MS Neg	Unknown		-0.0006	-0.4%	0.8966	0.9649
X46706	X - 17469	227.12	4840	LC/MS Neg	Unknown		0.0059	3.7%	0.2108	0.6869
X46707	X - 17653	365.269	5128	LC/MS Neg	Unknown		-0.0021	-1.3%	0.6658	0.9329
X46709	X - 17654	365.269	5200	LC/MS Neg	Unknown		-0.0178	-10.6%	0.0002	0.0123
X46710	X - 17690	245.049	2904	LC/MS Neg	Unknown		-0.0012	-0.7%	0.8003	0.9493
X46726	X - 21657	464.192	3316	LC/MS Pos Early	Unknown		-0.0002	-0.1%	0.9656	0.9842
X46728	X - 21659	462.177	3975	LC/MS Neg	Unknown		0.0065	4.2%	0.1604	0.6255
X46733	X - 13435	314.232	1095	LC/MS Pos Late	Unknown		-0.0052	-3.2%	0.2619	0.731
X46738	X - 16071	144.046	3692	LC/MS Neg	Unknown		-0.0074	-4.5%	0.1144	0.5426
X46742	X - 21668	464.302	4772	LC/MS Neg	Unknown		0.0026	1.7%	0.572	0.9164
X46743	X - 21669	445.245	4771	LC/MS Neg	Unknown		-0.001	-0.6%	0.832	0.9493
X46798	oleoyl-linoleoyl-glycerol (18:1/18:2) [1]	636.556	3115	LC/MS Pos Late	Lipid	Diacylglycerol	0.0058	3.7%	0.2072	0.6845
X46799	oleoyl-linoleoyl-glycerol (18:1/18:2) [2]	636.556	3223	LC/MS Pos Late	Lipid	Diacylglycerol	0.0091	5.9%	0.0474	0.3867
X46898	X - 21729	87.0453	1024	LC/MS Neg	Unknown		0.0048	3.1%	0.3065	0.7476
X46902	X - 21733	248.056	2716	LC/MS Neg	Unknown		0.0007	0.4%	0.8855	0.9634
X46905	X - 21736	183.139	3345	LC/MS Neg	Unknown		0.012	7.8%	0.006	0.1399
X46906	X - 21737	245.013	3461	LC/MS Neg	Unknown		0.0032	2.0%	0.4788	0.8633
X46914	X - 11522	313.12	4760	LC/MS Neg	Unknown		0.0007	0.4%	0.8904	0.9634
X46923	X - 21752	621.331	5090	LC/MS Neg	Unknown		-0.0031	-1.9%	0.49	0.8699
X46932	X - 12104	271.092	1300	LC/MS Pos Early	Unknown		0.0017	1.1%	0.6922	0.9329
X46957	gulonate*	195.051	2750	LC/MS Polar	Cofactors and Vitamins	Ascorbate and Aldarate Metabolism	-0.0044	-2.7%	0.3497	0.787
X46960	sulfate*	96.9601	616	LC/MS Neg	Xenobiotics	Chemical	0.0014	0.9%	0.7623	0.9422
X46961	X - 21785	189.041	765	LC/MS Neg	Unknown		-0.0023	-1.4%	0.6021	0.9287
X46962	X - 12701	319.068	1050	LC/MS Neg	Unknown		-0.0044	-2.7%	0.3317	0.7767
X46966	X - 12126	324.074	1205	LC/MS Neg	Unknown		-0.0011	-0.7%	0.8119	0.9493
X46968	X - 21792	197.083	1290	LC/MS Neg	Unknown		0.0094	6.1%	0.0415	0.3825
X46970	X - 17676	167.047	1485	LC/MS Neg	Unknown		-0.0016	-1.0%	0.7316	0.937
X46971	X - 21795	215.105	1515	LC/MS Neg	Unknown		0.0013	0.8%	0.7894	0.9467
X46972	X - 21796	138.057	1625	LC/MS Neg	Unknown		0.0026	1.7%	0.5737	0.9164
X46973	X - 12718	324.074	1750	LC/MS Neg	Unknown		0.0036	2.3%	0.4344	0.8508
X46977	X - 15503	193.063	1845	LC/MS Neg	Unknown		0.003	1.9%	0.4944	0.8765
X46980	X - 21803	212.003	2035	LC/MS Neg	Unknown		-0.0072	-4.4%	0.1119	0.5426
X46982	X - 11838	276.002	2285	LC/MS Neg	Unknown		-0.0026	-1.6%	0.59	0.9243
X46984	X - 21807	233.013	2335	LC/MS Neg	Unknown		-0.0059	-3.6%	0.1989	0.6664
X46985	X - 12193	201.114	2360	LC/MS Neg	Unknown		0.0044	2.8%	0.3481	0.787
X46986	X - 12812	208.062	2435	LC/MS Neg	Unknown		0.0017	1.1%	0.7164	0.9329
X46991	X - 12814	405.178	2610	LC/MS Neg	Unknown		0.0027	1.7%	0.5549	0.9053
X46994	X - 17367	182.083	2710	LC/MS Neg	Unknown		-0.0106	-6.4%	0.0243	0.3066
X46995	X - 12819	170.083	2710	LC/MS Neg	Unknown		0.0087	5.6%	0.0569	0.4137
X46997	X - 12822	389.093	2790	LC/MS Neg	Unknown		-0.0046	-2.8%	0.3296	0.7741
X46998	X - 21821	243.078	2930	LC/MS Neg	Unknown		-0.0066	-4.0%	0.1556	0.6192
X47006	X - 21829	245.14	3440	LC/MS Neg	Unknown		-0.0019	-1.2%	0.7012	0.9329
X47007	X - 21830	162.024	3455	LC/MS Neg	Unknown		-0.0045	-2.8%	0.3454	0.787
X47009	X - 17354	473.147	3520	LC/MS Neg	Unknown		-0.0031	-1.9%	0.5021	0.8809
X47010	X - 12837	495.225	3615	LC/MS Neg	Unknown		-0.0062	-3.8%	0.1748	0.652
X47011	X - 21834	229.018	3720	LC/MS Neg	Unknown		-0.0086	-5.2%	0.0643	0.4334
X47013	X - 16570	198.114	3765	LC/MS Neg	Unknown		0.007	4.5%	0.1327	0.5784
X47014	X - 12839	269.152	3895	LC/MS Neg	Unknown		0.0093	6.0%	0.0361	0.353
X47016	X - 21839	452.194	3925	LC/MS Neg	Unknown		0.0004	0.2%	0.9391	0.9812
X47017	X - 21840	347.173	3945	LC/MS Neg	Unknown		-0.0013	-0.8%	0.7783	0.9463
X47021	X - 21844	220.099	4010	LC/MS Neg	Unknown		0.0152	10.0%	0.0009	0.0423
X47022	X - 21845	356.119	4085	LC/MS Neg	Unknown		-0.0014	-0.9%	0.7693	0.9438
X47026	X - 21849	222.114	4340	LC/MS Neg	Unknown		0.0098	6.3%	0.0335	0.3479
X47031	2-methoxyacetaminophen sulfate*	260.023	1949	LC/MS Neg	Xenobiotics	Drug	-0.0024	-1.5%	0.6207	0.932
X47076	citraconate/glutaconate	129.019	2600	LC/MS Polar	Energy	TCA Cycle	-0.0046	-2.8%	0.3127	0.7507
X47101	N-methylpipecolate	144.102	1932	LC/MS Pos Early	Xenobiotics	Chemical	-0.0049	-3.0%	0.2948	0.7356
X47112	etiocholanolone glucuronide	465.249	4915	LC/MS Neg	Lipid	Steroid	0.0048	3.1%	0.2951	0.7356
X47114	ferulic acid 4-sulfate	273.007	1225	LC/MS Neg	Xenobiotics	Food Component/Plant	-0.011	-6.6%	0.0079	0.1739
X47120	9-hydroxystearate	299.259	5384	LC/MS Neg	Lipid	Fatty Acid, Monohydroxy	-0.0023	-1.4%	0.6235	0.932
X47135	11-ketoetiocholanolone glucuronide	479.229	4280	LC/MS Neg	Lipid	Steroid	-0.0016	-1.0%	0.722	0.9355
X47153	sphingomyelin (d18:1/24:1, d18:2/24:0)*	813.684	3033	LC/MS Pos Late	Lipid	Sphingolipid Metabolism	-0.0052	-3.2%	0.2721	0.7339
X47154	sphingomyelin (d18:2/14:0, d18:1/14:1)*	673.528	1860	LC/MS Pos Late	Lipid	Sphingolipid Metabolism	-0.0075	-4.6%	0.1033	0.5221
X47204	X - 14904	329.234	4543	LC/MS Neg	Unknown		0.0029	1.9%	0.5151	0.8867
X47211	X - 14095	199.073	1007	LC/MS Neg	Unknown		0.005	3.2%	0.277	0.7356
X47212	X - 14096	229.083	1021	LC/MS Neg	Unknown		0.0026	1.6%	0.581	0.9218
X47225	X - 14314	241.12	2273	LC/MS Neg	Unknown		0.0025	1.6%	0.5865	0.9243
X47226	X - 14302	241.12	2211	LC/MS Neg	Unknown		0.0089	5.8%	0.0529	0.4026
X47275	X - 16343	278.115	2064	LC/MS Neg	Unknown		0.0032	2.0%	0.4812	0.8646
X47301	X - 18887	328.152	2229	LC/MS Neg	Unknown		-0.0022	-1.4%	0.6335	0.932
X47342	X - 18345	245.114	1400	LC/MS Neg	Unknown		-0.0061	-3.7%	0.196	0.6664
X47347	X - 18889	202.109	2633	LC/MS Neg	Unknown		-0.0017	-1.1%	0.6984	0.9329
X47348	X - 22102	202.109	2603	LC/MS Neg	Unknown		-0.0058	-3.6%	0.1987	0.6664
X47390	X - 12015	216.088	1296	LC/MS Neg	Unknown		-0.0014	-0.9%	0.7643	0.9422
X47393	X - 22147	261.008	971	LC/MS Neg	Unknown		-0.0073	-4.4%	0.1207	0.5508
X47417	X - 22162	150.058	960	LC/MS Pos Early	Unknown		0.0013	0.8%	0.7724	0.9453
X47435	X - 12565	254.161	2514	LC/MS Pos Early	Unknown		0.0023	1.5%	0.612	0.9294
X47437	X - 12680	229.129	2900	LC/MS Pos Early	Unknown		-0.006	-3.7%	0.1886	0.66
X47561	X - 19561	252.088	1859	LC/MS Neg	Unknown		-0.0022	-1.4%	0.6164	0.93
X47639	X - 12456	427.216	4342	LC/MS Neg	Unknown		0.0076	4.9%	0.0766	0.4669
X47640	X - 22379	465.25	4968	LC/MS Neg	Unknown		0.0007	0.5%	0.8725	0.9589
X47642	X - 12101	164.074	2700	LC/MS Pos Early	Unknown		0.0012	0.8%	0.7872	0.9463
X47650	X - 11483	505.208	4449	LC/MS Neg	Unknown		-0.0087	-5.3%	0.0667	0.4338
X47651	X - 11491	567.319	4819	LC/MS Neg	Unknown		-0.0018	-1.1%	0.7052	0.9329
X47652	X - 11549	339.255	5100	LC/MS Neg	Unknown		0.0047	3.0%	0.3101	0.7482
X47654	X - 11858	437.055	4414	LC/MS Neg	Unknown		-0.0035	-2.2%	0.4435	0.8508
X47656	X - 12231	352.087	4203	LC/MS Neg	Unknown		0.0067	4.3%	0.152	0.6108
X47657	X - 12261	258.008	1853	LC/MS Neg	Unknown		-0.0023	-1.4%	0.6188	0.9316
X47659	X - 12329	188.002	1854	LC/MS Neg	Unknown		-0.0064	-3.9%	0.1442	0.6001
X47662	X - 12830	372.113	3197	LC/MS Neg	Unknown		0.002	1.3%	0.6687	0.9329
X47664	X - 13658	253.083	4643	LC/MS Neg	Unknown		0.006	3.8%	0.2023	0.6755
X47666	alpha-CEHC sulfate	357.101	3090	LC/MS Neg	Cofactors and Vitamins	Tocopherol Metabolism	-0.0013	-0.8%	0.777	0.9463
X47670	X - 18899	337.143	3730	LC/MS Neg	Unknown		0.0154	10.1%	0.001	0.0442
X47671	X - 18921	193.124	4870	LC/MS Neg	Unknown		0.0074	4.7%	0.1129	0.5426
X47672	X - 19183	230.049	1665	LC/MS Neg	Unknown		-0.021	-12.3%	0	0.0017
X47674	X - 19455	261.023	4397	LC/MS Neg	Unknown		-0.0033	-2.0%	0.3638	0.7975
X47685	X - 12097	174.124	2424	LC/MS Pos Early	Unknown		0.0019	1.2%	0.6819	0.9329
X47686	X - 12096	174.124	2448	LC/MS Pos Early	Unknown		-0.0023	-1.4%	0.605	0.9287
X47687	X - 12100	221.092	2650	LC/MS Pos Early	Unknown		0.0004	0.3%	0.9246	0.9748
X47690	X - 12112	142.086	950	LC/MS Pos Early	Unknown		0.0069	4.4%	0.1362	0.5852
X47699	X - 12123	256.118	2637	LC/MS Pos Early	Unknown		-0.005	-3.1%	0.2759	0.7352
X47702	X - 12127	226.082	2160	LC/MS Pos Early	Unknown		-0.0014	-0.8%	0.7695	0.9438
X47706	X - 12199	263.102	2242	LC/MS Pos Early	Unknown		0.0037	2.3%	0.4124	0.8405
X47708	X - 12283	245.092	2646	LC/MS Pos Early	Unknown		-0.0067	-4.1%	0.1471	0.6058
X47718	X - 12688	203.139	2300	LC/MS Pos Early	Unknown		-0.008	-4.9%	0.0828	0.4794
X47723	X - 12753	220.064	1422	LC/MS Pos Early	Unknown		0.002	1.3%	0.6678	0.9329
X47739	X - 22475	286.128	2412	LC/MS Pos Early	Unknown		-0.0047	-2.9%	0.3064	0.7476
X47772	X - 22508	324.073	1758	LC/MS Neg	Unknown		0.0052	3.3%	0.2602	0.7296
X47773	X - 22509	473.146	3562	LC/MS Neg	Unknown		-0.0034	-2.1%	0.4648	0.8601
X47774	X - 13689	495.224	3665	LC/MS Neg	Unknown		-0.0002	-0.1%	0.971	0.9855
X47779	X - 22515	345.156	3869	LC/MS Neg	Unknown		-0.0194	-11.4%	0	0.0029
X47784	X - 22520	263.628	4389	LC/MS Neg	Unknown		0.0016	1.0%	0.7258	0.9355
X47787	X - 14838	141.066	2000	LC/MS Pos Early	Unknown		-0.0052	-3.2%	0.2728	0.7339
X47790	X - 13684	242.015	1642	LC/MS Pos Early	Unknown		0.0091	5.9%	0.0465	0.3867
X47800	X - 15666	221.092	2755	LC/MS Pos Early	Unknown		-0.0066	-4.1%	0.1612	0.6255
X47802	X - 16397	248.095	2809	LC/MS Pos Early	Unknown		0.0061	3.9%	0.1856	0.6591
X47804	X - 16580	222.079	2537	LC/MS Pos Early	Unknown		0.0047	3.0%	0.2908	0.7356
X47813	X - 17323	272.185	3307	LC/MS Pos Early	Unknown		0.006	3.9%	0.1986	0.6664
X47817	X - 17327	257.149	2750	LC/MS Pos Early	Unknown		0.0069	4.4%	0.1265	0.5641
X47818	X - 17328	308.185	910	LC/MS Pos Late	Unknown		0.009	5.8%	0.0543	0.4075
X47820	X - 17335	248.168	1052	LC/MS Pos Late	Unknown		0.0097	6.3%	0.0326	0.3478
X47821	X - 17337	328.248	1136	LC/MS Pos Late	Unknown		-0.0106	-6.4%	0.0205	0.2738
X47872	X - 17340	539.25	4697	LC/MS Neg	Unknown		0.0044	2.8%	0.3228	0.7627
X47886	bilirubin (E,Z or Z,E)*	585.271	1270	LC/MS Pos Late	Cofactors and Vitamins	Hemoglobin and Porphyrin Metabolism	-0.0012	-0.8%	0.7943	0.9482
X47897	S-carboxymethyl-L-cysteine	180.032	1490	LC/MS Pos Early	Xenobiotics	Drug	0.0031	1.9%	0.5147	0.8867
X47898	1-pentadecanoylglycerol (15:0)	241.217	6200	LC/MS Neg	Lipid	Monoacylglycerol	-0.0016	-1.0%	0.7357	0.9373
X47901	X - 11485	378.103	4485	LC/MS Neg	Unknown		0.0051	3.2%	0.2753	0.7352
X47905	X - 12026	180.053	1652	LC/MS Neg	Unknown		0.0086	5.5%	0.0582	0.4182
X47909	X - 12170	179.047	1829	LC/MS Neg	Unknown		-0.0037	-2.3%	0.4436	0.8508
X47911	X - 12221	203.998	1467	LC/MS Neg	Unknown		-0.0053	-3.3%	0.2283	0.6995
X47912	X - 12257	269.067	1774	LC/MS Neg	Unknown		0.0031	1.9%	0.5127	0.8867
X47915	X - 12263	275.023	1372	LC/MS Neg	Unknown		-0.0104	-6.3%	0.0251	0.3068
X47917	X - 12306	247.029	2350	LC/MS Neg	Unknown		-0.0048	-3.0%	0.2886	0.7356
X47922	X - 12543	181.051	1409	LC/MS Neg	Unknown		-0.0049	-3.0%	0.2943	0.7356
X47929	X - 12707	249.008	1196	LC/MS Neg	Unknown		0.0005	0.3%	0.9097	0.9744
X47931	X - 12712	218.997	1644	LC/MS Neg	Unknown		-0.0037	-2.3%	0.4124	0.8405
X47936	X - 12726	233.013	1942	LC/MS Neg	Unknown		-0.0051	-3.1%	0.2663	0.733
X47937	X - 12730	203.997	2048	LC/MS Neg	Unknown		-0.0063	-3.9%	0.1576	0.6214
X47938	X - 12731	238.969	2040	LC/MS Neg	Unknown		-0.006	-3.7%	0.2028	0.6755
X47940	X - 12738	230.997	2389	LC/MS Neg	Unknown		-0.0039	-2.4%	0.3938	0.83
X47943	X - 12818	263.023	2695	LC/MS Neg	Unknown		-0.0085	-5.2%	0.0612	0.4294
X47948	X - 12831	433.209	3209	LC/MS Neg	Unknown		0.0065	4.2%	0.1518	0.6108
X47954	X - 12879	147.067	1115	LC/MS Neg	Unknown		0.0018	1.1%	0.7042	0.9329
X47955	X - 12906	158.046	793	LC/MS Neg	Unknown		-0.009	-5.5%	0.0462	0.3867
X47957	X - 13255	367.104	2203	LC/MS Neg	Unknown		-0.0051	-3.2%	0.2598	0.7296
X47959	X - 13553	263.023	1407	LC/MS Neg	Unknown		-0.0008	-0.5%	0.8663	0.9589
X47962	X - 13695	245.013	2510	LC/MS Neg	Unknown		-0.0114	-6.9%	0.0103	0.1957
X47963	X - 13703	367.104	2144	LC/MS Neg	Unknown		-0.0059	-3.6%	0.194	0.6651
X47964	X - 13722	160.062	875	LC/MS Neg	Unknown		0.0033	2.1%	0.4692	0.8601
X47965	X - 13723	211.062	1309	LC/MS Neg	Unknown		-0.0084	-5.1%	0.0655	0.4338
X47967	X - 13726	379.035	1532	LC/MS Neg	Unknown		-0.0022	-1.3%	0.6454	0.9329
X47971	X - 13729	241.977	1745	LC/MS Neg	Unknown		-0.0017	-1.0%	0.721	0.9355
X47977	X - 13844	209.057	1442	LC/MS Neg	Unknown		-0.0074	-4.6%	0.1098	0.5402
X47978	X - 13846	301.057	1433	LC/MS Neg	Unknown		-0.0069	-4.2%	0.1233	0.5541
X47985	X - 15523	309.102	4164	LC/MS Neg	Unknown		0.0022	1.4%	0.6388	0.932
X47988	X - 16087	443.157	4143	LC/MS Neg	Unknown		-0.0031	-2.0%	0.4859	0.868
X47992	X - 16649	353.035	3018	LC/MS Neg	Unknown		-0.0022	-1.4%	0.642	0.932
X47993	X - 17010	189.114	3178	LC/MS Neg	Unknown		0.0064	4.1%	0.1679	0.6486
X47995	X - 17343	190.966	1326	LC/MS Neg	Unknown		0.0003	0.2%	0.9489	0.9814
X48000	X - 17350	345.156	2721	LC/MS Neg	Unknown		-0.0191	-11.3%	0	0.0034
X48001	X - 17351	243.078	3390	LC/MS Neg	Unknown		-0.0039	-2.4%	0.4049	0.8405
X48002	X - 17352	495.224	3398	LC/MS Neg	Unknown		-0.0136	-8.2%	0.0024	0.0773
X48003	X - 17353	507.209	3430	LC/MS Neg	Unknown		0.0043	2.7%	0.3409	0.7851
X48009	X - 17357	541.265	4098	LC/MS Neg	Unknown		-0.0017	-1.1%	0.7079	0.9329
X48011	X - 17359	541.266	4606	LC/MS Neg	Unknown		-0.0011	-0.7%	0.7997	0.9493
X48013	X - 17361	331.177	4840	LC/MS Neg	Unknown		0.004	2.6%	0.3857	0.8205
X48018	X - 22716	464.302	4722	LC/MS Neg	Unknown		0.0005	0.3%	0.9109	0.9744
X48021	X - 17673	148.973	1294	LC/MS Neg	Unknown		-0.0123	-7.4%	0.0057	0.1386
X48022	X - 17677	204.982	1544	LC/MS Neg	Unknown		-0.0054	-3.3%	0.2199	0.6971
X48025	X - 17685	233.013	2575	LC/MS Neg	Unknown		-0.0114	-6.9%	0.0144	0.2401
X48041	X - 18240	194.046	2030	LC/MS Neg	Unknown		0.0014	0.9%	0.765	0.9422
X48043	X - 18603	142.051	1403	LC/MS Neg	Unknown		-0.0018	-1.1%	0.7024	0.9329
X48044	X - 18606	429.178	3934	LC/MS Neg	Unknown		0.0018	1.1%	0.6915	0.9329
X48047	X - 18886	217.108	1853	LC/MS Neg	Unknown		0.0022	1.4%	0.6306	0.932
X48049	X - 18935	227.998	1917	LC/MS Neg	Unknown		0.0084	5.4%	0.0681	0.4343
X48051	X - 17398	391.035	1765	LC/MS Neg	Unknown		-0.0068	-4.2%	0.1301	0.5695
X48052	X - 17612	567.319	4308	LC/MS Neg	Unknown		0.0041	2.6%	0.3838	0.8202
X48054	X - 17704	489.271	4634	LC/MS Neg	Unknown		0.0013	0.8%	0.7842	0.9463
X48055	X - 17765	489.271	4582	LC/MS Neg	Unknown		0.0024	1.5%	0.5979	0.927
X48067	X - 22764	197.155	5263	LC/MS Neg	Unknown		0.0088	5.7%	0.0485	0.3867
X48076	X - 22771	160.044	2180	LC/MS Neg	Unknown		-0.0005	-0.3%	0.9193	0.9748
X48094	X - 22789	211.135	4733.4	LC/MS Neg	Unknown		0.0034	2.2%	0.4544	0.8557
X48114	1-methylguanidine	74.0713	2149	LC/MS Pos Early	Amino Acid	Guanidino and Acetamido Metabolism	0.0025	1.6%	0.5957	0.927
X48130	N6-succinyladenosine	382.1	980	LC/MS Neg	Nucleotide	Purine Metabolism, Adenine containing	0.0034	2.2%	0.4617	0.8601
X48141	2-keto-3-deoxy-gluconate	177.041	1900	LC/MS Polar	Xenobiotics	Food Component/Plant	0.0027	1.7%	0.5642	0.9108
X48152	glucose	225.062	2342	LC/MS Polar	Carbohydrate	Glycolysis, Gluconeogenesis, and Pyruvate Metabolism	0.002	1.2%	0.6619	0.9329
X48153	mannose	225.062	2200	LC/MS Polar	Carbohydrate	Fructose, Mannose and Galactose Metabolism	0.0025	1.6%	0.5559	0.9054
X48182	myristoleoylcarnitine (C14:1)*	370.295	1316	LC/MS Pos Late	Lipid	Fatty Acid Metabolism(Acyl Carnitine)	0.0075	4.8%	0.0926	0.4945
X48185	X - 22834	448.308	5095	LC/MS Neg	Unknown		0.0016	1.0%	0.7266	0.9355
X48187	N-acetyltaurine	166.018	800	LC/MS Neg	Amino Acid	Methionine, Cysteine, SAM and Taurine Metabolism	-0.0019	-1.2%	0.685	0.9329
X48188	alpha-CEHC	277.144	4045	LC/MS Neg	Cofactors and Vitamins	Tocopherol Metabolism	0.0003	0.2%	0.9432	0.9812
X48189	leucylglutamine*	260.161	2620	LC/MS Pos Early	Peptide	Dipeptide	0.0062	3.9%	0.1779	0.6561
X48191	X - 22836	146.081	1200	LC/MS Pos Early	Unknown		-0.0181	-10.7%	0.0001	0.0093
X48195	fructose	225.062	2022.2	LC/MS Polar	Carbohydrate	Fructose, Mannose and Galactose Metabolism	0.0047	3.0%	0.2959	0.7356
X48255	arabonate/xylonate	165.041	2664.6	LC/MS Polar	Carbohydrate	Pentose Metabolism	-0.0015	-1.0%	0.7401	0.9384
X48258	1-oleoyl-GPC (18:1)	522.355	1540	LC/MS Pos Late	Lipid	Lysophospholipid	0.0014	0.9%	0.7606	0.9416
X48341	1-dihomo-linolenylglycerol (20:3)	305.249	6400	LC/MS Neg	Lipid	Monoacylglycerol	0.0028	1.8%	0.5443	0.8978
X48351	N1-methylinosine	283.104	1430	LC/MS Pos Early	Nucleotide	Purine Metabolism, (Hypo)Xanthine/Inosine containing	0.0155	10.2%	0.0006	0.0342
X48394	pregnanolone/allopregnanolone sulfate	397.205	5160	LC/MS Neg	Lipid	Steroid	-0.001	-0.6%	0.8382	0.9505
X48406	dopamine 4-sulfate	232.029	1511	LC/MS Neg	Amino Acid	Tyrosine Metabolism	-0.0005	-0.3%	0.9213	0.9748
X48407	dopamine 3-O-sulfate	232.029	1556.2	LC/MS Neg	Amino Acid	Tyrosine Metabolism	-0.003	-1.9%	0.5052	0.8815
X48408	tyramine O-sulfate	216.034	1565	LC/MS Neg	Amino Acid	Tyrosine Metabolism	0.001	0.6%	0.8357	0.9505
X48409	3-hydroxycinnamate sulfate	242.997	1338	LC/MS Neg	Xenobiotics	Food Component/Plant	-0.0036	-2.2%	0.4425	0.8508
X48410	4-hydroxycinnamate sulfate	242.997	1000	LC/MS Neg	Amino Acid	Tyrosine Metabolism	0.0025	1.6%	0.5952	0.927
X48425	phenylacetylcarnitine	280.154	3092	LC/MS Pos Early	Peptide	Acetylated Peptides	-0.0029	-1.8%	0.5309	0.8955
X48428	pyrraline	253.119	2304	LC/MS Neg	Xenobiotics	Food Component/Plant	0.0001	0.1%	0.9741	0.9855
X48429	methyl-4-hydroxybenzoate sulfate	230.997	2873	LC/MS Neg	Xenobiotics	Benzoate Metabolism	0.0135	8.8%	0.0037	0.1039
X48434	N-acetylcitrulline	216.099	940	LC/MS Neg	Amino Acid	Urea cycle; Arginine and Proline Metabolism	-0.0007	-0.4%	0.8877	0.9634
X48441	4-hydroxychlorothalonil	244.908	4427	LC/MS Neg	Xenobiotics	Chemical	-0.0036	-2.2%	0.4569	0.8559
X48442	4-vinylguaiacol sulfate	229.018	3354	LC/MS Neg	Xenobiotics	Food Component/Plant	-0.007	-4.3%	0.1164	0.5479
X48445	2-methoxyresorcinol sulfate	218.997	1863	LC/MS Neg	Xenobiotics	Chemical	-0.0115	-6.9%	0.0127	0.2243
X48448	3-hydroxypyridine sulfate	173.987	1595.5	LC/MS Neg	Xenobiotics	Chemical	-0.0095	-5.8%	0.0341	0.3486
X48460	propyl 4-hydroxybenzoate sulfate	259.028	3971	LC/MS Neg	Xenobiotics	Benzoate Metabolism	0.013	8.5%	0.0048	0.1263
X48490	sphingomyelin (d18:1/20:0, d16:1/22:0)*	759.638	2685	LC/MS Pos Late	Lipid	Sphingolipid Metabolism	0.0077	4.9%	0.1026	0.5221
X48491	sphingomyelin (d18:1/20:1, d18:2/20:0)*	757.622	2383	LC/MS Pos Late	Lipid	Sphingolipid Metabolism	0.0055	3.5%	0.233	0.7029
X48492	behenoyl sphingomyelin (d18:1/22:0)*	787.669	3083	LC/MS Pos Late	Lipid	Sphingolipid Metabolism	0.009	5.8%	0.0559	0.4115
X48493	sphingomyelin (d18:1/22:1, d18:2/22:0, d16:1/24:1)*	785.653	2666	LC/MS Pos Late	Lipid	Sphingolipid Metabolism	0.0078	5.0%	0.0977	0.5085
X485	spermidine	146.165	3355	LC/MS Pos Early	Amino Acid	Polyamine Metabolism	-0.0049	-3.0%	0.296	0.7356
X48569	acesulfame	161.987	1581	LC/MS Neg	Xenobiotics	Food Component/Plant	-0.0017	-1.0%	0.7265	0.9355
X48580	2-acetamidophenol sulfate	230.013	2251	LC/MS Neg	Xenobiotics	Drug	-0.011	-6.7%	0.017	0.2551
X48674	umbelliferone sulfate	240.981	2442.8	LC/MS Neg	Xenobiotics	Food Component/Plant	-0.0009	-0.5%	0.8533	0.9551
X48691	2,8-quinolinediol sulfate	239.997	2612	LC/MS Neg	Xenobiotics	Food Component/Plant	-0.0163	-9.7%	0.0004	0.0256
X48693	3-acetylphenol sulfate	215.002	2477	LC/MS Neg	Xenobiotics	Chemical	-0.0063	-3.9%	0.1698	0.6489
X48698	6-hydroxyindole sulfate	212.002	2498	LC/MS Neg	Xenobiotics	Chemical	-0.0065	-4.0%	0.174	0.6509
X48715	eugenol sulfate	243.033	3782	LC/MS Neg	Xenobiotics	Food Component/Plant	-0.0011	-0.7%	0.8103	0.9493
X48733	vanillic alcohol sulfate	233.012	1808	LC/MS Neg	Amino Acid	Tyrosine Metabolism	0.0069	4.4%	0.1359	0.5852
X48752	3-methoxycatechol sulfate (2)	218.997	2200	LC/MS Neg	Xenobiotics	Benzoate Metabolism	-0.0054	-3.3%	0.2459	0.7202
X48757	N-acetylkynurenine (2)	251.103	2364	LC/MS Pos Early	Amino Acid	Tryptophan Metabolism	-0.0099	-6.0%	0.028	0.3232
X48761	1,2,3-benzenetriol sulfate (1)	204.981	1453	LC/MS Neg	Xenobiotics	Chemical	-0.0142	-8.5%	0.0016	0.061
X48762	1,2,3-benzenetriol sulfate (2)	204.981	1709	LC/MS Neg	Xenobiotics	Chemical	-0.0135	-8.1%	0.0033	0.0975
X48763	3-methoxycatechol sulfate (1)	218.997	2163	LC/MS Neg	Xenobiotics	Benzoate Metabolism	-0.0122	-7.4%	0.0096	0.1927
X48771	X - 23157	567.318	4276	LC/MS Neg	Unknown		-0.0018	-1.1%	0.7038	0.9329
X48772	X - 19434	583.313	4539	LC/MS Neg	Unknown		-0.0069	-4.2%	0.1417	0.5961
X48773	X - 23159	235.117	4548	LC/MS Neg	Unknown		-0.0008	-0.5%	0.8678	0.9589
X48774	X - 23160	471.242	4095	LC/MS Neg	Unknown		-0.0015	-0.9%	0.752	0.9397
X48782	C-glycosyltryptophan	365.135	1777	LC/MS Neg	Amino Acid	Tryptophan Metabolism	0.0043	2.8%	0.332	0.7767
X48841	p-cresol-glucuronide*	283.082	2420	LC/MS Neg	Amino Acid	Tyrosine Metabolism	-0.0031	-1.9%	0.5092	0.8828
X48885	arabitol/xylitol	151.061	1932.4	LC/MS Polar	Carbohydrate	Pentose Metabolism	-0.0052	-3.2%	0.2633	0.7314
X48892	X - 23196	217.108	1392.1	LC/MS Neg	Unknown		0.0026	1.6%	0.5815	0.9218
X48989	X - 23291	201.023	3478	LC/MS Neg	Unknown		0.006	3.9%	0.1871	0.6591
X48990	pyruvate	87.0088	1083	LC/MS Polar	Carbohydrate	Glycolysis, Gluconeogenesis, and Pyruvate Metabolism	0.0019	1.2%	0.667	0.9329
X48992	X - 23293	169.123	4886	LC/MS Neg	Unknown		0.0083	5.4%	0.0647	0.4334
X48994	X - 23295	169.123	4807	LC/MS Neg	Unknown		-0.0043	-2.7%	0.354	0.7883
X48995	X - 23296	169.123	4929	LC/MS Neg	Unknown		0.0062	4.0%	0.178	0.6561
X48996	X - 23297	169.123	4976	LC/MS Neg	Unknown		0.0117	7.6%	0.0076	0.1723
X48997	isoeugenol sulfate	243.033	3893	LC/MS Neg	Xenobiotics	Food Component/Plant	0.0019	1.2%	0.6684	0.9329
X49014	X - 23314	207.087	1578.3	LC/MS Neg	Unknown		-0.016	-9.5%	0.0004	0.0256
X49228	X - 23369	188.035	2150	LC/MS Neg	Unknown		-0.0126	-7.6%	0.0059	0.1399
X49459	X - 23583	116.071	1112	LC/MS Pos Early	Unknown		0.0001	0.1%	0.9821	0.9879
X49461	X - 23585	118.086	1378	LC/MS Pos Early	Unknown		-0.005	-3.1%	0.2846	0.7356
X49463	X - 23587	132.102	1230	LC/MS Pos Early	Unknown		-0.0133	-8.0%	0.0052	0.1305
X49469	X - 23593	191.102	1531	LC/MS Pos Early	Unknown		0.0013	0.8%	0.7812	0.9463
X49515	X - 23639	134.081	1640	LC/MS Pos Early	Unknown		0.0053	3.4%	0.2516	0.7242
X49521	X - 23644	146.081	983	LC/MS Pos Early	Unknown		0.0095	6.1%	0.0421	0.3825
X49526	X - 23649	272.076	1645	LC/MS Pos Early	Unknown		-0.0072	-4.4%	0.1139	0.5426
X49529	X - 23652	171.076	1991	LC/MS Pos Early	Unknown		-0.0087	-5.3%	0.0621	0.4309
X49532	X - 23655	110.06	2200	LC/MS Pos Early	Unknown		-0.0092	-5.6%	0.0451	0.3867
X49536	X - 23659	143.118	2449	LC/MS Pos Early	Unknown		-0.0029	-1.8%	0.5321	0.8955
X49539	X - 23662	159.149	2622	LC/MS Pos Early	Unknown		-0.0022	-1.4%	0.6373	0.932
X49542	X - 23665	217.154	2894	LC/MS Pos Early	Unknown		0.0059	3.8%	0.1969	0.6664
X49543	X - 23666	159.149	2990	LC/MS Pos Early	Unknown		0.0003	0.2%	0.9465	0.9813
X49546	X - 23669	319.165	3122	LC/MS Pos Early	Unknown		0.0008	0.5%	0.8687	0.9589
X49557	X - 23680	338.232	1049	LC/MS Pos Late	Unknown		0.0086	5.5%	0.0592	0.4233
X49592	X - 11315	128.071	1157	LC/MS Neg	Unknown		0.002	1.2%	0.6714	0.9329
X49617	1-lignoceroyl-GPC (24:0)	608.465	1907	LC/MS Pos Late	Lipid	Lysophospholipid	-0.0061	-3.7%	0.1777	0.6561
X49627	X - 23729	140.034	1420	LC/MS Pos Early	Unknown		-0.0005	-0.3%	0.9088	0.9744
X49654	X - 23756	456.332	1179	LC/MS Pos Late	Unknown		-0.0046	-2.9%	0.3186	0.7541
X49675	X - 23776	146.117	2275	LC/MS Pos Early	Unknown		-0.0141	-8.5%	0.0022	0.0755
X49679	X - 23780	144.102	2190	LC/MS Pos Early	Unknown		-0.0044	-2.7%	0.3405	0.7851
X4968	alpha-ketobutyrate	101.024	940	LC/MS Polar	Amino Acid	Methionine, Cysteine, SAM and Taurine Metabolism	-0.0015	-1.0%	0.738	0.9373
X49681	X - 23782	349.273	1627	LC/MS Pos Late	Unknown		-0.0019	-1.2%	0.6838	0.9329
X49687	X - 23786	529.338	5247	LC/MS Neg	Unknown		-0.0011	-0.7%	0.8144	0.9493
X49688	X - 23787	383.153	4343	LC/MS Neg	Unknown		0.0017	1.1%	0.7017	0.9329
X49690	X - 11578	459.259	4982	LC/MS Neg	Unknown		-0.0027	-1.7%	0.5633	0.9108
X4970	anthranilate	138.055	2606	LC/MS Pos Early	Amino Acid	Tryptophan Metabolism	0.002	1.3%	0.6628	0.9329
X49831	X - 23922	171.066	1582.3	LC/MS Neg	Unknown		0.0015	0.9%	0.7506	0.9397
X5086	dimethylglycine	104.071	1104	LC/MS Pos Early	Amino Acid	Glycine, Serine and Threonine Metabolism	-0.0087	-5.3%	0.0598	0.4241
X512	asparagine	131.046	2951.1	LC/MS Polar	Amino Acid	Alanine and Aspartate Metabolism	0.0018	1.1%	0.6876	0.9329
X513	creatinine	114.066	2055	LC/MS Pos Early	Amino Acid	Creatine Metabolism	0.0049	3.1%	0.2945	0.7356
X514	cytidine	242.078	1325	LC/MS Neg	Nucleotide	Pyrimidine Metabolism, Cytidine containing	0.0002	0.2%	0.9567	0.9842
X52025	X - 23997	223.075	1634	LC/MS Pos Early	Unknown		0.002	1.3%	0.6775	0.9329
X52135	X - 24106	661.526	2172	LC/MS Pos Late	Unknown		0.0002	0.1%	0.9632	0.9842
X52234	glycosyl-N-stearoyl-sphingosine (d18:1/18:0)	728.604	3053	LC/MS Pos Late	Lipid	Sphingolipid Metabolism	-0.0062	-3.8%	0.1863	0.6591
X52280	X - 24241	186.112	2239	LC/MS Pos Early	Unknown		0.003	1.9%	0.506	0.8815
X52281	2-hydroxybutyrate/2-hydroxyisobutyrate	103.04	1258	LC/MS Polar	Amino Acid	Glutathione Metabolism	0.0037	2.4%	0.413	0.8405
X52285	oleate/vaccenate (18:1)	281.249	5655	LC/MS Neg	Lipid	Long Chain Fatty Acid	0.0068	4.4%	0.1253	0.5607
X52286	X - 24243	132.065	1003	LC/MS Pos Early	Unknown		-0.0009	-0.5%	0.8516	0.9551
X52294	2-hydroxyglutarate	166.071	958	LC/MS Pos Early	Lipid	Fatty Acid, Dicarboxylate	0.0022	1.4%	0.6406	0.932
X52297	X - 24293	226.128	1189	LC/MS Pos Early	Unknown		-0.0119	-7.2%	0.0104	0.1957
X52332	X - 24272	274.002	1142	LC/MS Neg	Unknown		0.0027	1.7%	0.5686	0.915
X52431	1-palmitoleoylglycerol (16:1)*	253.217	6094	LC/MS Neg	Lipid	Monoacylglycerol	-0.0028	-1.7%	0.5507	0.9053
X52432	2-palmitoleoylglycerol (16:1)*	253.217	6016	LC/MS Neg	Lipid	Monoacylglycerol	-0.0026	-1.6%	0.5777	0.92
X52433	sphingomyelin (d17:1/16:0, d18:1/15:0, d16:1/17:0)*	689.559	2082	LC/MS Pos Late	Lipid	Sphingolipid Metabolism	-0.0001	-0.1%	0.9755	0.9855
X52434	palmitoyl dihydrosphingomyelin (d18:0/16:0)*	705.591	2290	LC/MS Pos Late	Lipid	Sphingolipid Metabolism	-0.0007	-0.4%	0.8898	0.9634
X52435	sphingomyelin (d18:2/23:0, d18:1/23:1, d17:1/24:1)*	799.669	2845	LC/MS Pos Late	Lipid	Sphingolipid Metabolism	0.0013	0.8%	0.7826	0.9463
X52436	tricosanoyl sphingomyelin (d18:1/23:0)*	801.684	3200	LC/MS Pos Late	Lipid	Sphingolipid Metabolism	0.0057	3.7%	0.2269	0.6995
X52437	sphingomyelin (d18:2/24:1, d18:1/24:2)*	811.669	2635	LC/MS Pos Late	Lipid	Sphingolipid Metabolism	-0.0024	-1.5%	0.6111	0.9292
X52438	1-stearoyl-2-oleoyl-GPC (18:0/18:1)	788.616	2644	LC/MS Pos Late	Lipid	Phosphatidylcholine (PC)	-0.0036	-2.3%	0.444	0.8508
X52446	1-stearoyl-2-linoleoyl-GPE (18:0/18:2)*	744.554	2522	LC/MS Pos Late	Lipid	Phosphatidylethanolamine (PE)	0.0048	3.1%	0.3003	0.7394
X52447	1-stearoyl-2-arachidonoyl-GPE (18:0/20:4)	768.554	2424	LC/MS Pos Late	Lipid	Phosphatidylethanolamine (PE)	0.0017	1.1%	0.7127	0.9329
X52449	1-stearoyl-2-arachidonoyl-GPI (18:0/20:4)	904.591	3000	LC/MS Pos Late	Lipid	Phosphatidylinositol (PI)	0.0004	0.2%	0.9345	0.9808
X52450	1-palmitoyl-2-linoleoyl-GPI (16:0/18:2)	852.56	2730	LC/MS Pos Late	Lipid	Phosphatidylinositol (PI)	0.0077	5.0%	0.1031	0.5221
X52452	1-stearoyl-2-linoleoyl-GPC (18:0/18:2)*	786.601	2380	LC/MS Pos Late	Lipid	Phosphatidylcholine (PC)	0.0082	5.3%	0.0776	0.4673
X52461	1-palmitoyl-2-oleoyl-GPC (16:0/18:1)	760.585	2358	LC/MS Pos Late	Lipid	Phosphatidylcholine (PC)	-0.0026	-1.6%	0.5799	0.9218
X52462	1-palmitoyl-2-arachidonoyl-GPC (16:0/20:4n6)	782.569	2091	LC/MS Pos Late	Lipid	Phosphatidylcholine (PC)	0.0033	2.1%	0.4791	0.8633
X52464	1-palmitoyl-2-arachidonoyl-GPE (16:0/20:4)*	740.523	2198	LC/MS Pos Late	Lipid	Phosphatidylethanolamine (PE)	0.0007	0.5%	0.875	0.9589
X52467	1-palmitoyl-2-arachidonoyl-GPI (16:0/20:4)*	876.56	2567	LC/MS Pos Late	Lipid	Phosphatidylinositol (PI)	-0.0015	-0.9%	0.7565	0.9397
X52468	1-stearoyl-2-linoleoyl-GPI (18:0/18:2)	880.591	3185	LC/MS Pos Late	Lipid	Phosphatidylinositol (PI)	0.0095	6.1%	0.0426	0.3825
X52470	1-palmitoyl-2-palmitoleoyl-GPC (16:0/16:1)*	732.554	2160	LC/MS Pos Late	Lipid	Phosphatidylcholine (PC)	-0.0057	-3.5%	0.2291	0.7002
X52473	gamma-tocopherol/beta-tocopherol	416.364	2384	LC/MS Pos Late	Cofactors and Vitamins	Tocopherol Metabolism	0.0072	4.6%	0.1142	0.5426
X52474	1-(1-enyl-palmitoyl)-GPC (P-16:0)*	480.345	1547	LC/MS Pos Late	Lipid	Lysoplasmalogen	-0.0087	-5.3%	0.0601	0.4241
X52475	1-(1-enyl-stearoyl)-2-arachidonoyl-GPE (P-18:0/20:4)*	752.559	2511	LC/MS Pos Late	Lipid	Plasmalogen	-0.0038	-2.4%	0.4056	0.8405
X52477	1-(1-enyl-palmitoyl)-2-oleoyl-GPE (P-16:0/18:1)*	702.543	2600	LC/MS Pos Late	Lipid	Plasmalogen	0.0014	0.9%	0.7733	0.9453
X52478	1-(1-enyl-palmitoyl)-2-oleoyl-GPC (P-16:0/18:1)*	744.59	2443	LC/MS Pos Late	Lipid	Plasmalogen	-0.0009	-0.6%	0.8391	0.9505
X52483	X - 24295	217.071	1152	LC/MS Neg	Unknown		0.0022	1.4%	0.6247	0.932
X52495	sphingomyelin (d18:1/21:0, d17:1/22:0, d16:1/23:0)*	773.653	2793	LC/MS Pos Late	Lipid	Sphingolipid Metabolism	0.0069	4.4%	0.1413	0.5961
X52504	X - 24309	321.148	4430	LC/MS Neg	Unknown		-0.0024	-1.5%	0.6071	0.9292
X52524	X - 24328	161.082	1361.7	LC/MS Neg	Unknown		0.0047	3.0%	0.3069	0.7476
X52525	X - 24329	344.11	1391	LC/MS Neg	Unknown		0.005	3.2%	0.2721	0.7339
X52533	X - 24337	239.079	1980.6	LC/MS Neg	Unknown		0.0001	0.0%	0.9889	0.9906
X52540	X - 24344	217.017	3620.4	LC/MS Neg	Unknown		-0.0098	-6.0%	0.0256	0.3068
X52544	X - 24348	299.639	4309.4	LC/MS Neg	Unknown		-0.0025	-1.6%	0.574	0.9164
X52555	X - 24359	442.19	4710.7	LC/MS Neg	Unknown		0.0037	2.3%	0.4325	0.8508
X52602	2'-deoxyuridine	227.067	1586	LC/MS Neg	Nucleotide	Pyrimidine Metabolism, Uracil containing	0.0204	13.6%	0	0.0024
X52603	1,2-dilinoleoyl-GPC (18:2/18:2)	782.569	2006	LC/MS Pos Late	Lipid	Phosphatidylcholine (PC)	0.0094	6.1%	0.0459	0.3867
X52604	N-palmitoyl-sphinganine (d18:0/16:0)	540.535	3090	LC/MS Pos Late	Lipid	Sphingolipid Metabolism	0.0012	0.7%	0.8035	0.9493
X52605	sphinganine-1-phosphate	382.272	1431	LC/MS Pos Late	Lipid	Sphingolipid Metabolism	-0.0032	-2.0%	0.4881	0.868
X52608	linoleoyl ethanolamide	322.275	6150	LC/MS Neg	Lipid	Endocannabinoid	0.0094	6.1%	0.0456	0.3867
X52614	1-(1-enyl-stearoyl)-2-oleoyl-GPE (P-18:0/18:1)	730.574	2950	LC/MS Pos Late	Lipid	Plasmalogen	0.0003	0.2%	0.9452	0.9813
X52615	sphingomyelin (d18:1/17:0, d17:1/18:0, d19:1/16:0)	717.591	2312	LC/MS Pos Late	Lipid	Sphingolipid Metabolism	-0.0023	-1.4%	0.6322	0.932
X52633	palmitoyl-linoleoyl-glycerol (16:0/18:2) [1]*	610.54	3080	LC/MS Pos Late	Lipid	Diacylglycerol	-0.0012	-0.8%	0.7938	0.9482
X52634	palmitoyl-linoleoyl-glycerol (16:0/18:2) [2]*	610.54	3197	LC/MS Pos Late	Lipid	Diacylglycerol	0.0049	3.1%	0.2806	0.7356
X52643	X - 24414	234.08	1965	LC/MS Neg	Unknown		-0.0025	-1.6%	0.5069	0.8815
X52655	X - 24425	130.097	2378	LC/MS Pos Early	Unknown		-0.0005	-0.3%	0.9172	0.9748
X52669	1-palmitoyl-2-oleoyl-GPI (16:0/18:1)*	854.575	3140	LC/MS Pos Late	Lipid	Phosphatidylinositol (PI)	0.0004	0.2%	0.9374	0.9812
X52673	1-(1-enyl-palmitoyl)-2-arachidonoyl-GPE (P-16:0/20:4)*	724.528	2270	LC/MS Pos Late	Lipid	Plasmalogen	-0.0051	-3.2%	0.2705	0.7339
X52677	1-(1-enyl-palmitoyl)-2-linoleoyl-GPE (P-16:0/18:2)*	700.528	2351	LC/MS Pos Late	Lipid	Plasmalogen	0.0008	0.5%	0.8585	0.9568
X52682	1-(1-enyl-palmitoyl)-2-linoleoyl-GPC (P-16:0/18:2)*	742.574	2226	LC/MS Pos Late	Lipid	Plasmalogen	0.0007	0.5%	0.8741	0.9589
X52689	1-(1-enyl-palmitoyl)-2-arachidonoyl-GPC (P-16:0/20:4)*	766.574	2154	LC/MS Pos Late	Lipid	Plasmalogen	-0.0035	-2.2%	0.4543	0.8557
X527	lactate	89.0244	681.6	LC/MS Neg	Carbohydrate	Glycolysis, Gluconeogenesis, and Pyruvate Metabolism	0.0051	3.3%	0.2529	0.7246
X52710	1-linoleoyl-2-arachidonoyl-GPC (18:2/20:4n6)*	806.569	1969	LC/MS Pos Late	Lipid	Phosphatidylcholine (PC)	0.0086	5.5%	0.0694	0.4404
X52713	1-(1-enyl-palmitoyl)-2-palmitoleoyl-GPC (P-16:0/16:1)*	716.559	2218	LC/MS Pos Late	Lipid	Plasmalogen	-0.0056	-3.4%	0.2257	0.6995
X52716	1-(1-enyl-palmitoyl)-2-palmitoyl-GPC (P-16:0/16:0)*	718.574	2454	LC/MS Pos Late	Lipid	Plasmalogen	-0.0039	-2.4%	0.4041	0.8405
X52726	1-stearoyl-2-oleoyl-GPI (18:0/18:1)*	882.607	3711	LC/MS Pos Late	Lipid	Phosphatidylinositol (PI)	0.0021	1.3%	0.6557	0.9329
X52748	1-(1-enyl-stearoyl)-2-linoleoyl-GPE (P-18:0/18:2)*	728.559	2633	LC/MS Pos Late	Lipid	Plasmalogen	0.0018	1.1%	0.7008	0.9329
X52766	X - 24449	305.145	1678	LC/MS Pos Early	Unknown		0.0008	0.5%	0.8568	0.9568
X52769	X - 24452	205.155	2756	LC/MS Pos Early	Unknown		0.0025	1.6%	0.5931	0.9265
X52773	X - 24456	237.087	2538	LC/MS Pos Early	Unknown		-0.0028	-1.7%	0.5331	0.8955
X52790	X - 24473	146.081	1709	LC/MS Pos Early	Unknown		0.0015	0.9%	0.7514	0.9397
X52813	X - 24494	479.228	4131	LC/MS Neg	Unknown		0.0036	2.3%	0.4381	0.8508
X52817	X - 24498	325.092	3039	LC/MS Neg	Unknown		-0.0046	-2.8%	0.3125	0.7507
X52835	X - 24514	159.077	1283	LC/MS Neg	Unknown		-0.0049	-3.0%	0.288	0.7356
X52848	X - 24527	243.134	2221	LC/MS Pos Early	Unknown		0.0027	1.7%	0.5539	0.9053
X52850	X - 24529	564.359	2637	LC/MS Pos Early	Unknown		0.0038	2.4%	0.4195	0.8405
X52863	X - 24542	224.057	1674	LC/MS Neg	Unknown		0.0014	0.9%	0.7574	0.9397
X52865	X - 24544	411.184	4448	LC/MS Neg	Unknown		0.0028	1.8%	0.5408	0.8955
X52867	X - 24546	231.051	3289	LC/MS Neg	Unknown		0.0026	1.6%	0.5741	0.9164
X52870	X - 24549	202.051	2610	LC/MS Neg	Unknown		-0.0056	-3.5%	0.2246	0.6995
X52871	X - 24550	471.245	2870	LC/MS Neg	Unknown		-0.0011	-0.7%	0.812	0.9493
X52872	X - 24551	353.146	1695	LC/MS Neg	Unknown		0.0005	0.3%	0.9126	0.9744
X52873	X - 24552	383.193	2531	LC/MS Neg	Unknown		0.0018	1.1%	0.7046	0.9329
X52876	X - 24555	339.166	2306	LC/MS Neg	Unknown		-0.0011	-0.7%	0.8166	0.9493
X52877	X - 24556	283.119	2318	LC/MS Neg	Unknown		0.0089	5.7%	0.0658	0.4338
X52878	X - 24557	441.198	2111	LC/MS Neg	Unknown		-0.0018	-1.1%	0.7054	0.9329
X52879	X - 24558	427.219	2713	LC/MS Neg	Unknown		0.0006	0.4%	0.9025	0.9704
X52880	X - 24559	295.14	2084	LC/MS Neg	Unknown		0.0018	1.1%	0.7035	0.9329
X52881	X - 24560	515.271	3012	LC/MS Neg	Unknown		-0.002	-1.3%	0.6655	0.9329
X52909	X - 24588	485.167	2350	LC/MS Neg	Unknown		-0.0036	-2.2%	0.4437	0.8508
X52914	5-hydroxyindole sulfate	212.002	1928	LC/MS Neg	Amino Acid	Tryptophan Metabolism	0.0005	0.3%	0.9128	0.9744
X52915	7-hydroxyindole sulfate	212.002	1765	LC/MS Neg	Amino Acid	Tryptophan Metabolism	-0.0012	-0.8%	0.7873	0.9463
X52929	3,4-methyleneheptanoylcarnitine	346.187	4096	LC/MS Neg	Lipid	Fatty Acid Metabolism(Acyl Carnitine)	0.0008	0.5%	0.8652	0.9589
X52944	palmitoylcholine	342.337	1482	LC/MS Pos Late	Lipid	Fatty Acid Metabolism (Acyl Choline)	-0.007	-4.3%	0.1221	0.552
X52974	glycochenodeoxycholate sulfate	263.628	4820	LC/MS Neg	Lipid	Primary Bile Acid Metabolism	-0.0018	-1.1%	0.7005	0.9329
X52975	glycodeoxycholate sulfate	263.628	4875	LC/MS Neg	Lipid	Secondary Bile Acid Metabolism	0.004	2.6%	0.3896	0.8236
X52977	glycocholate glucuronide (1)	640.334	4533	LC/MS Neg	Lipid	Primary Bile Acid Metabolism	0.005	3.2%	0.2791	0.7356
X52983	glycochenodeoxycholate glucuronide (1)	311.666	4806	LC/MS Neg	Lipid	Primary Bile Acid Metabolism	-0.0029	-1.8%	0.5429	0.8968
X52984	3-hydroxybutyrylcarnitine (2)	248.149	2340	LC/MS Pos Early	Lipid	Fatty Acid Metabolism(Acyl Carnitine)	0.0019	1.2%	0.6984	0.9329
X52988	adipoylcarnitine (C6-DC)	290.16	2558	LC/MS Pos Early	Lipid	Fatty Acid Metabolism(Acyl Carnitine)	0.0087	5.6%	0.0496	0.3867
X52990	suberoylcarnitine (C8-DC)	318.191	2964	LC/MS Pos Early	Lipid	Fatty Acid Metabolism(Acyl Carnitine)	0.008	5.1%	0.0756	0.4669
X53	glutamine	147.076	1291	LC/MS Pos Early	Amino Acid	Glutamate Metabolism	0.0105	6.8%	0.0222	0.2862
X53010	lactosyl-N-palmitoyl-sphingosine (d18:1/16:0)	862.625	2527	LC/MS Pos Late	Lipid	Sphingolipid Metabolism	0.002	1.3%	0.6655	0.9329
X53013	glycosyl-N-palmitoyl-sphingosine (d18:1/16:0)	700.572	2623	LC/MS Pos Late	Lipid	Sphingolipid Metabolism	-0.0094	-5.7%	0.0475	0.3867
X53031	methylsuccinoylcarnitine (1)	276.144	2589	LC/MS Pos Early	Amino Acid	Leucine, Isoleucine and Valine Metabolism	0.0009	0.6%	0.8518	0.9551
X53034	14-HDoHE/17-HDoHE	343.228	5296	LC/MS Neg	Lipid	Fatty Acid, Monohydroxy	0.0017	1.1%	0.7162	0.9329
X53065	X - 24637	262.013	2141.8	LC/MS Neg	Unknown		0.0008	0.5%	0.8638	0.9584
X53097	X - 24669	287.611	4512	LC/MS Neg	Unknown		0.0001	0.1%	0.9818	0.9879
X531	3-hydroxy-3-methylglutarate	161.046	2700	LC/MS Polar	Lipid	Mevalonate Metabolism	0.0097	6.3%	0.0378	0.3641
X53157	X - 24728	238.038	1431	LC/MS Pos Early	Unknown		0.01	6.4%	0.028	0.3232
X53172	X - 24736	189.135	2821	LC/MS Pos Early	Unknown		0.0006	0.4%	0.8908	0.9634
X53174	1,2-dilinoleoyl-GPE (18:2/18:2)*	740.523	2083	LC/MS Pos Late	Lipid	Phosphatidylethanolamine (PE)	0.0036	2.3%	0.4359	0.8508
X53176	1-linoleoyl-2-linolenoyl-GPC (18:2/18:3)*	780.554	1939	LC/MS Pos Late	Lipid	Phosphatidylcholine (PC)	0.0018	1.1%	0.7027	0.9329
X53180	1-palmitoleoyl-2-linolenoyl-GPC (16:1/18:3)*	754.538	1850	LC/MS Pos Late	Lipid	Phosphatidylcholine (PC)	0.0009	0.6%	0.8524	0.9551
X53214	X - 24738	160.097	1051	LC/MS Pos Early	Unknown		-0.0196	-11.6%	0	0.0026
X53223	palmitoleoylcarnitine (C16:1)*	398.327	1357	LC/MS Pos Late	Lipid	Fatty Acid Metabolism(Acyl Carnitine)	0.0049	3.1%	0.2725	0.7339
X53224	pimeloylcarnitine/3-methyladipoylcarnitine (C7-DC)	304.175	2773	LC/MS Pos Early	Lipid	Fatty Acid Metabolism(Acyl Carnitine)	-0.0019	-1.2%	0.6809	0.9329
X53230	3-hydroxyhexanoate	131.071	1725	LC/MS Neg	Lipid	Fatty Acid, Monohydroxy	0.0029	1.8%	0.5257	0.8919
X53242	5-bromotryptophan	280.993	3525	LC/MS Neg	Amino Acid	Tryptophan Metabolism	0.0035	2.2%	0.4553	0.8557
X53243	catechol glucuronide	285.062	1742	LC/MS Neg	Amino Acid	Tyrosine Metabolism	-0.0083	-5.1%	0.0704	0.4441
X53254	caffeic acid sulfate	258.992	870	LC/MS Neg	Xenobiotics	Xanthine Metabolism	-0.0023	-1.4%	0.6134	0.93
X53257	palmitoloelycholine	340.321	1385	LC/MS Pos Late	Lipid	Fatty Acid Metabolism (Acyl Choline)	-0.0098	-5.9%	0.0351	0.3525
X53258	eicosapentaenoylcholine	388.321	1343	LC/MS Pos Late	Lipid	Fatty Acid Metabolism (Acyl Choline)	-0.0154	-9.2%	0.0006	0.0342
X53260	oleoylcholine	368.352	1449	LC/MS Pos Late	Lipid	Fatty Acid Metabolism (Acyl Choline)	-0.0065	-4.0%	0.1484	0.6088
X53261	arachidonoylcholine	390.337	1390	LC/MS Pos Late	Lipid	Fatty Acid Metabolism (Acyl Choline)	-0.0044	-2.7%	0.3251	0.7664
X53262	dihomo-linolenoyl-choline	392.352	1424	LC/MS Pos Late	Lipid	Fatty Acid Metabolism (Acyl Choline)	-0.0096	-5.8%	0.0416	0.3825
X53263	docosahexaenoylcholine	414.337	1378	LC/MS Pos Late	Lipid	Fatty Acid Metabolism (Acyl Choline)	-0.0117	-7.1%	0.0083	0.1752
X53266	X - 24747	321.147	4360	LC/MS Neg	Unknown		-0.0008	-0.5%	0.8633	0.9584
X53267	X - 24748	321.147	4596	LC/MS Neg	Unknown		0.009	5.8%	0.0549	0.4075
X54	tryptophan	205.097	2986	LC/MS Pos Early	Amino Acid	Tryptophan Metabolism	-0.0051	-3.1%	0.2783	0.7356
X542	3-hydroxybutyrate (BHBA)	103.04	1443.3	LC/MS Polar	Lipid	Ketone Bodies	0.0071	4.6%	0.1181	0.5493
X54695	X - 24757	180.066	2372.7	LC/MS Neg	Unknown		-0.0108	-6.5%	0.0211	0.2785
X54698	X - 24760	136.498	1166.7	LC/MS Neg	Unknown		-0.0049	-3.0%	0.2928	0.7356
X54704	X - 24766	115.087	2068.7	LC/MS Pos Early	Unknown		0.0016	1.0%	0.7374	0.9373
X54705	X - 24767	140.082	2650.7	LC/MS Pos Early	Unknown		0.0049	3.1%	0.2986	0.7377
X54795	furaneol sulfate	206.997	1900	LC/MS Neg	Xenobiotics	Food Component/Plant	-0.0003	-0.2%	0.9465	0.9813
X54805	3beta-hydroxy-5-cholestenoate	415.322	5398	LC/MS Neg	Lipid	Sterol	-0.0057	-3.5%	0.2145	0.6922
X54809	4-aminophenol sulfate (2)	188.002	1168	LC/MS Neg	Xenobiotics	Drug	-0.0034	-2.1%	0.4819	0.8646
X54831	X - 24803	324.928	1796	LC/MS Pos Early	Unknown		-0.0118	-7.1%	0.0099	0.1957
X54832	X - 24804	340.902	1803	LC/MS Pos Early	Unknown		-0.0061	-3.8%	0.1914	0.6619
X54834	X - 24806	626.867	1800	LC/MS Pos Early	Unknown		-0.0085	-5.2%	0.0677	0.4338
X54837	X - 24809	217.155	2180.3	LC/MS Pos Early	Unknown		0.0018	1.1%	0.6996	0.9329
X54839	X - 24811	228.087	2259.5	LC/MS Pos Early	Unknown		-0.0097	-5.9%	0.032	0.3451
X54840	X - 24812	230.139	2650	LC/MS Pos Early	Unknown		0	0.0%	0.9917	0.9926
X54859	X - 24831	188.078	1410.2	LC/MS Neg	Unknown		-0.0021	-1.3%	0.6486	0.9329
X54860	X - 24832	188.078	1481.8	LC/MS Neg	Unknown		0.0054	3.4%	0.2351	0.7032
X54873	X - 24845	223.007	3672.3	LC/MS Neg	Unknown		-0.0095	-5.8%	0.0249	0.3068
X54877	X - 24849	313.119	4611	LC/MS Neg	Unknown		0.0004	0.2%	0.9394	0.9812
X54885	1-linoleoyl-GPG (18:2)*	507.273	5516	LC/MS Neg	Lipid	Lysophospholipid	0.0013	0.8%	0.7764	0.9463
X54907	hexanoylglutamine	243.135	2780	LC/MS Neg	Lipid	Fatty Acid Metabolism (Acyl Glutamine)	0.0073	4.7%	0.1076	0.5342
X54910	vanillactate	211.061	1625	LC/MS Neg	Amino Acid	Tyrosine Metabolism	0.0029	1.8%	0.5386	0.8955
X54914	gamma-glutamylserine	235.093	1351	LC/MS Pos Early	Peptide	Gamma-glutamyl Amino Acid	0.0092	6.0%	0.0488	0.3867
X54917	indolepropionylglycine	245.093	2926	LC/MS Neg	Amino Acid	Tryptophan Metabolism	-0.0074	-4.5%	0.1001	0.5186
X54923	beta-citrylglutamate	320.062	530	LC/MS Neg	Amino Acid	Glutamate Metabolism	0.0019	1.2%	0.6842	0.9329
X54924	naringenin 7-glucuronide	447.093	3144	LC/MS Neg	Xenobiotics	Food Component/Plant	-0.0031	-1.9%	0.4994	0.8807
X54936	ferulylglycine (1)	250.072	2239	LC/MS Neg	Xenobiotics	Food Component/Plant	-0.0064	-3.9%	0.1614	0.6255
X54937	ferulylglycine (2)	250.072	2172	LC/MS Neg	Xenobiotics	Food Component/Plant	-0.0079	-4.8%	0.0833	0.4794
X54942	palmitoyl-oleoyl-glycerol (16:0/18:1) [2]*	612.556	3695	LC/MS Pos Late	Lipid	Diacylglycerol	-0.0008	-0.5%	0.8581	0.9568
X54943	palmitoyl-oleoyl-glycerol (16:0/18:1) [1]*	612.556	3562	LC/MS Pos Late	Lipid	Diacylglycerol	-0.001	-0.6%	0.8306	0.9493
X54945	oleoyl-oleoyl-glycerol (18:1/18:1) [1]*	638.572	3571	LC/MS Pos Late	Lipid	Diacylglycerol	0.0017	1.1%	0.7122	0.9329
X54946	oleoyl-oleoyl-glycerol (18:1/18:1) [2]*	638.572	3695	LC/MS Pos Late	Lipid	Diacylglycerol	0.0026	1.6%	0.5821	0.9218
X54954	diacylglycerol (14:0/18:1, 16:0/16:1) [2]*	584.525	3183	LC/MS Pos Late	Lipid	Diacylglycerol	-0.0037	-2.3%	0.4169	0.8405
X54955	linoleoyl-arachidonoyl-glycerol (18:2/20:4) [1]*	658.54	2566	LC/MS Pos Late	Lipid	Diacylglycerol	0.0058	3.7%	0.2179	0.6971
X54956	linoleoyl-arachidonoyl-glycerol (18:2/20:4) [2]*	658.54	2624	LC/MS Pos Late	Lipid	Diacylglycerol	0.0044	2.8%	0.3556	0.7899
X54957	palmitoyl-arachidonoyl-glycerol (16:0/20:4) [1]*	634.54	2916	LC/MS Pos Late	Lipid	Diacylglycerol	-0.0007	-0.5%	0.875	0.9589
X54958	palmitoyl-arachidonoyl-glycerol (16:0/20:4) [2]*	634.54	3015	LC/MS Pos Late	Lipid	Diacylglycerol	0.0011	0.7%	0.8223	0.9493
X54960	oleoyl-arachidonoyl-glycerol (18:1/20:4) [1]*	660.556	2907	LC/MS Pos Late	Lipid	Diacylglycerol	-0.0021	-1.3%	0.6639	0.9329
X54961	oleoyl-arachidonoyl-glycerol (18:1/20:4) [2]*	660.556	2990	LC/MS Pos Late	Lipid	Diacylglycerol	0.0012	0.8%	0.7954	0.9482
X54966	diacylglycerol (16:1/18:2 [2], 16:0/18:3 [1])*	608.525	2733	LC/MS Pos Late	Lipid	Diacylglycerol	-0.0048	-3.0%	0.308	0.7476
X54967	palmitoleoyl-linoleoyl-glycerol (16:1/18:2) [1]*	608.525	2664	LC/MS Pos Late	Lipid	Diacylglycerol	0.0002	0.1%	0.9622	0.9842
X54968	linoleoyl-linoleoyl-glycerol (18:2/18:2) [1]*	634.54	2689	LC/MS Pos Late	Lipid	Diacylglycerol	0.0092	5.9%	0.0467	0.3867
X54977	X - 24870	719.569	2128	LC/MS Pos Late	Unknown		-0.0042	-2.6%	0.3715	0.8068
X54979	N-stearoyl-sphingosine (d18:1/18:0)*	566.551	3392	LC/MS Pos Late	Lipid	Sphingolipid Metabolism	0.0009	0.6%	0.8383	0.9505
X55015	gamma-glutamyl-alpha-lysine	276.155	2784	LC/MS Pos Early	Peptide	Gamma-glutamyl Amino Acid	-0.0005	-0.3%	0.9209	0.9748
X55017	4-hydroxyphenylacetylglutamine	279.099	1650	LC/MS Neg	Peptide	Acetylated Peptides	0.0028	1.8%	0.541	0.8955
X55072	2-oxoarginine*	174.087	1760	LC/MS Pos Early	Amino Acid	Urea cycle; Arginine and Proline Metabolism	-0.01	-6.1%	0.0337	0.3479
X55079	X - 24928	387.203	3877	LC/MS Neg	Unknown		0.0011	0.7%	0.8118	0.9493
X554	adenine	136.062	2221	LC/MS Pos Early	Nucleotide	Purine Metabolism, Adenine containing	-0.0018	-1.1%	0.697	0.9329
X56	cystine	241.031	2000	LC/MS Pos Early	Amino Acid	Methionine, Cysteine, SAM and Taurine Metabolism	-0.0042	-2.6%	0.2913	0.7356
X569	caffeine	195.088	2106	LC/MS Pos Early	Xenobiotics	Xanthine Metabolism	-0.0005	-0.3%	0.9222	0.9748
X57	glutamate	148.06	1500	LC/MS Pos Early	Amino Acid	Glutamate Metabolism	0.0051	3.3%	0.2508	0.7242
X573	cytosine	112.05	2060	LC/MS Pos Early	Nucleotide	Pyrimidine Metabolism, Cytidine containing	-0.0107	-6.5%	0.0197	0.2704
X57330	lignoceroyl sphingomyelin (d18:1/24:0)	815.7	3437	LC/MS Pos Late	Lipid	Sphingolipid Metabolism	0.0063	4.0%	0.1801	0.6573
X57331	behenoyl dihydrosphingomyelin (d18:0/22:0)*	789.684	3150	LC/MS Pos Late	Lipid	Sphingolipid Metabolism	0.0084	5.4%	0.0628	0.4333
X57341	1,2-dipalmitoyl-GPE (16:0/16:0)*	692.523	2498	LC/MS Pos Late	Lipid	Phosphatidylethanolamine (PE)	-0.0078	-4.8%	0.0941	0.4984
X57365	myristoyl dihydrosphingomyelin (d18:0/14:0)*	677.559	2060	LC/MS Pos Late	Lipid	Sphingolipid Metabolism	-0.0033	-2.0%	0.4875	0.868
X57370	lactosyl-N-nervonoyl-sphingosine (d18:1/24:1)*	972.735	3778	LC/MS Pos Late	Lipid	Sphingolipid Metabolism	-0.0011	-0.7%	0.8075	0.9493
X57372	N-behenoyl-sphingadienine (d18:2/22:0)*	620.598	3911	LC/MS Pos Late	Lipid	Sphingolipid Metabolism	0.0036	2.3%	0.4445	0.8508
X57373	palmitoyl-docosahexaenoyl-glycerol (16:0/22:6) [1]*	658.54	2749	LC/MS Pos Late	Lipid	Diacylglycerol	-0.0057	-3.5%	0.2317	0.7028
X57393	12-HHTrE	279.197	5175	LC/MS Neg	Lipid	Eicosanoid	0.0037	2.4%	0.4255	0.8463
X57406	palmitoleoyl-arachidonoyl-glycerol (16:1/20:4) [2]*	632.525	2528	LC/MS Pos Late	Lipid	Diacylglycerol	-0.0018	-1.1%	0.6996	0.9329
X57421	glycosyl-N-behenoyl-sphingadienine (d18:2/22:0)*	782.65	3420	LC/MS Pos Late	Lipid	Sphingolipid Metabolism	0.0017	1.1%	0.717	0.9329
X57426	sphingadienine*	298.274	1350	LC/MS Pos Late	Lipid	Sphingolipid Metabolism	0.0019	1.2%	0.6681	0.9329
X57430	N-palmitoyl-heptadecasphingosine (d17:1/16:0)*	524.504	2645	LC/MS Pos Late	Lipid	Sphingolipid Metabolism	0.0022	1.4%	0.6386	0.932
X57432	ceramide (d18:1/14:0, d16:1/16:0)*	510.488	2477	LC/MS Pos Late	Lipid	Ceramides	-0.0042	-2.6%	0.3714	0.8068
X57434	ceramide (d18:1/17:0, d17:1/18:0)*	552.535	3055	LC/MS Pos Late	Lipid	Ceramides	-0.0048	-2.9%	0.3138	0.7518
X57440	ceramide (d18:1/20:0, d16:1/22:0, d20:1/18:0)*	594.582	3920	LC/MS Pos Late	Lipid	Ceramides	0.0043	2.7%	0.3504	0.787
X57443	ceramide (d18:2/24:1, d18:1/24:2)*	646.613	3858	LC/MS Pos Late	Lipid	Ceramides	-0.0044	-2.8%	0.3473	0.787
X57444	glycosyl-N-(2-hydroxynervonoyl)-sphingosine (d18:1/24:1(2OH))*	826.677	3839	LC/MS Pos Late	Lipid	Sphingolipid Metabolism	0.0009	0.5%	0.8516	0.9551
X57445	glycosyl-N-tricosanoyl-sphingadienine (d18:2/23:0)*	796.666	3724	LC/MS Pos Late	Lipid	Sphingolipid Metabolism	-0.0031	-2.0%	0.5054	0.8815
X57449	stearoyl-arachidonoyl-glycerol (18:0/20:4) [2]*	662.572	3522	LC/MS Pos Late	Lipid	Diacylglycerol	-0.0011	-0.7%	0.824	0.9493
X57450	stearoyl-arachidonoyl-glycerol (18:0/20:4) [1]*	662.572	3404	LC/MS Pos Late	Lipid	Diacylglycerol	-0.0096	-5.8%	0.0456	0.3867
X57453	glycosyl ceramide (d18:2/24:1, d18:1/24:2)*	808.666	3380	LC/MS Pos Late	Lipid	Ceramides	-0.0088	-5.4%	0.0565	0.4134
X57461	argininate*	176.103	2150	LC/MS Pos Early	Amino Acid	Urea cycle; Arginine and Proline Metabolism	-0.0144	-8.6%	0.0019	0.0693
X57463	linoleoylcholine*	366.337	1388	LC/MS Pos Late	Lipid	Fatty Acid Metabolism (Acyl Choline)	-0.0038	-2.3%	0.4087	0.8405
X57464	stearoylcholine*	370.368	1520	LC/MS Pos Late	Lipid	Fatty Acid Metabolism (Acyl Choline)	-0.0107	-6.5%	0.0197	0.2704
X57473	sphingomyelin (d18:0/18:0, d19:0/17:0)*	733.622	2362	LC/MS Pos Late	Lipid	Sphingolipid Metabolism	0.0035	2.2%	0.4311	0.8508
X57474	sphingomyelin (d18:2/18:1)*	727.575	1904	LC/MS Pos Late	Lipid	Sphingolipid Metabolism	0.0169	11.2%	0.0001	0.0116
X57475	sphingomyelin (d18:1/19:0, d19:1/18:0)*	745.622	2330	LC/MS Pos Late	Lipid	Sphingolipid Metabolism	0.0032	2.0%	0.4971	0.8787
X57476	sphingomyelin (d18:0/20:0, d16:0/22:0)*	761.653	2600	LC/MS Pos Late	Lipid	Sphingolipid Metabolism	0.0089	5.7%	0.0504	0.3906
X57477	sphingomyelin (d18:1/22:2, d18:2/22:1, d16:1/24:2)*	783.638	2209	LC/MS Pos Late	Lipid	Sphingolipid Metabolism	0.0055	3.5%	0.2492	0.7242
X57478	sphingomyelin (d18:1/25:0, d19:0/24:1, d20:1/23:0, d19:1/24:0)*	829.716	3220	LC/MS Pos Late	Lipid	Sphingolipid Metabolism	0.0007	0.4%	0.8861	0.9634
X57479	sphingomyelin (d18:2/24:2)*	809.653	2215	LC/MS Pos Late	Lipid	Sphingolipid Metabolism	-0.0011	-0.7%	0.8096	0.9493
X57480	sphingomyelin (d18:2/21:0, d16:2/23:0)*	771.638	2330	LC/MS Pos Late	Lipid	Sphingolipid Metabolism	0.0073	4.7%	0.104	0.5221
X57481	sphingomyelin (d18:1/20:2, d18:2/20:1, d16:1/22:2)*	755.606	2039	LC/MS Pos Late	Lipid	Sphingolipid Metabolism	0.0112	7.3%	0.0164	0.2533
X57482	sphingomyelin (d18:2/23:1)*	797.653	2315	LC/MS Pos Late	Lipid	Sphingolipid Metabolism	-0.0029	-1.8%	0.5408	0.8955
X57483	sphingomyelin (d17:2/16:0, d18:2/15:0)*	687.544	1837	LC/MS Pos Late	Lipid	Sphingolipid Metabolism	-0.0037	-2.3%	0.4217	0.842
X57511	linolenoylcarnitine (C18:3)*	422.327	1310	LC/MS Pos Late	Lipid	Fatty Acid Metabolism(Acyl Carnitine)	0.0021	1.3%	0.6489	0.9329
X57512	margaroylcarnitine*	414.358	1424	LC/MS Pos Late	Lipid	Fatty Acid Metabolism(Acyl Carnitine)	-0.0011	-0.7%	0.816	0.9493
X57513	arachidoylcarnitine (C20)*	456.405	1512	LC/MS Pos Late	Lipid	Fatty Acid Metabolism(Acyl Carnitine)	-0.0008	-0.5%	0.8522	0.9551
X57514	behenoylcarnitine (C22)*	484.436	1561	LC/MS Pos Late	Lipid	Fatty Acid Metabolism(Acyl Carnitine)	0.0133	8.7%	0.0042	0.1126
X57515	lignoceroylcarnitine (C24)*	512.467	1603	LC/MS Pos Late	Lipid	Fatty Acid Metabolism(Acyl Carnitine)	0.0056	3.6%	0.2268	0.6995
X57516	cerotoylcarnitine (C26)*	540.499	1649	LC/MS Pos Late	Lipid	Fatty Acid Metabolism(Acyl Carnitine)	0.002	1.3%	0.6734	0.9329
X57517	ximenoylcarnitine (C26:1)*	538.483	1607	LC/MS Pos Late	Lipid	Fatty Acid Metabolism(Acyl Carnitine)	0.0003	0.2%	0.9418	0.9812
X57518	arachidonoylcarnitine (C20:4)	448.342	1353	LC/MS Pos Late	Lipid	Fatty Acid Metabolism(Acyl Carnitine)	-0.0029	-1.8%	0.5363	0.8955
X57519	eicosenoylcarnitine (C20:1)*	454.389	1484	LC/MS Pos Late	Lipid	Fatty Acid Metabolism(Acyl Carnitine)	-0.0012	-0.8%	0.7858	0.9463
X57520	dihomo-linoleoylcarnitine (C20:2)*	452.373	1436	LC/MS Pos Late	Lipid	Fatty Acid Metabolism(Acyl Carnitine)	0.0049	3.1%	0.2886	0.7356
X57521	dihomo-linolenoylcarnitine (20:3n3 or 6)*	450.358	1392	LC/MS Pos Late	Lipid	Fatty Acid Metabolism(Acyl Carnitine)	-0.0047	-2.9%	0.3082	0.7476
X57523	docosahexaenoylcarnitine (C22:6)*	472.342	1349	LC/MS Pos Late	Lipid	Fatty Acid Metabolism(Acyl Carnitine)	0.0016	1.0%	0.7313	0.937
X57531	nervonoylcarnitine (C24:1)*	510.452	1602	LC/MS Pos Late	Lipid	Fatty Acid Metabolism(Acyl Carnitine)	-0.0035	-2.2%	0.4484	0.8523
X57547	2,3-dihydroxy-2-methylbutyrate	133.051	787	LC/MS Neg	Amino Acid	Leucine, Isoleucine and Valine Metabolism	-0.0038	-2.4%	0.4026	0.8405
X57564	perfluorooctanesulfonic acid (PFOS)	498.93	662	LC/MS Polar	Xenobiotics	Chemical	0.0075	4.8%	0.1122	0.5426
X57577	isoursodeoxycholate	391.285	4809	LC/MS Neg	Lipid	Secondary Bile Acid Metabolism	-0.0083	-5.1%	0.0803	0.4781
X57584	N1-Methyl-4-pyridone-3-carboxamide	153.066	1260	LC/MS Pos Early	Cofactors and Vitamins	Nicotinate and Nicotinamide Metabolism	-0.0005	-0.3%	0.9105	0.9744
X57585	4-acetamidobenzoate	178.051	1403	LC/MS Neg	Xenobiotics	Chemical	-0.0025	-1.5%	0.5975	0.927
X57591	beta-cryptoxanthin	552.433	2560	LC/MS Pos Late	Xenobiotics	Food Component/Plant	-0.0079	-4.8%	0.0644	0.4334
X57595	glycosyl ceramide (d18:1/20:0, d16:1/22:0)*	756.635	3414	LC/MS Pos Late	Lipid	Ceramides	-0.0008	-0.5%	0.8622	0.9584
X57635	carotene diol (1)	568.428	1720	LC/MS Pos Late	Xenobiotics	Food Component/Plant	-0.0137	-8.2%	0.0023	0.0755
X57636	carotene diol (2)	568.428	1904	LC/MS Pos Late	Xenobiotics	Food Component/Plant	-0.009	-5.5%	0.041	0.3825
X57637	carotene diol (3)	568.428	1948	LC/MS Pos Late	Xenobiotics	Food Component/Plant	-0.0066	-4.1%	0.1524	0.6108
X57645	phenylacetylalanine	206.082	2684	LC/MS Neg	Peptide	Acetylated Peptides	0.0035	2.2%	0.4462	0.8508
X57652	hexadecadienoate (16:2n6)	251.202	5398	LC/MS Neg	Lipid	Polyunsaturated Fatty Acid (n3 and n6)	0.0034	2.2%	0.4311	0.8508
X57655	2'-O-methyluridine	257.078	1831	LC/MS Neg	Nucleotide	Pyrimidine Metabolism, Uracil containing	0.0013	0.8%	0.7806	0.9463
X57659	N-palmitoylserine	342.265	5557	LC/MS Neg	Lipid	Endocannabinoid	-0.0014	-0.9%	0.7556	0.9397
X57687	N-trimethyl 5-aminovalerate	160.133	2186	LC/MS Pos Early	Amino Acid	Lysine Metabolism	-0.0147	-8.8%	0.0013	0.0495
X57712	ADpSGEGDFXAEGGGVR*	806.818	2016	LC/MS Neg	Peptide	Fibrinogen Cleavage Peptide	-0.0015	-1.0%	0.7406	0.9384
X57714	X - 24947	387.185	4518	LC/MS Neg	Unknown		-0.0013	-0.8%	0.7739	0.9453
X57715	X - 24948	413.2	4746	LC/MS Neg	Unknown		-0.0006	-0.4%	0.8929	0.9636
X57716	X - 24949	263.202	4973	LC/MS Neg	Unknown		0.0122	8.0%	0.0086	0.1764
X58	glycine	76.0393	1375	LC/MS Pos Early	Amino Acid	Glycine, Serine and Threonine Metabolism	0.0068	4.4%	0.1522	0.6108
X587	gluconate	195.051	2922	LC/MS Polar	Xenobiotics	Food Component/Plant	-0.0002	-0.1%	0.9644	0.9842
X59	histidine	154.062	755.9	LC/MS Neg	Amino Acid	Histidine Metabolism	0.002	1.3%	0.6391	0.932
X590	hypotaurine	110.027	724	LC/MS Pos Early	Amino Acid	Methionine, Cysteine, SAM and Taurine Metabolism	0.0071	4.6%	0.1296	0.5695
X594	nicotinamide	123.055	1942	LC/MS Pos Early	Cofactors and Vitamins	Nicotinate and Nicotinamide Metabolism	0.001	0.6%	0.8311	0.9493
X5983	corticosterone	345.207	5040	LC/MS Neg	Lipid	Steroid	0.0006	0.4%	0.8923	0.9636
X60	leucine	132.102	2864	LC/MS Pos Early	Amino Acid	Leucine, Isoleucine and Valine Metabolism	0.001	0.7%	0.8212	0.9493
X601	dihydroorotate	157.025	1910	LC/MS Polar	Nucleotide	Pyrimidine Metabolism, Orotate containing	0.0076	4.9%	0.0923	0.4945
X605	uracil	111.02	1089.7	LC/MS Polar	Nucleotide	Pyrimidine Metabolism, Uracil containing	-0.0003	-0.2%	0.9552	0.9842
X606	uridine	243.062	1457.6	LC/MS Neg	Nucleotide	Pyrimidine Metabolism, Uracil containing	0.0099	6.4%	0.0286	0.3232
X607	trans-urocanate	139.05	2285	LC/MS Pos Early	Amino Acid	Histidine Metabolism	0.0009	0.6%	0.8389	0.9505
X6146	2-aminoadipate	160.061	639.2	LC/MS Neg	Amino Acid	Lysine Metabolism	-0.0078	-4.8%	0.0883	0.4848
X63	cholesterol	369.352	2707	LC/MS Pos Late	Lipid	Sterol	0.0039	2.5%	0.4054	0.8405
X64	phenylalanine	166.086	2878	LC/MS Pos Early	Amino Acid	Phenylalanine Metabolism	0.0004	0.3%	0.925	0.9748

## Sheet: Excel Table S3
Excel Table S3. Metabolome-wide association study results for all metabolite-nitrogen dioxide models. Multiple linear regression models were used to examine the associations between annual average air pollution exposure levels in the current year of the blood draw and individual metabolites, controlling for age at blood draw (continuous), body mass index (BMI; continuous), dietary score (continuo…
COMP_ID	Metabolite	Mass	Retention index	Platform	Pathway	Sub pathway	Coefficient	Percent change	P	FDR
X1101	homovanillate (HVA)	181.051	1649	LC/MS Neg	Amino Acid	Tyrosine Metabolism	-0.0018	-1.2%	0.7293	0.9943
X1105	linoleate (18:2n6)	279.233	5535	LC/MS Neg	Lipid	Polyunsaturated Fatty Acid (n3 and n6)	0.0022	1.5%	0.6572	0.9943
X1107	allantoin	157.037	1672	LC/MS Polar	Nucleotide	Purine Metabolism, (Hypo)Xanthine/Inosine containing	-0.0069	-4.4%	0.18	0.9842
X1110	arachidonate (20:4n6)	303.233	5535	LC/MS Neg	Lipid	Polyunsaturated Fatty Acid (n3 and n6)	-0.0039	-2.6%	0.443	0.9943
X1114	deoxycholate	391.285	5294	LC/MS Neg	Lipid	Secondary Bile Acid Metabolism	0.004	2.7%	0.4454	0.9943
X1118	arachidate (20:0)	311.296	6295	LC/MS Neg	Lipid	Long Chain Fatty Acid	-0.0037	-2.4%	0.4863	0.9943
X1121	margarate (17:0)	269.249	5731	LC/MS Neg	Lipid	Long Chain Fatty Acid	0.0021	1.4%	0.6791	0.9943
X1123	inosine	267.074	1602.1	LC/MS Neg	Nucleotide	Purine Metabolism, (Hypo)Xanthine/Inosine containing	-0.0037	-2.4%	0.4778	0.9943
X1125	isoleucine	132.102	2800	LC/MS Pos Early	Amino Acid	Leucine, Isoleucine and Valine Metabolism	0.0032	2.2%	0.5313	0.9943
X1126	alanine	90.055	1700	LC/MS Pos Early	Amino Acid	Alanine and Aspartate Metabolism	0.0023	1.6%	0.6529	0.9943
X12017	3-methoxytyrosine	212.092	2555	LC/MS Pos Early	Amino Acid	Tyrosine Metabolism	0.0074	5.0%	0.1567	0.9496
X12032	4-acetamidophenol	150.056	2173.7	LC/MS Neg	Xenobiotics	Drug	-0.0051	-3.3%	0.3343	0.9943
X12035	pelargonate (9:0)	157.123	4798	LC/MS Neg	Lipid	Medium Chain Fatty Acid	0.0047	3.2%	0.3529	0.9943
X12129	beta-hydroxyisovalerate	117.056	1027	LC/MS Neg	Amino Acid	Leucine, Isoleucine and Valine Metabolism	-0.0029	-1.9%	0.5829	0.9943
X12261	taurodeoxycholate	498.289	5257.4	LC/MS Neg	Lipid	Secondary Bile Acid Metabolism	0.0005	0.3%	0.9221	0.9943
X1284	threonine	120.066	1514	LC/MS Pos Early	Amino Acid	Glycine, Serine and Threonine Metabolism	0.0096	6.6%	0.0665	0.759
X1299	tyrosine	182.081	2430	LC/MS Pos Early	Amino Acid	Tyrosine Metabolism	-0.0023	-1.5%	0.6569	0.9943
X1301	lysine	147.113	2850	LC/MS Pos Early	Amino Acid	Lysine Metabolism	0.0046	3.1%	0.3809	0.9943
X1302	methionine	150.058	2526	LC/MS Pos Early	Amino Acid	Methionine, Cysteine, SAM and Taurine Metabolism	0.0035	2.4%	0.4922	0.9943
X1303	malate	133.014	615.6	LC/MS Neg	Energy	TCA Cycle	-0.005	-3.3%	0.3229	0.9943
X1336	palmitate (16:0)	255.233	5618	LC/MS Neg	Lipid	Long Chain Fatty Acid	0.002	1.3%	0.6948	0.9943
X1356	nonadecanoate (19:0)	297.28	6068	LC/MS Neg	Lipid	Long Chain Fatty Acid	0.0003	0.2%	0.947	0.9959
X1358	stearate (18:0)	283.264	5872	LC/MS Neg	Lipid	Long Chain Fatty Acid	0.001	0.7%	0.8434	0.9943
X1365	myristate (14:0)	227.202	5440	LC/MS Neg	Lipid	Long Chain Fatty Acid	-0.0023	-1.5%	0.6436	0.9943
X1417	kynurenate	188.035	2224	LC/MS Neg	Amino Acid	Tryptophan Metabolism	-0.0053	-3.4%	0.3078	0.9943
X1418	5,6-dihydrothymine	129.066	1280	LC/MS Pos Early	Nucleotide	Pyrimidine Metabolism, Thymine containing	-0.0002	-0.1%	0.9704	0.9995
X1419	5-methylthioadenosine (MTA)	298.097	2752	LC/MS Pos Early	Amino Acid	Polyamine Metabolism	-0.0008	-0.5%	0.881	0.9943
X1432	2-hydroxyphenylacetate	151.04	858.6	LC/MS Polar	Amino Acid	Tyrosine Metabolism	-0.0115	-7.3%	0.0233	0.5605
X1444	pipecolate	130.086	2200	LC/MS Pos Early	Amino Acid	Lysine Metabolism	0.0042	2.8%	0.4238	0.9943
X1493	ornithine	133.097	2800	LC/MS Pos Early	Amino Acid	Urea cycle; Arginine and Proline Metabolism	-0.0042	-2.8%	0.4197	0.9943
X1494	5-oxoproline	128.035	738.5	LC/MS Neg	Amino Acid	Glutathione Metabolism	-0.0044	-2.9%	0.4	0.9943
X1496	methylmalonate (MMA)	117.019	3078.4	LC/MS Polar	Lipid	Fatty Acid Metabolism (also BCAA Metabolism)	0.0019	1.2%	0.7266	0.9943
X1498	N6,N6,N6-trimethyllysine	189.16	2825	LC/MS Pos Early	Amino Acid	Lysine Metabolism	-0.0012	-0.8%	0.8194	0.9943
X1505	orotate	155.01	1638.1	LC/MS Polar	Nucleotide	Pyrimidine Metabolism, Orotate containing	-0.0004	-0.2%	0.946	0.9959
X15076	2'-deoxyinosine	251.079	1688	LC/MS Neg	Nucleotide	Purine Metabolism, (Hypo)Xanthine/Inosine containing	-0.0103	-6.6%	0.0515	0.7034
X1508	pantothenate	218.103	1498.7	LC/MS Neg	Cofactors and Vitamins	Pantothenate and CoA Metabolism	0.0066	4.4%	0.2114	0.9893
X1512	picolinate	124.039	910	LC/MS Pos Early	Amino Acid	Tryptophan Metabolism	-0.0015	-1.0%	0.7734	0.9943
X15122	glycerol	91.0401	758	LC/MS Neg	Lipid	Glycerolipid Metabolism	-0.001	-0.6%	0.8463	0.9943
X15136	xanthosine	283.068	1075	LC/MS Neg	Nucleotide	Purine Metabolism, (Hypo)Xanthine/Inosine containing	-0.0004	-0.2%	0.9424	0.9959
X15140	kynurenine	209.092	2739	LC/MS Pos Early	Amino Acid	Tryptophan Metabolism	-0.0012	-0.8%	0.8191	0.9943
X1515	salicylate	137.024	802	LC/MS Polar	Xenobiotics	Drug	-0.0009	-0.6%	0.8662	0.9943
X1516	sarcosine	90.055	1280	LC/MS Pos Early	Amino Acid	Glycine, Serine and Threonine Metabolism	-0.0046	-3.0%	0.3894	0.9943
X1519	sucrose	387.114	3092	LC/MS Polar	Carbohydrate	Disaccharides and Oligosaccharides	-0.0028	-1.8%	0.5824	0.9943
X15336	tartarate	149.009	615.3	LC/MS Neg	Xenobiotics	Food Component/Plant	0.0076	5.1%	0.1438	0.9496
X15443	glucuronate	193.035	3233.3	LC/MS Polar	Carbohydrate	Aminosugar Metabolism	0.0034	2.3%	0.5341	0.9943
X1549	3-hydroxyisobutyrate	103.04	1619	LC/MS Polar	Amino Acid	Leucine, Isoleucine and Valine Metabolism	0.0053	3.5%	0.3089	0.9943
X15500	carnitine	162.113	1978	LC/MS Pos Early	Lipid	Carnitine Metabolism	0.0001	0.1%	0.9819	0.9995
X15506	choline	104.107	1961	LC/MS Pos Early	Lipid	Phospholipid Metabolism	-0.004	-2.6%	0.4402	0.9943
X1552	erucate (22:1n9)	337.311	6355.6	LC/MS Neg	Lipid	Long Chain Fatty Acid	0.0013	0.9%	0.8065	0.9943
X1558	4-acetamidobutanoate	144.067	893.7	LC/MS Neg	Amino Acid	Polyamine Metabolism	-0.0002	-0.1%	0.9725	0.9995
X15581	xylose	195.051	1727	LC/MS Polar	Carbohydrate	Pentose Metabolism	0.0069	4.7%	0.1826	0.9842
X15586	maltose	387.114	3329.4	LC/MS Polar	Carbohydrate	Glycogen Metabolism	-0.0048	-3.1%	0.3645	0.9943
X1561	alpha-tocopherol	430.378	2522	LC/MS Pos Late	Cofactors and Vitamins	Tocopherol Metabolism	-0.0009	-0.6%	0.8697	0.9943
X1563	chenodeoxycholate	391.285	5264	LC/MS Neg	Lipid	Primary Bile Acid Metabolism	-0.0006	-0.4%	0.9098	0.9943
X1564	citrate	191.02	582	LC/MS Neg	Energy	TCA Cycle	-0.0011	-0.8%	0.8237	0.9943
X15650	N1-methyladenosine	282.12	2120	LC/MS Pos Early	Nucleotide	Purine Metabolism, Adenine containing	-0.0046	-3.0%	0.3553	0.9943
X1566	3-aminoisobutyrate	104.071	2190	LC/MS Pos Early	Nucleotide	Pyrimidine Metabolism, Thymine containing	-0.0006	-0.4%	0.9109	0.9943
X1567	vanillylmandelate (VMA)	197.046	941	LC/MS Neg	Amino Acid	Tyrosine Metabolism	-0.0046	-3.0%	0.3507	0.9943
X15676	3-methyl-2-oxovalerate	129.056	2064.2	LC/MS Neg	Amino Acid	Leucine, Isoleucine and Valine Metabolism	0.0043	2.9%	0.4045	0.9943
X15677	3-methylhistidine	168.078	906.3	LC/MS Neg	Amino Acid	Histidine Metabolism	0.0027	1.8%	0.6109	0.9943
X15679	xanthurenate	204.03	1476	LC/MS Neg	Amino Acid	Tryptophan Metabolism	-0.0039	-2.5%	0.468	0.9943
X15681	4-guanidinobutanoate	146.092	2320	LC/MS Pos Early	Amino Acid	Guanidino and Acetamido Metabolism	-0.0064	-4.1%	0.2025	0.9884
X15685	5-hydroxylysine	163.108	2790	LC/MS Pos Early	Amino Acid	Lysine Metabolism	-0.0039	-2.6%	0.4525	0.9943
X15704	pimelate (heptanedioate)	159.066	2745	LC/MS Polar	Lipid	Fatty Acid, Dicarboxylate	0.0042	2.8%	0.4173	0.9943
X15705	cystathionine	223.075	2270	LC/MS Pos Early	Amino Acid	Methionine, Cysteine, SAM and Taurine Metabolism	-0.0049	-3.2%	0.3443	0.9943
X15716	imidazole lactate	157.061	2040	LC/MS Pos Early	Amino Acid	Histidine Metabolism	-0.0086	-5.5%	0.1078	0.8985
X1572	glycerate	105.019	2070.4	LC/MS Polar	Carbohydrate	Glycolysis, Gluconeogenesis, and Pyruvate Metabolism	-0.0045	-2.9%	0.3704	0.9943
X1573	guanosine	282.084	1662	LC/MS Neg	Nucleotide	Purine Metabolism, Guanine containing	0.0013	0.9%	0.7997	0.9943
X15730	suberate (octanedioate)	173.082	2577.6	LC/MS Polar	Lipid	Fatty Acid, Dicarboxylate	0.0067	4.6%	0.2007	0.9884
X15736	4-acetamidophenylglucuronide	326.088	1400	LC/MS Neg	Xenobiotics	Drug	-0.0053	-3.4%	0.3152	0.9943
X15745	methylsuccinate	131.035	2800	LC/MS Polar	Amino Acid	Leucine, Isoleucine and Valine Metabolism	0.0018	1.2%	0.7306	0.9943
X15749	3-phenylpropionate (hydrocinnamate)	149.061	2860	LC/MS Neg	Xenobiotics	Benzoate Metabolism	-0.0068	-4.4%	0.1897	0.9842
X15753	hippurate	178.051	2106.9	LC/MS Neg	Xenobiotics	Benzoate Metabolism	-0.0102	-6.5%	0.051	0.7034
X15765	ethylmalonate	131.035	2785	LC/MS Polar	Amino Acid	Leucine, Isoleucine and Valine Metabolism	-0.0063	-4.1%	0.2334	0.9893
X15772	ribitol	151.061	1789.6	LC/MS Polar	Carbohydrate	Pentose Metabolism	0.0035	2.3%	0.4983	0.9943
X1584	methyl indole-3-acetate	190.086	3339	LC/MS Pos Early	Xenobiotics	Food Component/Plant	-0.0049	-3.2%	0.3438	0.9943
X1585	N-acetylalanine	130.051	861.2	LC/MS Neg	Amino Acid	Alanine and Aspartate Metabolism	-0.0027	-1.8%	0.5798	0.9943
X1587	N-acetylleucine	172.098	2400	LC/MS Neg	Amino Acid	Leucine, Isoleucine and Valine Metabolism	0.0016	1.1%	0.7536	0.9943
X1589	N-acetylmethionine	190.054	1787	LC/MS Neg	Amino Acid	Methionine, Cysteine, SAM and Taurine Metabolism	-0.0044	-2.9%	0.3953	0.9943
X1591	N-acetylvaline	158.082	1704	LC/MS Neg	Amino Acid	Leucine, Isoleucine and Valine Metabolism	-0.0018	-1.2%	0.7269	0.9943
X15958	phenylacetate	135.045	2150	LC/MS Neg	Amino Acid	Phenylalanine Metabolism	-0.0025	-1.6%	0.6336	0.9943
X15990	glycerophosphorylcholine (GPC)	258.11	672	LC/MS Pos Early	Lipid	Phospholipid Metabolism	-0.006	-3.9%	0.2454	0.9943
X1600	phosphoethanolamine	142.026	700	LC/MS Pos Early	Lipid	Phospholipid Metabolism	-0.0053	-3.4%	0.3047	0.9943
X1604	urate	167.021	757.1	LC/MS Neg	Nucleotide	Purine Metabolism, (Hypo)Xanthine/Inosine containing	-0.002	-1.3%	0.6841	0.9943
X1605	ursodeoxycholate	391.285	5055	LC/MS Neg	Lipid	Secondary Bile Acid Metabolism	-0.0044	-2.9%	0.3968	0.9943
X1638	arginine	175.119	2825	LC/MS Pos Early	Amino Acid	Urea cycle; Arginine and Proline Metabolism	0.0078	5.3%	0.1413	0.9496
X1642	caprate (10:0)	171.139	5090.7	LC/MS Neg	Lipid	Medium Chain Fatty Acid	-0.0025	-1.6%	0.6329	0.9943
X1643	fumarate	115.004	3084	LC/MS Polar	Energy	TCA Cycle	-0.0027	-1.8%	0.598	0.9943
X1644	heptanoate (7:0)	129.092	3670	LC/MS Neg	Lipid	Medium Chain Fatty Acid	0.0034	2.3%	0.5093	0.9943
X1645	laurate (12:0)	199.17	5300	LC/MS Neg	Lipid	Medium Chain Fatty Acid	-0.0013	-0.9%	0.7926	0.9943
X1648	serine	106.05	1239	LC/MS Pos Early	Amino Acid	Glycine, Serine and Threonine Metabolism	-0.0039	-2.6%	0.4633	0.9943
X1649	valine	118.086	2479	LC/MS Pos Early	Amino Acid	Leucine, Isoleucine and Valine Metabolism	0.0025	1.7%	0.6288	0.9943
X1669	4-hydroxyphenylpyruvate	179.035	1690.1	LC/MS Neg	Amino Acid	Tyrosine Metabolism	-0.0001	-0.1%	0.984	0.9995
X1670	urea	121.072	700	LC/MS Pos Early	Amino Acid	Urea cycle; Arginine and Proline Metabolism	-0.0073	-4.7%	0.1624	0.9496
X1712	cortisol	361.202	4713.2	LC/MS Neg	Lipid	Steroid	0.0008	0.5%	0.872	0.9943
X1759	N-stearoyl-sphinganine (d18:0/18:0)*	568.566	3526	LC/MS Pos Late	Lipid	Sphingolipid Metabolism	0.0027	1.8%	0.5944	0.9943
X1769	cortisone	359.186	4572.5	LC/MS Neg	Lipid	Steroid	-0.0008	-0.5%	0.8763	0.9943
X17747	sphingosine	300.29	1393	LC/MS Pos Late	Lipid	Sphingolipid Metabolism	-0.004	-2.6%	0.4425	0.9943
X17769	sphinganine	302.305	1413	LC/MS Pos Late	Lipid	Sphingolipid Metabolism	-0.0015	-1.0%	0.7767	0.9943
X17805	dihomo-linoleate (20:2n6)	307.264	5730	LC/MS Neg	Lipid	Polyunsaturated Fatty Acid (n3 and n6)	0.0026	1.7%	0.6052	0.9943
X17945	2-hydroxystearate	299.259	5695	LC/MS Neg	Lipid	Fatty Acid, Monohydroxy	-0.0058	-3.7%	0.2714	0.9943
X1806	retinol (Vitamin A)	269.226	1636	LC/MS Pos Late	Cofactors and Vitamins	Vitamin A Metabolism	-0.0069	-4.5%	0.1946	0.9842
X18245	gamma-glutamylhistidine	285.119	2740	LC/MS Pos Early	Peptide	Gamma-glutamyl Amino Acid	0.0044	3.0%	0.3883	0.9943
X18254	paraxanthine	181.072	1810	LC/MS Pos Early	Xenobiotics	Xanthine Metabolism	0.0047	3.1%	0.3659	0.9943
X18280	gentisate	153.019	1459.8	LC/MS Neg	Amino Acid	Tyrosine Metabolism	0.0024	1.6%	0.6454	0.9943
X18281	2-hydroxyhippurate (salicylurate)	194.046	2184	LC/MS Neg	Xenobiotics	Benzoate Metabolism	-0.0014	-0.9%	0.796	0.9943
X18335	quinate	191.056	2432.9	LC/MS Polar	Xenobiotics	Food Component/Plant	-0.0012	-0.8%	0.8094	0.9943
X18349	indolelactate	206.081	2600	LC/MS Pos Early	Amino Acid	Tryptophan Metabolism	-0.0057	-3.7%	0.2816	0.9943
X18357	glycylvaline	175.108	2734	LC/MS Pos Early	Peptide	Dipeptide	0.006	4.0%	0.2456	0.9943
X18362	azelate (nonanedioate)	187.098	1276	LC/MS Neg	Lipid	Fatty Acid, Dicarboxylate	0.0016	1.0%	0.7654	0.9943
X18368	cys-gly, oxidized	355.074	2947	LC/MS Pos Early	Amino Acid	Glutathione Metabolism	0.0007	0.4%	0.8965	0.9943
X18369	gamma-glutamylleucine	261.144	2991	LC/MS Pos Early	Peptide	Gamma-glutamyl Amino Acid	-0.0034	-2.2%	0.5094	0.9943
X18374	methionine sulfoxide	166.053	1272	LC/MS Pos Early	Amino Acid	Methionine, Cysteine, SAM and Taurine Metabolism	-0.0014	-0.9%	0.7809	0.9943
X18392	theobromine	181.072	1600	LC/MS Pos Early	Xenobiotics	Xanthine Metabolism	0.011	7.6%	0.0378	0.6409
X18394	theophylline	181.072	1870	LC/MS Pos Early	Xenobiotics	Xanthine Metabolism	0.0006	0.4%	0.9106	0.9943
X18467	eicosapentaenoate (EPA; 20:5n3)	301.217	5450	LC/MS Neg	Lipid	Polyunsaturated Fatty Acid (n3 and n6)	0.0049	3.3%	0.3393	0.9943
X18474	estrone 3-sulfate	349.111	4417.3	LC/MS Neg	Lipid	Steroid	0.003	2.0%	0.5628	0.9943
X18476	glycocholate	464.302	5163	LC/MS Neg	Lipid	Primary Bile Acid Metabolism	-0.0157	-9.9%	0.0023	0.1696
X18477	glycodeoxycholate	448.307	5281	LC/MS Neg	Lipid	Secondary Bile Acid Metabolism	0.0046	3.1%	0.379	0.9943
X18494	taurochenodeoxycholate	498.289	5250	LC/MS Neg	Lipid	Primary Bile Acid Metabolism	-0.0093	-6.0%	0.0748	0.7855
X18497	taurocholate	514.284	5150	LC/MS Neg	Lipid	Primary Bile Acid Metabolism	-0.0118	-7.5%	0.0231	0.5605
X1898	proline	116.071	1603	LC/MS Pos Early	Amino Acid	Urea cycle; Arginine and Proline Metabolism	-0.0005	-0.3%	0.93	0.9943
X1899	quinolinate	168.029	845	LC/MS Pos Early	Cofactors and Vitamins	Nicotinate and Nicotinamide Metabolism	-0.0012	-0.8%	0.8166	0.9943
X19130	1,2-dipalmitoyl-GPC (16:0/16:0)	734.569	2365	LC/MS Pos Late	Lipid	Phosphatidylcholine (PC)	0.0028	1.9%	0.5863	0.9943
X19263	1-palmitoyl-2-oleoyl-GPE (16:0/18:1)	718.538	2509	LC/MS Pos Late	Lipid	Phosphatidylethanolamine (PE)	-0.0011	-0.7%	0.8323	0.9943
X19265	1-stearoyl-2-oleoyl-GPS (18:0/18:1)	790.559	3000	LC/MS Pos Late	Lipid	Phosphatidylserine (PS)	-0.0067	-4.4%	0.1981	0.9842
X19266	2-arachidonoylglycerol (20:4)	303.233	6170	LC/MS Neg	Lipid	Monoacylglycerol	-0.0003	-0.2%	0.9477	0.9959
X19503	stearoyl sphingomyelin (d18:1/18:0)	731.606	2400	LC/MS Pos Late	Lipid	Sphingolipid Metabolism	0.0073	4.9%	0.1646	0.9496
X20675	1,5-anhydroglucitol (1,5-AG)	163.061	802	LC/MS Neg	Carbohydrate	Glycolysis, Gluconeogenesis, and Pyruvate Metabolism	0.0035	2.3%	0.5108	0.9943
X20676	maleate	115.004	2510	LC/MS Polar	Lipid	Fatty Acid, Dicarboxylate	-0.0044	-2.9%	0.391	0.9943
X20693	tartronate (hydroxymalonate)	118.999	610	LC/MS Neg	Xenobiotics	Bacterial/Fungal	-0.0027	-1.8%	0.5863	0.9943
X20694	oxalate (ethanedioate)	88.988	603	LC/MS Neg	Cofactors and Vitamins	Ascorbate and Aldarate Metabolism	-0.0004	-0.3%	0.9366	0.9943
X20699	erythritol	167.056	1491	LC/MS Polar	Xenobiotics	Food Component/Plant	0.0008	0.5%	0.8805	0.9943
X21127	1-palmitoylglycerol (16:0)	255.233	6550	LC/MS Neg	Lipid	Monoacylglycerol	-0.0041	-2.7%	0.4244	0.9943
X21132	2,3-dihydroxypyridine	112.039	1420	LC/MS Pos Early	Xenobiotics	Food Component/Plant	-0.0023	-1.5%	0.6581	0.9943
X21151	saccharin	181.992	1999.7	LC/MS Neg	Xenobiotics	Food Component/Plant	-0.005	-3.2%	0.3463	0.9943
X21184	1-oleoylglycerol (18:1)	281.249	6650	LC/MS Neg	Lipid	Monoacylglycerol	-0.0019	-1.3%	0.7119	0.9943
X21232	2-oleoylglycerol (18:1)	281.249	6500	LC/MS Neg	Lipid	Monoacylglycerol	-0.003	-2.0%	0.5739	0.9943
X21239	8-hydroxyoctanoate	159.103	2300.4	LC/MS Neg	Lipid	Fatty Acid, Monohydroxy	0.001	0.7%	0.8474	0.9943
X2125	taurine	124.007	690	LC/MS Neg	Amino Acid	Methionine, Cysteine, SAM and Taurine Metabolism	-0.0047	-3.1%	0.3727	0.9943
X2132	citrulline	176.103	1520	LC/MS Pos Early	Amino Acid	Urea cycle; Arginine and Proline Metabolism	-0.0028	-1.8%	0.5914	0.9943
X2137	biliverdin	581.241	4695.6	LC/MS Neg	Cofactors and Vitamins	Hemoglobin and Porphyrin Metabolism	0.003	2.0%	0.5747	0.9943
X22001	3-hydroxyoctanoate	159.103	3446	LC/MS Neg	Lipid	Fatty Acid, Monohydroxy	0.0013	0.9%	0.8047	0.9943
X22036	2-hydroxyoctanoate	159.103	3736.8	LC/MS Neg	Lipid	Fatty Acid, Monohydroxy	0.0012	0.8%	0.8129	0.9943
X22053	3-hydroxydecanoate	187.134	4634.7	LC/MS Neg	Lipid	Fatty Acid, Monohydroxy	0.0012	0.8%	0.814	0.9943
X22116	4-methyl-2-oxopentanoate	129.056	2170	LC/MS Neg	Amino Acid	Leucine, Isoleucine and Valine Metabolism	0.0041	2.8%	0.4194	0.9943
X22130	phenyllactate (PLA)	165.056	2208	LC/MS Neg	Amino Acid	Phenylalanine Metabolism	-0.012	-7.7%	0.0218	0.5605
X22132	alpha-hydroxyisocaproate	131.071	1840	LC/MS Neg	Amino Acid	Leucine, Isoleucine and Valine Metabolism	-0.0012	-0.8%	0.8131	0.9943
X22137	homoarginine	189.135	2882	LC/MS Pos Early	Amino Acid	Urea cycle; Arginine and Proline Metabolism	0.0082	5.6%	0.1161	0.9041
X22138	homocitrulline	188.104	3006.8	LC/MS Polar	Amino Acid	Urea cycle; Arginine and Proline Metabolism	-0.0045	-2.9%	0.4031	0.9943
X22176	cysteine s-sulfate	199.969	2273	LC/MS Polar	Amino Acid	Methionine, Cysteine, SAM and Taurine Metabolism	0.0047	3.1%	0.3644	0.9943
X22185	N-acetylaspartate (NAA)	174.041	620.5	LC/MS Neg	Amino Acid	Alanine and Aspartate Metabolism	-0.0017	-1.1%	0.7414	0.9943
X22206	theanine	175.108	2180	LC/MS Pos Early	Xenobiotics	Food Component/Plant	0.0014	0.9%	0.7935	0.9943
X22842	cholate	407.28	5165	LC/MS Neg	Lipid	Primary Bile Acid Metabolism	-0.0136	-8.6%	0.01	0.3469
X2342	serotonin	177.102	2550	LC/MS Pos Early	Amino Acid	Tryptophan Metabolism	0.003	2.0%	0.5584	0.9943
X2730	gamma-glutamylglutamine	276.119	1430	LC/MS Pos Early	Peptide	Gamma-glutamyl Amino Acid	0.0016	1.1%	0.7564	0.9943
X2734	gamma-glutamyltyrosine	309.109	1240	LC/MS Neg	Peptide	Gamma-glutamyl Amino Acid	-0.0042	-2.7%	0.4138	0.9943
X27414	beta-sitosterol	397.383	3054	LC/MS Pos Late	Lipid	Sterol	0.0064	4.3%	0.2134	0.9893
X27447	1-linoleoylglycerol (18:2)	279.233	6477	LC/MS Neg	Lipid	Monoacylglycerol	0.0005	0.3%	0.9282	0.9943
X27513	indoleacetate	176.071	2850	LC/MS Pos Early	Amino Acid	Tryptophan Metabolism	-0.0037	-2.4%	0.4892	0.9943
X2761	thyroxine	775.679	4808	LC/MS Neg	Amino Acid	Tyrosine Metabolism	0.0035	2.3%	0.5196	0.9943
X27665	1-methylnicotinamide	137.071	1940	LC/MS Pos Early	Cofactors and Vitamins	Nicotinate and Nicotinamide Metabolism	0.0078	5.3%	0.1413	0.9496
X27672	3-indoxyl sulfate	212.002	2222.2	LC/MS Neg	Amino Acid	Tryptophan Metabolism	-0.0057	-3.7%	0.2851	0.9943
X27710	N-acetylglycine	116.035	731	LC/MS Neg	Amino Acid	Glycine, Serine and Threonine Metabolism	-0.0009	-0.6%	0.8576	0.9943
X27718	creatine	132.077	1947	LC/MS Pos Early	Amino Acid	Creatine Metabolism	0.0009	0.6%	0.8545	0.9943
X27719	galactonate	195.051	3085	LC/MS Polar	Carbohydrate	Fructose, Mannose and Galactose Metabolism	-0.0098	-6.3%	0.0564	0.7275
X27731	ribonate	165.041	2425	LC/MS Polar	Carbohydrate	Pentose Metabolism	0.0041	2.8%	0.4333	0.9943
X27738	threonate	135.03	2384	LC/MS Polar	Cofactors and Vitamins	Ascorbate and Aldarate Metabolism	-0.0024	-1.6%	0.6389	0.9943
X2829	N-formylmethionine	176.039	1543.8	LC/MS Neg	Amino Acid	Methionine, Cysteine, SAM and Taurine Metabolism	-0.0092	-5.9%	0.0699	0.762
X30460	1-methylhistidine	168.078	1227	LC/MS Neg	Amino Acid	Histidine Metabolism	-0.0081	-5.2%	0.1224	0.9303
X3127	hypoxanthine	135.031	1291.2	LC/MS Neg	Nucleotide	Purine Metabolism, (Hypo)Xanthine/Inosine containing	-0.0046	-3.0%	0.3857	0.9943
X3141	betaine	118.086	1064	LC/MS Pos Early	Amino Acid	Glycine, Serine and Threonine Metabolism	-0.0057	-3.7%	0.2743	0.9943
X3147	xanthine	151.026	2023	LC/MS Polar	Nucleotide	Purine Metabolism, (Hypo)Xanthine/Inosine containing	0.0069	4.7%	0.1824	0.9842
X31530	threonylphenylalanine	265.119	2322	LC/MS Neg	Peptide	Dipeptide	0.0039	2.6%	0.4623	0.9943
X31536	N-(2-furoyl)glycine	168.03	1525.8	LC/MS Neg	Xenobiotics	Food Component/Plant	0.0004	0.3%	0.9307	0.9943
X31548	DSGEGDFXAEGGGVR*	731.317	2535	LC/MS Neg	Peptide	Fibrinogen Cleavage Peptide	-0.0078	-5.0%	0.1275	0.9496
X3155	3-ureidopropionate	133.061	875	LC/MS Pos Early	Nucleotide	Pyrimidine Metabolism, Uracil containing	0.0015	1.0%	0.7741	0.9943
X31555	pyridoxate	182.046	2185	LC/MS Neg	Cofactors and Vitamins	Vitamin B6 Metabolism	0.0052	3.5%	0.3198	0.9943
X31591	androsterone sulfate	369.174	5022	LC/MS Neg	Lipid	Steroid	-0.0051	-3.3%	0.3121	0.9943
X31675	2-pyrrolidinone	86.06	1262	LC/MS Pos Early	Xenobiotics	Chemical	0.0117	8.1%	0.0286	0.5828
X31787	3-carboxy-4-methyl-5-propyl-2-furanpropanoate (CMPF)	239.093	2840	LC/MS Neg	Lipid	Fatty Acid, Dicarboxylate	0.0082	5.6%	0.1149	0.9041
X31889	taurolithocholate	482.295	5345	LC/MS Neg	Lipid	Secondary Bile Acid Metabolism	-0.0031	-2.1%	0.5402	0.9943
X31904	7-ketodeoxycholate	405.265	4821	LC/MS Neg	Lipid	Secondary Bile Acid Metabolism	-0.0073	-4.7%	0.1513	0.9496
X31912	glycolithocholate	432.312	5357.1	LC/MS Neg	Lipid	Secondary Bile Acid Metabolism	-0.0005	-0.4%	0.9149	0.9943
X31928	2-methylbutyrylglycine	158.082	1884	LC/MS Neg	Amino Acid	Leucine, Isoleucine and Valine Metabolism	-0.0079	-5.1%	0.1342	0.9496
X31932	propionylglycine	130.051	960	LC/MS Neg	Lipid	Fatty Acid Metabolism (also BCAA Metabolism)	0.0017	1.1%	0.7375	0.9943
X31938	5-hydroxyhexanoate	131.071	1267	LC/MS Neg	Lipid	Fatty Acid, Monohydroxy	0.007	4.7%	0.1805	0.9842
X31943	3-hydroxysebacate	217.108	1282	LC/MS Neg	Lipid	Fatty Acid, Monohydroxy	0.0005	0.4%	0.9187	0.9943
X32197	3-(4-hydroxyphenyl)lactate	181.051	1379	LC/MS Neg	Amino Acid	Tyrosine Metabolism	-0.0049	-3.2%	0.3431	0.9943
X32198	acetylcarnitine (C2)	204.123	2282	LC/MS Pos Early	Lipid	Fatty Acid Metabolism(Acyl Carnitine)	0.0041	2.8%	0.4139	0.9943
X32306	trans-4-hydroxyproline	132.065	1064	LC/MS Pos Early	Amino Acid	Urea cycle; Arginine and Proline Metabolism	-0.0001	-0.1%	0.9792	0.9995
X32328	hexanoylcarnitine (C6)	260.186	3308	LC/MS Pos Early	Lipid	Fatty Acid Metabolism(Acyl Carnitine)	0.0016	1.1%	0.7436	0.9943
X32346	glycochenodeoxycholate	448.307	5236.1	LC/MS Neg	Lipid	Primary Bile Acid Metabolism	-0.0124	-7.9%	0.0165	0.5108
X32349	4-imidazoleacetate	127.05	2055	LC/MS Pos Early	Amino Acid	Histidine Metabolism	-0.0035	-2.3%	0.4901	0.9943
X32350	1-methylimidazoleacetate	141.066	2064	LC/MS Pos Early	Amino Acid	Histidine Metabolism	0.001	0.7%	0.8449	0.9943
X32352	guanine	152.057	2032	LC/MS Pos Early	Nucleotide	Purine Metabolism, Guanine containing	0.009	6.2%	0.0801	0.8055
X32377	N-acetylneuraminate	310.113	660	LC/MS Pos Early	Carbohydrate	Aminosugar Metabolism	-0.005	-3.2%	0.339	0.9943
X32388	dodecanedioate	229.144	2990	LC/MS Neg	Lipid	Fatty Acid, Dicarboxylate	-0.0014	-0.9%	0.782	0.9943
X32390	N-acetyltyrosine	222.077	1680	LC/MS Neg	Amino Acid	Tyrosine Metabolism	0.0038	2.5%	0.4642	0.9943
X32391	1,3-dimethylurate	195.052	1671.4	LC/MS Neg	Xenobiotics	Xanthine Metabolism	0.0032	2.1%	0.5385	0.9943
X32397	3-hydroxy-2-ethylpropionate	117.056	975	LC/MS Neg	Amino Acid	Leucine, Isoleucine and Valine Metabolism	-0.0039	-2.5%	0.4563	0.9943
X32398	sebacate (decanedioate)	201.113	1788	LC/MS Neg	Lipid	Fatty Acid, Dicarboxylate	0.0014	0.9%	0.7831	0.9943
X32401	trigonelline (N'-methylnicotinate)	138.055	1388	LC/MS Pos Early	Cofactors and Vitamins	Nicotinate and Nicotinamide Metabolism	0.0014	1.0%	0.7791	0.9943
X32405	indolepropionate	190.086	3205	LC/MS Pos Early	Amino Acid	Tryptophan Metabolism	-0.0028	-1.8%	0.5993	0.9943
X32412	butyrylcarnitine (C4)	232.154	2860	LC/MS Pos Early	Lipid	Fatty Acid Metabolism (also BCAA Metabolism)	-0.0018	-1.2%	0.733	0.9943
X32415	docosadienoate (22:2n6)	335.296	6034	LC/MS Neg	Lipid	Polyunsaturated Fatty Acid (n3 and n6)	0.0028	1.8%	0.5892	0.9943
X32417	docosatrienoate (22:3n3)	333.28	5823	LC/MS Neg	Lipid	Polyunsaturated Fatty Acid (n3 and n6)	-0.0015	-1.0%	0.7724	0.9943
X32418	myristoleate (14:1n5)	225.186	5346.9	LC/MS Neg	Lipid	Long Chain Fatty Acid	-0.0011	-0.7%	0.8295	0.9943
X32425	dehydroisoandrosterone sulfate (DHEA-S)	367.159	4745	LC/MS Neg	Lipid	Steroid	-0.0023	-1.5%	0.6542	0.9943
X32426	I-urobilinogen	591.319	4190	LC/MS Neg	Cofactors and Vitamins	Hemoglobin and Porphyrin Metabolism	-0.0005	-0.3%	0.927	0.9943
X32445	3-methylxanthine	165.042	1700	LC/MS Neg	Xenobiotics	Xanthine Metabolism	0.0076	5.1%	0.1509	0.9496
X32446	guanidinosuccinate	174.052	640.2	LC/MS Neg	Amino Acid	Guanidino and Acetamido Metabolism	-0.0054	-3.5%	0.3012	0.9943
X32452	propionylcarnitine (C3)	218.139	2590	LC/MS Pos Early	Lipid	Fatty Acid Metabolism (also BCAA Metabolism)	0.0016	1.1%	0.7559	0.9943
X32457	3-hydroxylaurate	215.165	5175	LC/MS Neg	Lipid	Fatty Acid, Monohydroxy	0.0016	1.1%	0.7397	0.9943
X32492	caprylate (8:0)	143.108	4362	LC/MS Neg	Lipid	Medium Chain Fatty Acid	0.001	0.7%	0.8423	0.9943
X32497	10-undecenoate (11:1n1)	183.139	5085.8	LC/MS Neg	Lipid	Medium Chain Fatty Acid	0.0012	0.8%	0.8182	0.9943
X32504	docosapentaenoate (n3 DPA; 22:5n3)	329.249	5571	LC/MS Neg	Lipid	Polyunsaturated Fatty Acid (n3 and n6)	0.0039	2.6%	0.45	0.9943
X32506	2-linoleoylglycerol (18:2)	279.233	6250	LC/MS Neg	Lipid	Monoacylglycerol	0.0012	0.8%	0.8236	0.9943
X32553	phenol sulfate	172.991	2156	LC/MS Neg	Amino Acid	Tyrosine Metabolism	0.0006	0.4%	0.9065	0.9943
X32562	pregnen-diol disulfate*	238.077	3868	LC/MS Neg	Lipid	Steroid	0.0009	0.6%	0.8686	0.9943
X32578	X - 11261	286.201	870	LC/MS Pos Late	Unknown		-0.0016	-1.0%	0.7542	0.9943
X32586	bilirubin (E,E)*	585.271	1045	LC/MS Pos Late	Cofactors and Vitamins	Hemoglobin and Porphyrin Metabolism	0	0.0%	0.9977	0.9995
X32599	glycocholenate sulfate*	254.623	4750	LC/MS Neg	Lipid	Secondary Bile Acid Metabolism	-0.0029	-1.9%	0.5911	0.9943
X32619	pregn steroid monosulfate*	397.205	5000	LC/MS Neg	Lipid	Steroid	-0.0029	-1.9%	0.5741	0.9943
X32620	glycolithocholate sulfate*	255.631	5011	LC/MS Neg	Lipid	Secondary Bile Acid Metabolism	0.0004	0.3%	0.9352	0.9943
X32698	X - 11381	186.112	2331	LC/MS Pos Early	Unknown		-0.0117	-7.4%	0.0245	0.5605
X32807	taurocholenate sulfate	279.614	4750	LC/MS Neg	Lipid	Secondary Bile Acid Metabolism	0.0046	3.1%	0.3883	0.9943
X32827	andro steroid monosulfate (1)*	383.153	3871	LC/MS Neg	Lipid	Steroid	0.0001	0.1%	0.9869	0.9995
X32857	X - 11540	342.263	1200	LC/MS Pos Late	Unknown		0.0021	1.4%	0.6761	0.9943
X32984	N-alpha-acetylornithine	175.108	2000	LC/MS Pos Early	Amino Acid	Urea cycle; Arginine and Proline Metabolism	0.004	2.7%	0.4466	0.9943
X33009	homostachydrine*	158.118	1750	LC/MS Pos Early	Xenobiotics	Food Component/Plant	0.0136	9.4%	0.0102	0.3469
X33132	X - 11787	148.097	2319	LC/MS Pos Early	Unknown		0.0028	1.8%	0.5943	0.9943
X33140	X - 11795	148.097	2556	LC/MS Pos Early	Unknown		-0.013	-8.2%	0.0133	0.4278
X33161	2-methoxyacetaminophen glucuronide*	356.099	1633	LC/MS Neg	Xenobiotics	Drug	-0.0087	-5.6%	0.1035	0.8781
X33173	2-hydroxyacetaminophen sulfate*	246.008	1674	LC/MS Neg	Xenobiotics	Drug	-0.0082	-5.3%	0.1196	0.9153
X33228	1-arachidonoyl-GPC (20:4n6)*	544.34	1460	LC/MS Pos Late	Lipid	Lysophospholipid	-0.0056	-3.6%	0.2839	0.9943
X33230	1-palmitoleoyl-GPC (16:1)*	494.324	1450	LC/MS Pos Late	Lipid	Lysophospholipid	-0.0033	-2.1%	0.5378	0.9943
X33384	salicyluric glucuronide*	370.078	1463	LC/MS Neg	Xenobiotics	Drug	-0.0019	-1.2%	0.7227	0.9943
X33419	2-palmitoylglycerol (16:0)	255.233	6400	LC/MS Neg	Lipid	Monoacylglycerol	0.0011	0.7%	0.8331	0.9943
X33422	gamma-glutamylphenylalanine	295.129	2992	LC/MS Pos Early	Peptide	Gamma-glutamyl Amino Acid	-0.0049	-3.2%	0.3347	0.9943
X33441	isobutyrylcarnitine (C4)	232.154	2810	LC/MS Pos Early	Amino Acid	Leucine, Isoleucine and Valine Metabolism	-0.0012	-0.8%	0.8236	0.9943
X33442	pseudouridine	243.062	1100	LC/MS Neg	Nucleotide	Pyrimidine Metabolism, Uracil containing	-0.0023	-1.5%	0.6468	0.9943
X33447	palmitoleate (16:1n7)	253.217	5475	LC/MS Neg	Lipid	Long Chain Fatty Acid	0.0004	0.3%	0.9334	0.9943
X33587	eicosenoate (20:1)	309.28	5950	LC/MS Neg	Lipid	Long Chain Fatty Acid	0.0032	2.2%	0.5268	0.9943
X33935	piperine	286.144	1168	LC/MS Pos Late	Xenobiotics	Food Component/Plant	-0.0017	-1.1%	0.7417	0.9943
X33936	octanoylcarnitine (C8)	288.217	950	LC/MS Pos Late	Lipid	Fatty Acid Metabolism(Acyl Carnitine)	-0.0008	-0.5%	0.8827	0.9943
X33937	alpha-hydroxyisovalerate	117.056	1126	LC/MS Neg	Amino Acid	Leucine, Isoleucine and Valine Metabolism	-0.0028	-1.8%	0.5867	0.9943
X33939	N-acetylthreonine	160.061	821.6	LC/MS Neg	Amino Acid	Glycine, Serine and Threonine Metabolism	-0.0097	-6.2%	0.0599	0.7331
X33941	decanoylcarnitine (C10)	316.248	1130	LC/MS Pos Late	Lipid	Fatty Acid Metabolism(Acyl Carnitine)	0.0005	0.3%	0.9286	0.9943
X33942	N-acetylasparagine	175.071	785	LC/MS Pos Early	Amino Acid	Alanine and Aspartate Metabolism	0.0049	3.3%	0.3566	0.9943
X33945	phenylacetylglycine	192.067	2375	LC/MS Neg	Peptide	Acetylated Peptides	-0.0143	-9.0%	0.0058	0.2626
X33946	N-acetylhistidine	196.073	900	LC/MS Neg	Amino Acid	Histidine Metabolism	-0.0057	-3.7%	0.2684	0.9943
X33947	gamma-glutamyltryptophan	332.125	1960	LC/MS Neg	Peptide	Gamma-glutamyl Amino Acid	0.002	1.4%	0.6944	0.9943
X33949	gamma-glutamylglycine	205.082	1535	LC/MS Pos Early	Peptide	Gamma-glutamyl Amino Acid	0.0017	1.2%	0.7392	0.9943
X33950	N-acetylphenylalanine	206.082	2597	LC/MS Neg	Amino Acid	Phenylalanine Metabolism	-0.0032	-2.1%	0.5371	0.9943
X33952	myristoylcarnitine (C14)	372.311	1350	LC/MS Pos Late	Lipid	Fatty Acid Metabolism(Acyl Carnitine)	0.002	1.3%	0.6905	0.9943
X33953	N-acetylarginine	217.13	2245	LC/MS Pos Early	Amino Acid	Urea cycle; Arginine and Proline Metabolism	0.0038	2.5%	0.4724	0.9943
X33955	1-palmitoyl-GPC (16:0)	496.34	1525	LC/MS Pos Late	Lipid	Lysophospholipid	-0.0024	-1.6%	0.6482	0.9943
X33959	N-acetyltryptophan	245.093	2630	LC/MS Neg	Amino Acid	Tryptophan Metabolism	-0.0041	-2.7%	0.4331	0.9943
X33961	1-stearoyl-GPC (18:0)	524.371	1606	LC/MS Pos Late	Lipid	Lysophospholipid	-0.0091	-5.9%	0.089	0.8299
X33963	acetoacetate	103.039	1062	LC/MS Pos Early	Lipid	Ketone Bodies	-0.001	-0.6%	0.8547	0.9943
X33967	N-acetylisoleucine	172.098	2325	LC/MS Neg	Amino Acid	Leucine, Isoleucine and Valine Metabolism	-0.0015	-1.0%	0.7802	0.9943
X33968	5-dodecenoate (12:1n7)	197.155	5224	LC/MS Neg	Lipid	Medium Chain Fatty Acid	0.0017	1.1%	0.7349	0.9943
X33969	stearidonate (18:4n3)	275.202	5395	LC/MS Neg	Lipid	Polyunsaturated Fatty Acid (n3 and n6)	0.0022	1.4%	0.6711	0.9943
X33971	10-heptadecenoate (17:1n7)	267.233	5555	LC/MS Neg	Lipid	Long Chain Fatty Acid	0.0009	0.6%	0.8482	0.9943
X33972	10-nonadecenoate (19:1n9)	295.264	5780	LC/MS Neg	Lipid	Long Chain Fatty Acid	0.0035	2.3%	0.4816	0.9943
X33973	epiandrosterone sulfate	369.174	4855	LC/MS Neg	Lipid	Steroid	-0.0046	-3.0%	0.3642	0.9943
X33983	tauro-beta-muricholate	514.284	4774	LC/MS Neg	Lipid	Primary Bile Acid Metabolism	-0.0026	-1.7%	0.622	0.9943
X33997	campesterol	383.367	2873	LC/MS Pos Late	Lipid	Sterol	0.0025	1.7%	0.6284	0.9943
X34035	linolenate [alpha or gamma; (18:3n3 or 6)]	277.217	5450	LC/MS Neg	Lipid	Polyunsaturated Fatty Acid (n3 and n6)	-0.0006	-0.4%	0.8981	0.9943
X34365	3-(cystein-S-yl)acetaminophen*	271.075	2420	LC/MS Pos Early	Xenobiotics	Drug	-0.0101	-6.5%	0.0607	0.7331
X34383	2-myristoylglycerol (14:0)	227.202	6230	LC/MS Neg	Lipid	Monoacylglycerol	-0.0051	-3.3%	0.3311	0.9943
X34384	stachydrine	144.102	1440	LC/MS Pos Early	Xenobiotics	Food Component/Plant	-0.0179	-11.2%	0.0005	0.1425
X34387	N-acetylproline	158.081	1695	LC/MS Pos Early	Amino Acid	Urea cycle; Arginine and Proline Metabolism	-0.0012	-0.8%	0.8277	0.9943
X34389	1-methylxanthine	165.042	1568.8	LC/MS Neg	Xenobiotics	Xanthine Metabolism	-0.0023	-1.5%	0.6549	0.9943
X34390	7-methylxanthine	165.042	1638.5	LC/MS Neg	Xenobiotics	Xanthine Metabolism	0.0074	5.0%	0.1585	0.9496
X34393	1-linolenoylglycerol (18:3)	277.217	6214	LC/MS Neg	Lipid	Monoacylglycerol	-0.0025	-1.6%	0.6321	0.9943
X34395	1-methylurate	181.037	1099	LC/MS Neg	Xenobiotics	Xanthine Metabolism	-0.0051	-3.4%	0.3157	0.9943
X34396	choline phosphate	184.073	700	LC/MS Pos Early	Lipid	Phospholipid Metabolism	0.0036	2.4%	0.4845	0.9943
X34397	1-arachidonylglycerol (20:4)	303.233	6250	LC/MS Neg	Lipid	Monoacylglycerol	-0.0037	-2.4%	0.4687	0.9943
X34399	3,7-dimethylurate	195.052	1418.2	LC/MS Neg	Xenobiotics	Xanthine Metabolism	0.0083	5.6%	0.1141	0.9041
X34400	1,7-dimethylurate	195.052	1578.6	LC/MS Neg	Xenobiotics	Xanthine Metabolism	0.0027	1.8%	0.6	0.9943
X34401	5-acetylamino-6-formylamino-3-methyluracil	225.063	1424	LC/MS Polar	Xenobiotics	Xanthine Metabolism	0.0092	6.3%	0.0793	0.8041
X34402	indolebutyrate	202.087	3308	LC/MS Neg	Amino Acid	Tryptophan Metabolism	0.003	2.0%	0.5768	0.9943
X34404	1,3,7-trimethylurate	209.068	1985	LC/MS Neg	Xenobiotics	Xanthine Metabolism	0.0022	1.4%	0.6785	0.9943
X34407	isovalerylcarnitine (C5)	246.17	3085	LC/MS Pos Early	Amino Acid	Leucine, Isoleucine and Valine Metabolism	-0.0014	-1.0%	0.7809	0.9943
X34409	stearoylcarnitine (C18)	428.373	1485	LC/MS Pos Late	Lipid	Fatty Acid Metabolism(Acyl Carnitine)	-0.0089	-5.7%	0.0917	0.8302
X34419	1-linoleoyl-GPC (18:2)	520.34	1465	LC/MS Pos Late	Lipid	Lysophospholipid	-0.0046	-3.0%	0.3827	0.9943
X34424	5-acetylamino-6-amino-3-methyluracil	197.068	1710	LC/MS Polar	Xenobiotics	Xanthine Metabolism	0.004	2.7%	0.4437	0.9943
X34445	sphingosine 1-phosphate	378.241	1850	LC/MS Polar	Lipid	Sphingolipid Metabolism	-0.0058	-3.8%	0.2728	0.9943
X34456	gamma-glutamylisoleucine*	261.144	2940	LC/MS Pos Early	Peptide	Gamma-glutamyl Amino Acid	-0.0015	-1.0%	0.7667	0.9943
X34534	laurylcarnitine (C12)	344.279	1235	LC/MS Pos Late	Lipid	Fatty Acid Metabolism(Acyl Carnitine)	0.0008	0.6%	0.867	0.9943
X35107	isovalerylglycine	158.082	1950	LC/MS Neg	Amino Acid	Leucine, Isoleucine and Valine Metabolism	-0.0056	-3.6%	0.2727	0.9943
X35114	7-methylguanine	166.072	2175	LC/MS Pos Early	Nucleotide	Purine Metabolism, Guanine containing	-0.0009	-0.6%	0.8685	0.9943
X35126	phenylacetylglutamine	265.118	2145	LC/MS Pos Early	Peptide	Acetylated Peptides	-0.0022	-1.4%	0.6832	0.9943
X35127	pro-hydroxy-pro	229.118	2128	LC/MS Pos Early	Amino Acid	Urea cycle; Arginine and Proline Metabolism	-0.0037	-2.4%	0.4823	0.9943
X35130	N4-acetylcytidine	286.103	1580	LC/MS Pos Early	Nucleotide	Pyrimidine Metabolism, Cytidine containing	-0.0032	-2.1%	0.5362	0.9943
X35132	3-methylcytidine	258.108	2176	LC/MS Pos Early	Nucleotide	Pyrimidine Metabolism, Cytidine containing	0.0076	5.2%	0.1454	0.9496
X35136	5-methyluridine (ribothymidine)	257.078	1778.1	LC/MS Neg	Nucleotide	Pyrimidine Metabolism, Uracil containing	0.0107	7.4%	0.0401	0.6451
X35137	N2,N2-dimethylguanosine	312.13	2210	LC/MS Pos Early	Nucleotide	Purine Metabolism, Guanine containing	0.0022	1.5%	0.6498	0.9943
X35153	1-docosahexaenoylglycerol (22:6)	309.222	6150	LC/MS Neg	Lipid	Monoacylglycerol	0.0028	1.8%	0.5903	0.9943
X35157	N6-carbamoylthreonyladenosine	411.127	2164	LC/MS Neg	Nucleotide	Purine Metabolism, Adenine containing	-0.0054	-3.5%	0.2733	0.9943
X35159	cysteine-glutathione disulfide	427.095	2465	LC/MS Pos Early	Amino Acid	Glutathione Metabolism	0.0083	5.6%	0.1098	0.8985
X35160	oleoylcarnitine (C18:1)	426.358	1423	LC/MS Pos Late	Lipid	Fatty Acid Metabolism(Acyl Carnitine)	-0.0014	-0.9%	0.791	0.9943
X35172	orotidine	287.052	2250	LC/MS Polar	Nucleotide	Pyrimidine Metabolism, Orotate containing	-0.0051	-3.3%	0.323	0.9943
X35186	1-arachidonoyl-GPE (20:4n6)*	502.293	1470	LC/MS Pos Late	Lipid	Lysophospholipid	-0.0077	-5.0%	0.1445	0.9496
X35253	2-palmitoyl-GPC (16:0)*	570.341	6215	LC/MS Neg	Lipid	Lysophospholipid	-0.002	-1.3%	0.6968	0.9943
X35320	catechol sulfate	188.986	1906	LC/MS Neg	Xenobiotics	Benzoate Metabolism	-0.0064	-4.2%	0.2215	0.9893
X35322	hydroquinone sulfate	188.986	1395	LC/MS Neg	Xenobiotics	Drug	0.0026	1.7%	0.6204	0.9943
X35428	tiglylcarnitine (C5:1-DC)	244.154	2962	LC/MS Pos Early	Amino Acid	Leucine, Isoleucine and Valine Metabolism	-0.0009	-0.6%	0.872	0.9943
X35436	hexanoylglycine	172.098	2900	LC/MS Neg	Lipid	Fatty Acid Metabolism(Acyl Glycine)	0.001	0.6%	0.853	0.9943
X35437	isobutyrylglycine	144.067	1420	LC/MS Neg	Amino Acid	Leucine, Isoleucine and Valine Metabolism	-0.0011	-0.7%	0.834	0.9943
X35527	4-hydroxyhippurate	194.046	1475	LC/MS Neg	Xenobiotics	Benzoate Metabolism	-0.0007	-0.4%	0.898	0.9943
X35625	1-myristoylglycerol (14:0)	227.202	6353.3	LC/MS Neg	Lipid	Monoacylglycerol	-0.0027	-1.8%	0.6045	0.9943
X35628	1-oleoyl-GPE (18:1)	480.308	1554	LC/MS Pos Late	Lipid	Lysophospholipid	-0.003	-2.0%	0.5732	0.9943
X35631	1-palmitoyl-GPE (16:0)	454.293	1544	LC/MS Pos Late	Lipid	Lysophospholipid	0.001	0.7%	0.85	0.9943
X35635	3-(3-hydroxyphenyl)propionate	165.056	1980	LC/MS Neg	Xenobiotics	Benzoate Metabolism	0	0.0%	0.9951	0.9995
X35637	cysteinylglycine	179.048	2132	LC/MS Pos Early	Amino Acid	Glutathione Metabolism	0.0062	4.2%	0.2256	0.9893
X35651	ectoine	143.082	1980	LC/MS Pos Early	Xenobiotics	Chemical	-0.0024	-1.6%	0.6426	0.9943
X35669	tetradecanedioate	257.176	4000	LC/MS Neg	Lipid	Fatty Acid, Dicarboxylate	0.0009	0.6%	0.868	0.9943
X35675	2-hydroxypalmitate	271.228	5511.2	LC/MS Neg	Lipid	Fatty Acid, Monohydroxy	-0.0035	-2.3%	0.5068	0.9943
X35678	hexadecanedioate	285.207	4615	LC/MS Neg	Lipid	Fatty Acid, Dicarboxylate	0.0038	2.5%	0.4665	0.9943
X35718	dihomo-linolenate (20:3n3 or n6)	305.249	5596	LC/MS Neg	Lipid	Polyunsaturated Fatty Acid (n3 and n6)	-0.0042	-2.7%	0.4207	0.9943
X36095	thymol sulfate	229.054	4410	LC/MS Neg	Xenobiotics	Food Component/Plant	-0.0006	-0.4%	0.9073	0.9943
X36098	4-vinylphenol sulfate	199.007	3320	LC/MS Neg	Xenobiotics	Benzoate Metabolism	-0.0099	-6.3%	0.06	0.7331
X36099	4-ethylphenylsulfate	201.023	3580	LC/MS Neg	Xenobiotics	Benzoate Metabolism	-0.0166	-10.4%	0.0017	0.1696
X36103	p-cresol sulfate	187.007	2890	LC/MS Neg	Xenobiotics	Benzoate Metabolism	-0.0066	-4.3%	0.2155	0.9893
X36600	1-linoleoyl-GPE (18:2)*	478.293	1482	LC/MS Pos Late	Lipid	Lysophospholipid	-0.0044	-2.9%	0.4091	0.9943
X36713	N6-carboxymethyllysine	205.118	2500	LC/MS Pos Early	Carbohydrate	Advanced Glycation End-product	-0.0105	-6.7%	0.0353	0.6249
X36746	2-hydroxy-3-methylvalerate	131.071	1800	LC/MS Neg	Amino Acid	Leucine, Isoleucine and Valine Metabolism	-0.003	-2.0%	0.5611	0.9943
X36747	deoxycarnitine	146.118	2052	LC/MS Pos Early	Lipid	Carnitine Metabolism	-0.0046	-3.0%	0.3799	0.9943
X36749	3-methyladipate	159.066	2865	LC/MS Polar	Lipid	Fatty Acid, Dicarboxylate	0.0048	3.3%	0.3549	0.9943
X36751	N2-acetyllysine	187.109	3372.6	LC/MS Polar	Amino Acid	Lysine Metabolism	0.0068	4.6%	0.2013	0.9884
X36752	N6-acetyllysine	187.109	1059	LC/MS Neg	Amino Acid	Lysine Metabolism	-0.0055	-3.6%	0.2957	0.9943
X36754	octadecanedioate	313.238	5043	LC/MS Neg	Lipid	Fatty Acid, Dicarboxylate	0.0003	0.2%	0.9466	0.9959
X36776	7-alpha-hydroxy-3-oxo-4-cholestenoate (7-Hoca)	429.301	5288.1	LC/MS Neg	Lipid	Sterol	-0.0085	-5.4%	0.0992	0.8651
X36803	3beta,7alpha-dihydroxy-5-cholestenoate	431.317	5275	LC/MS Neg	Lipid	Sterol	-0.0027	-1.8%	0.6009	0.9943
X36808	dimethylarginine (SDMA + ADMA)	203.15	2850	LC/MS Pos Early	Amino Acid	Urea cycle; Arginine and Proline Metabolism	0.0012	0.8%	0.8162	0.9943
X36812	1-oleoyl-GPA (18:1)	435.252	1433	LC/MS Polar	Lipid	Lysophospholipid	-0.0062	-4.0%	0.2373	0.9893
X36845	o-cresol sulfate	187.007	2796	LC/MS Neg	Xenobiotics	Benzoate Metabolism	0.0015	1.0%	0.7734	0.9943
X36847	2-ethylphenylsulfate	201.023	3416	LC/MS Neg	Xenobiotics	Benzoate Metabolism	-0.0108	-6.9%	0.0062	0.2626
X36850	taurolithocholate 3-sulfate	280.622	5026.7	LC/MS Neg	Lipid	Secondary Bile Acid Metabolism	0.0032	2.1%	0.5395	0.9943
X37058	succinylcarnitine (C4-DC)	262.128	2291	LC/MS Pos Early	Energy	TCA Cycle	0.0005	0.3%	0.9275	0.9943
X37063	gamma-glutamylalanine	219.098	1986	LC/MS Pos Early	Peptide	Gamma-glutamyl Amino Acid	0.0018	1.2%	0.7275	0.9943
X37073	alpha-hydroxycaproate	131.071	1920	LC/MS Neg	Lipid	Fatty Acid, Monohydroxy	0.0022	1.5%	0.667	0.9943
X37076	N-acetylserine	146.046	2000	LC/MS Polar	Amino Acid	Glycine, Serine and Threonine Metabolism	-0.0067	-4.3%	0.1956	0.9842
X37092	gamma-glutamyl-2-aminobutyrate	233.113	2380	LC/MS Pos Early	Peptide	Gamma-glutamyl Amino Acid	0.0036	2.4%	0.4946	0.9943
X37097	tryptophan betaine	247.144	2673	LC/MS Pos Early	Amino Acid	Tryptophan Metabolism	0.0017	1.1%	0.7468	0.9943
X37112	chiro-inositol	225.062	3191.2	LC/MS Polar	Lipid	Inositol Metabolism	-0.0167	-10.4%	0.0013	0.1696
X37181	4-allylphenol sulfate	213.023	3805	LC/MS Neg	Xenobiotics	Food Component/Plant	0.0001	0.0%	0.9914	0.9995
X37183	5alpha-androstan-3alpha,17alpha-diol monosulfate	371.19	5208	LC/MS Neg	Lipid	Steroid	-0.0038	-2.5%	0.4571	0.9943
X37184	5alpha-androstan-3alpha,17beta-diol disulfate	225.07	4275	LC/MS Neg	Lipid	Steroid	-0.0013	-0.9%	0.7895	0.9943
X37185	5alpha-androstan-3alpha,17beta-diol monosulfate (2)	371.19	5080	LC/MS Neg	Lipid	Steroid	0.0005	0.4%	0.9072	0.9943
X37186	5alpha-androstan-3alpha,17beta-diol monosulfate (1)	371.19	4925	LC/MS Neg	Lipid	Steroid	-0.0061	-3.9%	0.2361	0.9893
X37187	5alpha-androstan-3beta,17alpha-diol disulfate	225.07	4215	LC/MS Neg	Lipid	Steroid	-0.0078	-5.0%	0.1348	0.9496
X37190	5alpha-androstan-3beta,17beta-diol disulfate	225.07	3880	LC/MS Neg	Lipid	Steroid	-0.0028	-1.8%	0.5864	0.9943
X37192	5alpha-androstan-3beta,17beta-diol monosulfate (2)	371.19	4685	LC/MS Neg	Lipid	Steroid	-0.008	-5.2%	0.1151	0.9041
X37196	5alpha-pregnan-3beta,20beta-diol monosulfate (1)	399.221	5180	LC/MS Neg	Lipid	Steroid	-0.0012	-0.8%	0.8254	0.9943
X37198	5alpha-pregnan-3beta,20alpha-diol disulfate	239.085	3962	LC/MS Neg	Lipid	Steroid	-0.0018	-1.2%	0.7306	0.9943
X37200	5alpha-pregnan-3beta,20alpha-diol monosulfate (2)	399.221	5060	LC/MS Neg	Lipid	Steroid	-0.006	-3.9%	0.2607	0.9943
X37202	androstenediol (3beta,17beta) disulfate (1)	224.062	3740	LC/MS Neg	Lipid	Steroid	-0.0015	-1.0%	0.7582	0.9943
X37203	androstenediol (3beta,17beta) disulfate (2)	224.062	4065	LC/MS Neg	Lipid	Steroid	0.0002	0.1%	0.9692	0.9995
X37207	androstenediol (3alpha, 17alpha) monsulfate (2)	369.174	4712	LC/MS Neg	Lipid	Steroid	-0.0035	-2.3%	0.496	0.9943
X37209	androstenediol (3alpha, 17alpha) monsulfate (3)	369.174	5180	LC/MS Neg	Lipid	Steroid	-0.0054	-3.5%	0.2933	0.9943
X37210	androstenediol (3beta,17beta) monosulfate (2)	369.174	4500	LC/MS Neg	Lipid	Steroid	-0.0019	-1.3%	0.7067	0.9943
X37211	androstenediol (3beta,17beta) monosulfate (1)	369.174	4500	LC/MS Neg	Lipid	Steroid	-0.0039	-2.5%	0.4336	0.9943
X37431	N-methylproline	130.086	1335	LC/MS Pos Early	Amino Acid	Urea cycle; Arginine and Proline Metabolism	-0.0154	-9.7%	0.0028	0.1863
X37432	N-acetyl-beta-alanine	130.051	773	LC/MS Neg	Nucleotide	Pyrimidine Metabolism, Uracil containing	0.0078	5.3%	0.147	0.9496
X37445	4-hydroxycoumarin	161.024	2470	LC/MS Neg	Xenobiotics	Drug	-0.0055	-3.6%	0.2958	0.9943
X37455	glycerophosphoethanolamine	216.063	659	LC/MS Pos Early	Lipid	Phospholipid Metabolism	-0.0021	-1.4%	0.6785	0.9943
X37459	ergothioneine	230.096	850	LC/MS Pos Early	Xenobiotics	Food Component/Plant	-0.0024	-1.6%	0.6424	0.9943
X37475	4-acetaminophen sulfate	230.013	1792	LC/MS Neg	Xenobiotics	Drug	-0.0066	-4.3%	0.2111	0.9893
X37478	docosapentaenoate (n6 DPA; 22:5n6)	329.249	5624.5	LC/MS Neg	Lipid	Polyunsaturated Fatty Acid (n3 and n6)	-0.0031	-2.0%	0.5475	0.9943
X37480	5alpha-pregnan-3beta-ol,20-one sulfate	397.205	5136	LC/MS Neg	Lipid	Steroid	-0.003	-1.9%	0.5688	0.9943
X37482	17alpha-hydroxypregnenolone 3-sulfate	411.185	4800	LC/MS Neg	Lipid	Steroid	-0.004	-2.6%	0.432	0.9943
X37496	N-acetylputrescine	131.118	2230	LC/MS Pos Early	Amino Acid	Polyamine Metabolism	0.0058	3.9%	0.2688	0.9943
X37506	palmitoyl sphingomyelin (d18:1/16:0)	703.575	2168	LC/MS Pos Late	Lipid	Sphingolipid Metabolism	0	0.0%	0.9966	0.9995
X37529	sphingomyelin (d18:1/18:1, d18:2/18:0)	729.591	2167	LC/MS Pos Late	Lipid	Sphingolipid Metabolism	0.0074	5.0%	0.1486	0.9496
X37536	12-HETE	319.228	5326	LC/MS Neg	Lipid	Eicosanoid	-0.0005	-0.3%	0.9231	0.9943
X37752	13-HODE + 9-HODE	295.228	5275	LC/MS Neg	Lipid	Fatty Acid, Monohydroxy	-0.0042	-2.7%	0.4206	0.9943
X38102	oleoyl ethanolamide	324.291	6450	LC/MS Neg	Lipid	Endocannabinoid	-0.0044	-2.9%	0.3925	0.9943
X38116	indole-3-carboxylic acid	160.04	1708.8	LC/MS Neg	Amino Acid	Tryptophan Metabolism	-0.0187	-11.6%	0.0005	0.1425
X38127	S-methylmethionine	164.074	2584	LC/MS Pos Early	Amino Acid	Methionine, Cysteine, SAM and Taurine Metabolism	0.0022	1.4%	0.6745	0.9943
X38165	palmitoyl ethanolamide	298.275	6300	LC/MS Neg	Lipid	Endocannabinoid	-0.0027	-1.8%	0.6024	0.9943
X38168	16a-hydroxy DHEA 3-sulfate	383.153	4240	LC/MS Neg	Lipid	Steroid	0.0026	1.7%	0.611	0.9943
X38170	pregnenolone sulfate	395.19	5100	LC/MS Neg	Lipid	Steroid	-0.0017	-1.1%	0.7472	0.9943
X38178	cis-4-decenoylcarnitine (C10:1)	314.233	1057	LC/MS Pos Late	Lipid	Fatty Acid Metabolism(Acyl Carnitine)	-0.0008	-0.5%	0.8729	0.9943
X38276	2,3-dihydroxyisovalerate	133.051	1050	LC/MS Polar	Xenobiotics	Food Component/Plant	-0.0067	-4.3%	0.1935	0.9842
X38296	17-methylstearate	297.28	5993	LC/MS Neg	Lipid	Fatty Acid, Branched	0.0001	0.1%	0.9874	0.9995
X38366	ibuprofen acyl glucuronide	381.156	4976	LC/MS Neg	Xenobiotics	Drug	-0.0006	-0.4%	0.9014	0.9943
X38395	12,13-DiHOME	313.238	5137	LC/MS Neg	Lipid	Fatty Acid, Dihydroxy	0.0039	2.6%	0.4593	0.9943
X38399	9,10-DiHOME	313.238	5180	LC/MS Neg	Lipid	Fatty Acid, Dihydroxy	-0.0005	-0.3%	0.9257	0.9943
X38637	cinnamoylglycine	204.067	3127	LC/MS Neg	Xenobiotics	Food Component/Plant	-0.0118	-7.5%	0.0245	0.5605
X38667	3-methylglutaconate	143.035	2579.6	LC/MS Polar	Amino Acid	Leucine, Isoleucine and Valine Metabolism	-0.0036	-2.4%	0.4939	0.9943
X38768	15-methylpalmitate	269.249	5695	LC/MS Neg	Lipid	Fatty Acid, Branched	0.0044	3.0%	0.4006	0.9943
X39270	1-(1-enyl-palmitoyl)-GPE (P-16:0)*	438.298	1558	LC/MS Pos Late	Lipid	Lysoplasmalogen	0.0025	1.7%	0.6231	0.9943
X39271	1-(1-enyl-stearoyl)-GPE (P-18:0)*	466.329	1649	LC/MS Pos Late	Lipid	Lysoplasmalogen	-0.0037	-2.4%	0.4726	0.9943
X39346	alpha-CEHC glucuronide*	453.177	2616	LC/MS Neg	Cofactors and Vitamins	Tocopherol Metabolism	-0.0004	-0.3%	0.9367	0.9943
X39378	tauroursodeoxycholate	498.289	5025	LC/MS Neg	Lipid	Secondary Bile Acid Metabolism	-0.0063	-4.1%	0.231	0.9893
X39379	glycoursodeoxycholate	448.307	5033	LC/MS Neg	Lipid	Secondary Bile Acid Metabolism	-0.007	-4.5%	0.1918	0.9842
X39586	pseudoephedrine	166.123	3041	LC/MS Pos Early	Xenobiotics	Drug	-0.0017	-1.1%	0.7504	0.9943
X39587	3-(4-hydroxyphenyl)propionate	165.056	1670	LC/MS Neg	Xenobiotics	Benzoate Metabolism	-0.0003	-0.2%	0.9556	0.9963
X39592	S-methylcysteine	134.028	880	LC/MS Neg	Amino Acid	Methionine, Cysteine, SAM and Taurine Metabolism	0.0023	1.6%	0.6585	0.9943
X39598	7-methylurate	181.037	1138	LC/MS Neg	Xenobiotics	Xanthine Metabolism	0.0057	3.8%	0.2825	0.9943
X396	glutarate (pentanedioate)	131.035	2900	LC/MS Polar	Amino Acid	Lysine Metabolism	0.0061	4.1%	0.231	0.9893
X39600	3-hydroxyhippurate	194.046	1687	LC/MS Neg	Xenobiotics	Benzoate Metabolism	-0.0061	-3.9%	0.2519	0.9943
X39603	ethyl glucuronide	221.067	793	LC/MS Neg	Xenobiotics	Chemical	-0.0021	-1.4%	0.6813	0.9943
X39609	16-hydroxypalmitate	271.228	5236.2	LC/MS Neg	Lipid	Fatty Acid, Monohydroxy	-0.0073	-4.7%	0.1494	0.9496
X39625	hydrochlorothiazide	295.957	2046	LC/MS Neg	Xenobiotics	Drug	-0.0004	-0.3%	0.9351	0.9943
X39788	solanidine	398.342	1010	LC/MS Pos Late	Xenobiotics	Food Component/Plant	-0.0069	-4.5%	0.182	0.9842
X39831	eicosanodioate	341.27	5200.9	LC/MS Neg	Lipid	Fatty Acid, Dicarboxylate	0.0013	0.9%	0.8054	0.9943
X39833	18-hydroxycorticosterone	363.217	3497	LC/MS Pos Early	Lipid	Steroid	0.0043	2.9%	0.3929	0.9943
X39994	valylleucine	231.17	3138	LC/MS Pos Early	Peptide	Dipeptide	0.0012	0.8%	0.8178	0.9943
X40008	isoleucylglycine	187.109	1992	LC/MS Neg	Peptide	Dipeptide	-0.0126	-8.0%	0.0168	0.5108
X40010	leucylalanine	203.139	2801	LC/MS Pos Early	Peptide	Dipeptide	0.0017	1.1%	0.7449	0.9943
X40045	leucylglycine	189.123	2778	LC/MS Pos Early	Peptide	Dipeptide	0.0045	3.1%	0.3794	0.9943
X40097	X - 17299	229.154	2344	LC/MS Pos Early	Unknown		-0.0065	-4.2%	0.2046	0.9893
X40173	L-urobilin	595.349	901	LC/MS Pos Late	Cofactors and Vitamins	Hemoglobin and Porphyrin Metabolism	-0.0031	-2.0%	0.5506	0.9943
X40406	trimethylamine N-oxide	76.0757	2100	LC/MS Pos Early	Lipid	Phospholipid Metabolism	0.0038	2.5%	0.4819	0.9943
X40469	N1-Methyl-2-pyridone-5-carboxamide	153.066	1250	LC/MS Pos Early	Cofactors and Vitamins	Nicotinate and Nicotinamide Metabolism	-0.0004	-0.3%	0.9391	0.9945
X40473	hydantoin-5-propionic acid	171.041	2080	LC/MS Polar	Amino Acid	Histidine Metabolism	-0.0087	-5.6%	0.0935	0.8401
X40479	2-oxindole-3-acetate	192.065	2378	LC/MS Pos Early	Xenobiotics	Food Component/Plant	0.0054	3.6%	0.3035	0.9943
X40481	dihydroferulic acid	195.066	1928	LC/MS Neg	Xenobiotics	Food Component/Plant	-0.0072	-4.6%	0.1701	0.9547
X40700	diglycerol	167.091	818	LC/MS Pos Early	Xenobiotics	Chemical	-0.0019	-1.3%	0.7102	0.9943
X40703	prolylglycine	173.092	2136	LC/MS Pos Early	Peptide	Dipeptide	-0.0012	-0.8%	0.8218	0.9943
X40708	pregnanediol-3-glucuronide	495.296	5145	LC/MS Neg	Lipid	Steroid	0.0011	0.8%	0.8335	0.9943
X40730	imidazole propionate	141.066	2263	LC/MS Pos Early	Amino Acid	Histidine Metabolism	-0.0008	-0.5%	0.8837	0.9943
X41220	2-stearoyl-GPE (18:0)*	480.31	6350	LC/MS Neg	Lipid	Lysophospholipid	-0.0024	-1.6%	0.645	0.9943
X41370	phenylalanylglycine	223.108	2898	LC/MS Pos Early	Peptide	Dipeptide	0.0001	0.1%	0.987	0.9995
X41494	alliin	178.053	1470	LC/MS Pos Early	Xenobiotics	Food Component/Plant	0.0162	11.3%	0.0019	0.1696
X41754	heme	616.176	1124	LC/MS Pos Late	Cofactors and Vitamins	Hemoglobin and Porphyrin Metabolism	0.0123	8.5%	0.0233	0.5605
X42002	lanthionine	209.059	1730	LC/MS Pos Early	Xenobiotics	Chemical	-0.0066	-4.3%	0.2108	0.9893
X42027	histidylalanine	225.099	970	LC/MS Neg	Peptide	Dipeptide	-0.0045	-2.9%	0.3871	0.9943
X42040	5-hydroxymethyl-2-furoic acid	141.019	962	LC/MS Neg	Amino Acid	Tyrosine Metabolism	-0.001	-0.7%	0.8395	0.9943
X42087	indoleacetylglutamine	302.115	2535	LC/MS Neg	Amino Acid	Tryptophan Metabolism	-0.0084	-5.4%	0.1106	0.8985
X42092	N-palmitoylglycine	312.254	5580	LC/MS Neg	Lipid	Fatty Acid Metabolism(Acyl Glycine)	0.0005	0.3%	0.9233	0.9943
X42370	S-1-pyrroline-5-carboxylate	114.055	1528	LC/MS Pos Early	Amino Acid	Glutamate Metabolism	0.0108	7.4%	0.0403	0.6451
X42374	2-aminobutyrate	104.071	2059	LC/MS Pos Early	Amino Acid	Glutathione Metabolism	0.0026	1.7%	0.6194	0.9943
X42381	gamma-CEHC glucuronide*	439.161	2500	LC/MS Neg	Cofactors and Vitamins	Tocopherol Metabolism	-0.0007	-0.4%	0.899	0.9943
X42382	S-adenosylhomocysteine (SAH)	383.114	1832.4	LC/MS Neg	Amino Acid	Methionine, Cysteine, SAM and Taurine Metabolism	-0.0039	-2.5%	0.4563	0.9943
X42395	undecanedioate	215.129	2440	LC/MS Neg	Lipid	Fatty Acid, Dicarboxylate	-0.0011	-0.7%	0.8292	0.9943
X42398	1-stearoyl-GPE (18:0)	482.324	1626	LC/MS Pos Late	Lipid	Lysophospholipid	-0.0048	-3.1%	0.3667	0.9943
X42420	erythronate*	135.03	2186	LC/MS Polar	Carbohydrate	Aminosugar Metabolism	-0.0032	-2.1%	0.5203	0.9943
X42446	1-palmitoyl-2-linoleoyl-GPC (16:0/18:2)	758.569	2160	LC/MS Pos Late	Lipid	Phosphatidylcholine (PC)	0.0029	1.9%	0.582	0.9943
X42448	1-stearoyl-2-oleoyl-GPE (18:0/18:1)	746.569	2858	LC/MS Pos Late	Lipid	Phosphatidylethanolamine (PE)	0.0003	0.2%	0.9489	0.9959
X42449	1-palmitoyl-2-linoleoyl-GPE (16:0/18:2)	716.523	2275	LC/MS Pos Late	Lipid	Phosphatidylethanolamine (PE)	0.0009	0.6%	0.8701	0.9943
X42450	1-stearoyl-2-arachidonoyl-GPC (18:0/20:4)	810.601	2300	LC/MS Pos Late	Lipid	Phosphatidylcholine (PC)	-0.0018	-1.2%	0.7399	0.9943
X42459	sphingomyelin (d18:2/16:0, d18:1/16:1)*	701.559	2002	LC/MS Pos Late	Lipid	Sphingolipid Metabolism	-0.0027	-1.8%	0.6049	0.9943
X42463	sphingomyelin (d18:1/14:0, d16:1/16:0)*	675.544	1998	LC/MS Pos Late	Lipid	Sphingolipid Metabolism	-0.0027	-1.8%	0.6118	0.9943
X42489	2-hydroxydecanoate	187.134	4840	LC/MS Neg	Lipid	Fatty Acid, Monohydroxy	0.0076	5.2%	0.1514	0.9496
X42574	glycohyocholate	464.302	5020	LC/MS Neg	Lipid	Secondary Bile Acid Metabolism	-0.0116	-7.4%	0.0236	0.5605
X42989	N-methyltaurine	138.023	1576	LC/MS Polar	Amino Acid	Methionine, Cysteine, SAM and Taurine Metabolism	0.0056	3.7%	0.2925	0.9943
X42994	glutaminylleucine	260.161	3009	LC/MS Pos Early	Peptide	Dipeptide	0.0001	0.0%	0.9915	0.9995
X43011	5-hydroxydecanoate	187.134	4080	LC/MS Neg	Lipid	Fatty Acid, Monohydroxy	0.0008	0.5%	0.8783	0.9943
X43231	6-oxopiperidine-2-carboxylate	142.051	964.5	LC/MS Neg	Amino Acid	Lysine Metabolism	0.0005	0.3%	0.9246	0.9943
X43239	S-allylcysteine	162.058	2690	LC/MS Pos Early	Xenobiotics	Food Component/Plant	0.0163	11.4%	0.0019	0.1696
X43249	N-delta-acetylornithine	173.093	858	LC/MS Neg	Amino Acid	Urea cycle; Arginine and Proline Metabolism	-0.0108	-6.9%	0.0375	0.6409
X43255	N-acetyl-1-methylhistidine*	212.103	2100	LC/MS Pos Early	Amino Acid	Histidine Metabolism	-0.0046	-3.0%	0.3765	0.9943
X43256	N-acetyl-3-methylhistidine*	212.103	2056	LC/MS Pos Early	Amino Acid	Histidine Metabolism	0.0037	2.5%	0.4825	0.9943
X43258	acisoga	183.114	2297	LC/MS Neg	Amino Acid	Polyamine Metabolism	-0.0053	-3.5%	0.3048	0.9943
X43264	3-hydroxybutyrylcarnitine (1)	248.149	2400	LC/MS Pos Early	Lipid	Fatty Acid Metabolism(Acyl Carnitine)	-0.0018	-1.2%	0.7226	0.9943
X43265	benzoylcarnitine*	266.139	3041	LC/MS Pos Early	Xenobiotics	Chemical	-0.0022	-1.5%	0.6665	0.9943
X43266	2-aminophenol sulfate	188.002	1677	LC/MS Neg	Xenobiotics	Chemical	-0.0044	-2.9%	0.399	0.9943
X43333	carboxyibuprofen	235.098	1920	LC/MS Neg	Xenobiotics	Drug	0.0004	0.3%	0.9356	0.9943
X43338	2-furoic acid	111.009	960	LC/MS Neg	Xenobiotics	Food Component/Plant	-0.0025	-1.6%	0.6217	0.9943
X43343	2-aminooctanoate	160.133	750	LC/MS Pos Late	Lipid	Fatty Acid, Amino	0.0002	0.1%	0.9674	0.9995
X43374	indolin-2-one	134.06	2575	LC/MS Pos Early	Xenobiotics	Food Component/Plant	-0.0025	-1.6%	0.6345	0.9943
X43378	S-methylcysteine sulfoxide	152.038	900	LC/MS Pos Early	Amino Acid	Methionine, Cysteine, SAM and Taurine Metabolism	0.0062	4.2%	0.2376	0.9893
X43400	2-piperidinone	100.076	1675	LC/MS Pos Early	Xenobiotics	Food Component/Plant	-0.0042	-2.8%	0.4355	0.9943
X43424	dimethyl sulfone	95.0161	832	LC/MS Pos Early	Xenobiotics	Chemical	-0.0006	-0.4%	0.906	0.9943
X43488	N-acetylcarnosine	269.124	2141	LC/MS Pos Early	Peptide	Dipeptide Derivative	-0.0061	-4.0%	0.2173	0.9893
X43507	3b-hydroxy-5-cholenoic acid	373.275	5205	LC/MS Neg	Lipid	Secondary Bile Acid Metabolism	-0.0072	-4.6%	0.1635	0.9496
X43530	N-acetyl-cadaverine	145.133	2385	LC/MS Pos Early	Amino Acid	Lysine Metabolism	0.0113	7.8%	0.0284	0.5828
X43549	N-formylanthranilic acid	164.035	900	LC/MS Polar	Amino Acid	Tryptophan Metabolism	-0.0103	-6.6%	0.051	0.7034
X43582	5-(galactosylhydroxy)-L-lysine	325.161	2755	LC/MS Pos Early	Amino Acid	Lysine Metabolism	-0.0039	-2.6%	0.4237	0.9943
X43591	N2,N5-diacetylornithine	215.104	1367	LC/MS Neg	Amino Acid	Urea cycle; Arginine and Proline Metabolism	-0.001	-0.6%	0.8491	0.9943
X437	5-hydroxyindoleacetate	190.051	1510.2	LC/MS Neg	Amino Acid	Tryptophan Metabolism	-0.0068	-4.4%	0.1972	0.9842
X43761	2-aminoheptanoate	146.118	3160	LC/MS Pos Early	Lipid	Fatty Acid, Amino	0.0066	4.4%	0.1904	0.9842
X43802	guanidinoacetate	116.047	2884	LC/MS Polar	Amino Acid	Creatine Metabolism	-0.0072	-4.7%	0.1627	0.9496
X43807	bilirubin (Z,Z)	585.271	1840	LC/MS Pos Late	Cofactors and Vitamins	Hemoglobin and Porphyrin Metabolism	-0.0018	-1.2%	0.7469	0.9943
X43829	gamma-glutamylvaline	247.129	2700	LC/MS Pos Early	Peptide	Gamma-glutamyl Amino Acid	-0.0044	-2.9%	0.3757	0.9943
X43831	1-methylhistamine	126.103	3040	LC/MS Pos Early	Amino Acid	Histidine Metabolism	0.0057	3.8%	0.2821	0.9943
X44526	3-methyl-2-oxobutyrate	115.04	1465	LC/MS Neg	Amino Acid	Leucine, Isoleucine and Valine Metabolism	0.0021	1.4%	0.6796	0.9943
X44618	3-methoxytyramine sulfate	246.044	1722	LC/MS Neg	Amino Acid	Tyrosine Metabolism	-0.0008	-0.5%	0.877	0.9943
X44620	4-acetylphenol sulfate	215.002	2375	LC/MS Neg	Xenobiotics	Drug	-0.0045	-2.9%	0.37	0.9943
X44621	1-(1-enyl-oleoyl)-GPE (P-18:1)*	464.314	1566	LC/MS Pos Late	Lipid	Lysoplasmalogen	-0.001	-0.6%	0.8529	0.9943
X44656	isovalerate	101.061	1564	LC/MS Neg	Amino Acid	Leucine, Isoleucine and Valine Metabolism	0.0024	1.6%	0.6508	0.9943
X44664	glutarylcarnitine (C5-DC)	276.144	2393	LC/MS Pos Early	Amino Acid	Lysine Metabolism	0.0057	3.8%	0.2796	0.9943
X44675	docosahexaenoate (DHA; 22:6n3)	327.233	5525	LC/MS Neg	Lipid	Polyunsaturated Fatty Acid (n3 and n6)	0.0086	5.9%	0.0855	0.8287
X44681	palmitoylcarnitine (C16)	400.342	1425	LC/MS Pos Late	Lipid	Fatty Acid Metabolism(Acyl Carnitine)	0.0006	0.4%	0.9075	0.9943
X44872	gamma-glutamylmethionine	279.101	2640	LC/MS Pos Early	Peptide	Gamma-glutamyl Amino Acid	0.003	2.0%	0.562	0.9943
X44876	gamma-CEHC	263.129	3843	LC/MS Neg	Cofactors and Vitamins	Tocopherol Metabolism	-0.0004	-0.3%	0.9353	0.9943
X44877	N-palmitoyl-sphingosine (d18:1/16:0)	538.519	2893	LC/MS Pos Late	Lipid	Sphingolipid Metabolism	-0.0001	0.0%	0.9915	0.9995
X44878	methionine sulfone	182.048	1250	LC/MS Pos Early	Amino Acid	Methionine, Cysteine, SAM and Taurine Metabolism	-0.005	-3.2%	0.3356	0.9943
X45095	2-methylbutyrylcarnitine (C5)	246.17	3035	LC/MS Pos Early	Amino Acid	Leucine, Isoleucine and Valine Metabolism	0.0034	2.3%	0.515	0.9943
X45404	N-acetylalliin	218.049	1467	LC/MS Neg	Xenobiotics	Food Component/Plant	0.0144	10.0%	0.0058	0.2626
X45413	O-sulfo-L-tyrosine	260.023	990	LC/MS Neg	Xenobiotics	Chemical	-0.0048	-3.1%	0.3516	0.9943
X45415	3-(3-hydroxyphenyl)propionate sulfate	245.012	1294	LC/MS Neg	Xenobiotics	Benzoate Metabolism	0.002	1.3%	0.7052	0.9943
X45428	N-acetylmethionine sulfoxide	208.064	880	LC/MS Pos Early	Amino Acid	Methionine, Cysteine, SAM and Taurine Metabolism	-0.0009	-0.6%	0.8629	0.9943
X45721	3-(N-acetyl-L-cystein-S-yl) acetaminophen	311.071	2094	LC/MS Neg	Xenobiotics	Drug	-0.0095	-6.1%	0.0771	0.788
X45951	1-linolenoyl-GPC (18:3)*	518.324	1422	LC/MS Pos Late	Lipid	Lysophospholipid	-0.0012	-0.8%	0.8273	0.9943
X46111	O-methylcatechol sulfate	203.002	2344	LC/MS Neg	Xenobiotics	Benzoate Metabolism	-0.0064	-4.2%	0.2228	0.9893
X46115	21-hydroxypregnenolone disulfate	245.067	3935	LC/MS Neg	Lipid	Steroid	-0.0008	-0.5%	0.8701	0.9943
X46137	Isobar: fructose 6-phosphate, fructose 1-phosphate, mannose 1-phosphate, mannose 6-phosphate, glucose 6-phosphate	259.023	610	LC/MS Neg	Carbohydrate	Glycolysis, Gluconeogenesis, and Pyruvate Metabolism	-0.0054	-3.5%	0.2894	0.9943
X46142	mannitol/sorbitol	181.072	2260	LC/MS Polar	Carbohydrate	Fructose, Mannose and Galactose Metabolism	0.0047	3.2%	0.3706	0.9943
X46144	methyl glucopyranoside (alpha + beta)	193.072	1070	LC/MS Neg	Xenobiotics	Food Component/Plant	-0.003	-2.0%	0.554	0.9943
X46146	4-methylcatechol sulfate	203.002	2665	LC/MS Neg	Xenobiotics	Benzoate Metabolism	-0.0115	-7.3%	0.0313	0.5952
X46164	3-methyl catechol sulfate (2)	203.002	2860	LC/MS Neg	Xenobiotics	Benzoate Metabolism	-0.0036	-2.4%	0.4777	0.9943
X46165	3-methyl catechol sulfate (1)	203.002	2790	LC/MS Neg	Xenobiotics	Benzoate Metabolism	-0.0059	-3.8%	0.2568	0.9943
X46172	5alpha-pregnan-3(alpha or beta),20beta-diol disulfate	239.085	4310	LC/MS Neg	Lipid	Steroid	-0.0009	-0.6%	0.8687	0.9943
X46173	aconitate [cis or trans]	173.009	580	LC/MS Neg	Energy	TCA Cycle	-0.0042	-2.7%	0.4221	0.9943
X46223	linoleoylcarnitine (C18:2)*	424.342	1430	LC/MS Pos Late	Lipid	Fatty Acid Metabolism(Acyl Carnitine)	-0.0009	-0.6%	0.8659	0.9943
X46225	pyroglutamine*	129.066	1900	LC/MS Pos Early	Amino Acid	Glutamate Metabolism	-0.0045	-3.0%	0.3801	0.9943
X46259	X - 21258	213.023	3915	LC/MS Neg	Unknown		-0.0042	-2.7%	0.4247	0.9943
X46260	X - 11564	177.023	1157.1	LC/MS Neg	Unknown		-0.0031	-2.1%	0.5178	0.9943
X46261	X - 19438	217.072	1209	LC/MS Neg	Unknown		0.0023	1.5%	0.6539	0.9943
X46266	X - 15486	269.151	3629	LC/MS Neg	Unknown		0.0012	0.8%	0.8114	0.9943
X46283	X - 15461	160.097	1624	LC/MS Pos Early	Unknown		0.0033	2.2%	0.5156	0.9943
X46294	X - 21285	365.143	4500	LC/MS Neg	Unknown		-0.003	-2.0%	0.5629	0.9943
X46295	X - 21286	164.036	1550	LC/MS Neg	Unknown		-0.0042	-2.8%	0.4226	0.9943
X46311	X - 14473	211.144	2553	LC/MS Pos Early	Unknown		0.002	1.3%	0.7005	0.9943
X46315	X - 16083	309.12	1484	LC/MS Neg	Unknown		-0.0065	-4.2%	0.2157	0.9893
X46316	X - 21295	218.997	1526	LC/MS Neg	Unknown		-0.0031	-2.0%	0.5492	0.9943
X46318	X - 12714	303.073	1617	LC/MS Neg	Unknown		-0.0052	-3.4%	0.3117	0.9943
X46325	1-arachidonoyl-GPA (20:4)	457.236	5499	LC/MS Neg	Lipid	Lysophospholipid	-0.0063	-4.1%	0.2335	0.9893
X46354	X - 21310	233.985	2235.2	LC/MS Neg	Unknown		-0.0069	-4.5%	0.1887	0.9842
X46355	X - 09789	153.02	2580.5	LC/MS Neg	Unknown		-0.0021	-1.4%	0.6801	0.9943
X46356	X - 21312	243.034	2757.7	LC/MS Neg	Unknown		-0.0095	-6.1%	0.07	0.762
X46358	X - 12212	229.018	3597.7	LC/MS Neg	Unknown		-0.0013	-0.8%	0.8133	0.9943
X46359	X - 21315	240.914	3698.1	LC/MS Neg	Unknown		-0.0024	-1.6%	0.6434	0.9943
X46360	X - 11441	331.131	3755.8	LC/MS Neg	Unknown		0.0043	2.9%	0.4112	0.9943
X46362	X - 21318	237.023	4186.6	LC/MS Neg	Unknown		-0.0105	-6.7%	0.0039	0.2237
X46363	X - 21319	165.092	4238.4	LC/MS Neg	Unknown		-0.0005	-0.3%	0.9254	0.9943
X46364	X - 12847	227.039	4247.4	LC/MS Neg	Unknown		-0.0004	-0.3%	0.9335	0.9943
X46366	X - 18249	220.942	4404.1	LC/MS Neg	Unknown		-0.0114	-7.3%	0.0282	0.5828
X46367	X - 11905	283.192	4396.5	LC/MS Neg	Unknown		0.0017	1.1%	0.7532	0.9943
X46368	X - 18914	266.889	4503	LC/MS Neg	Unknown		-0.0021	-1.4%	0.6836	0.9943
X46384	X - 21339	453.323	5105	LC/MS Neg	Unknown		0.007	4.7%	0.1627	0.9496
X46386	X - 21341	366.901	5126	LC/MS Neg	Unknown		0.0007	0.5%	0.8931	0.9943
X46388	X - 21343	195.139	5153	LC/MS Neg	Unknown		0.0003	0.2%	0.9525	0.9959
X46390	X - 11308	365.27	5163	LC/MS Neg	Unknown		0.0098	6.7%	0.0589	0.7331
X46398	X - 21353	239.166	5196	LC/MS Neg	Unknown		0	0.0%	0.993	0.9995
X46406	X - 17178	661.255	2380.2	LC/MS Neg	Unknown		0.0013	0.8%	0.8085	0.9943
X46409	X - 21364	213.087	3757	LC/MS Neg	Unknown		0	0.0%	0.9941	0.9995
X46417	X - 13866	253.108	2417.8	LC/MS Neg	Unknown		0.004	2.7%	0.4429	0.9943
X46428	X - 21383	223.098	2448.6	LC/MS Neg	Unknown		-0.0125	-8.0%	0.0172	0.5108
X46443	X - 11442	331.13	3890	LC/MS Neg	Unknown		0.0031	2.1%	0.5653	0.9943
X46455	X - 21410	385.17	3921	LC/MS Neg	Unknown		-0.0026	-1.7%	0.6064	0.9943
X46456	X - 21411	157.087	3956	LC/MS Neg	Unknown		0.002	1.3%	0.7021	0.9943
X46458	X - 12511	200.13	3943	LC/MS Neg	Unknown		0.0049	3.3%	0.3455	0.9943
X46459	X - 01911	462.178	3991	LC/MS Neg	Unknown		-0.0079	-5.1%	0.1286	0.9496
X46460	X - 11444	541.265	3972	LC/MS Neg	Unknown		-0.0041	-2.7%	0.4136	0.9943
X46461	X - 16124	203.002	2563.6	LC/MS Neg	Unknown		0.0006	0.4%	0.9016	0.9943
X46463	X - 14364	275.104	2590	LC/MS Neg	Unknown		0.0013	0.9%	0.8063	0.9943
X46466	X - 11843	230.013	2674.6	LC/MS Neg	Unknown		-0.0018	-1.2%	0.7267	0.9943
X46473	X - 15497	236.093	2843	LC/MS Neg	Unknown		-0.0007	-0.4%	0.8904	0.9943
X46480	X - 16947	345.156	3802	LC/MS Neg	Unknown		-0.0134	-8.5%	0.0093	0.3458
X46486	X - 21441	294.113	3025.4	LC/MS Neg	Unknown		0.0008	0.6%	0.8705	0.9943
X46487	X - 21442	333.208	3823	LC/MS Neg	Unknown		-0.0067	-4.3%	0.1983	0.9842
X46488	X - 11847	259.01	3087	LC/MS Neg	Unknown		0.0158	11.0%	0.0024	0.1696
X46489	X - 21444	300.064	3040.2	LC/MS Neg	Unknown		-0.0016	-1.0%	0.7683	0.9943
X46490	X - 17185	215.002	3079.5	LC/MS Neg	Unknown		-0.0048	-3.2%	0.3399	0.9943
X46493	X - 21448	317.115	3097.9	LC/MS Neg	Unknown		0.0043	2.9%	0.4159	0.9943
X46497	X - 02269	255.088	1525.4	LC/MS Neg	Unknown		0.0042	2.8%	0.4019	0.9943
X46500	X - 02249	267.124	4012	LC/MS Neg	Unknown		0.001	0.6%	0.8527	0.9943
X46507	X - 11850	226.018	3176	LC/MS Neg	Unknown		-0.0024	-1.6%	0.6515	0.9943
X46509	X - 11805	418.193	2655	LC/MS Pos Early	Unknown		0.0014	1.0%	0.7706	0.9943
X46510	X - 12544	209.082	3166.9	LC/MS Neg	Unknown		0.0013	0.9%	0.7935	0.9943
X46512	X - 21467	262.62	4041	LC/MS Neg	Unknown		-0.0007	-0.4%	0.9003	0.9943
X46515	X - 21470	232.06	3249	LC/MS Neg	Unknown		0.0045	3.0%	0.3861	0.9943
X46516	X - 21471	295.112	4039	LC/MS Neg	Unknown		0.0057	3.8%	0.2844	0.9943
X46517	X - 16946	317.115	3240	LC/MS Neg	Unknown		0.0063	4.3%	0.2305	0.9893
X46519	X - 21474	462.178	4039	LC/MS Neg	Unknown		-0.0089	-5.7%	0.0866	0.8287
X46521	X - 11852	232.995	3277.6	LC/MS Neg	Unknown		-0.0006	-0.4%	0.9124	0.9943
X46548	3-methylglutarylcarnitine (2)	290.16	2675	LC/MS Pos Early	Amino Acid	Leucine, Isoleucine and Valine Metabolism	0.0026	1.7%	0.6219	0.9943
X46588	X - 12063	427.214	4800	LC/MS Neg	Unknown		-0.0102	-6.5%	0.042	0.6644
X46590	X - 07765	245.048	3698	LC/MS Neg	Unknown		-0.0113	-7.2%	0.0305	0.5923
X46592	X - 11299	507.222	4886	LC/MS Neg	Unknown		-0.002	-1.3%	0.7151	0.9943
X46593	X - 11305	412.965	5136	LC/MS Neg	Unknown		0.0004	0.3%	0.9372	0.9943
X46594	X - 11372	467.373	5319	LC/MS Neg	Unknown		0.0011	0.7%	0.8333	0.9943
X46595	X - 11378	445.331	5343	LC/MS Neg	Unknown		0.0051	3.4%	0.3358	0.9943
X46596	X - 11407	186.113	2108	LC/MS Neg	Unknown		-0.0023	-1.5%	0.6422	0.9943
X46597	X - 11429	245.077	1151	LC/MS Neg	Unknown		-0.0061	-4.0%	0.2161	0.9893
X46598	X - 11438	241.144	3121	LC/MS Neg	Unknown		0.007	4.8%	0.1708	0.9547
X46599	X - 11440	246.074	3515	LC/MS Neg	Unknown		0.0016	1.0%	0.7566	0.9943
X46600	X - 11452	352.085	4134	LC/MS Neg	Unknown		-0.0055	-3.6%	0.2932	0.9943
X46601	X - 11470	525.271	4151	LC/MS Neg	Unknown		-0.0078	-5.0%	0.134	0.9496
X46602	X - 11478	165.092	4285	LC/MS Neg	Unknown		0.0054	3.7%	0.2993	0.9943
X46603	X - 11530	313.12	4892	LC/MS Neg	Unknown		0.0005	0.3%	0.9286	0.9943
X46604	X - 11538	311.223	4873	LC/MS Neg	Unknown		-0.0039	-2.5%	0.45	0.9943
X46607	X - 11849	266.018	3215	LC/MS Neg	Unknown		0.0148	10.3%	0.0048	0.2527
X46608	X - 11880	537.416	5341	LC/MS Neg	Unknown		0.004	2.7%	0.4402	0.9943
X46610	X - 12007	222.992	1357	LC/MS Neg	Unknown		-0.006	-3.9%	0.243	0.9943
X46611	X - 12013	242.013	2066	LC/MS Neg	Unknown		-0.0018	-1.2%	0.7375	0.9943
X46612	X - 12206	254.982	622	LC/MS Neg	Unknown		-0.0033	-2.2%	0.5137	0.9943
X46613	X - 12216	227.997	1691	LC/MS Neg	Unknown		-0.0003	-0.2%	0.952	0.9959
X46614	X - 12230	217.018	3346	LC/MS Neg	Unknown		-0.0042	-2.8%	0.4141	0.9943
X46615	X - 12407	204.981	1873	LC/MS Neg	Unknown		0.0007	0.5%	0.8891	0.9943
X46616	X - 12411	195.034	1037	LC/MS Neg	Unknown		-0.0041	-2.7%	0.4253	0.9943
X46618	X - 12442	223.171	5315	LC/MS Neg	Unknown		0.0008	0.6%	0.8668	0.9943
X46620	X - 12462	148.043	1790	LC/MS Pos Early	Unknown		0.0001	0.1%	0.9806	0.9995
X46623	X - 12729	227.997	2021	LC/MS Neg	Unknown		0.0036	2.4%	0.5032	0.9943
X46624	X - 12798	240.102	2011	LC/MS Pos Early	Unknown		-0.014	-8.9%	0.0071	0.2812
X46626	X - 12739	241.119	2406	LC/MS Neg	Unknown		-0.0024	-1.6%	0.6385	0.9943
X46628	X - 12472	241.119	2528	LC/MS Neg	Unknown		-0.0024	-1.6%	0.6406	0.9943
X46630	X - 12816	495.224	2700	LC/MS Neg	Unknown		-0.002	-1.3%	0.6987	0.9943
X46633	X - 12844	539.249	4185	LC/MS Neg	Unknown		-0.0036	-2.4%	0.4851	0.9943
X46634	X - 12846	481.243	4228	LC/MS Neg	Unknown		-0.0071	-4.6%	0.1705	0.9547
X46636	X - 12849	331.176	4696	LC/MS Neg	Unknown		0.004	2.7%	0.4456	0.9943
X46639	X - 12851	311.666	4844	LC/MS Neg	Unknown		0.0012	0.8%	0.8158	0.9943
X46640	X - 15469	304.212	785	LC/MS Pos Late	Unknown		0.0076	5.1%	0.1362	0.9496
X46643	X - 13529	188.093	2011	LC/MS Neg	Unknown		0	0.0%	0.9928	0.9995
X46645	X - 13728	197.068	1589	LC/MS Neg	Unknown		0.0058	3.9%	0.2688	0.9943
X46646	X - 13835	169.062	1017	LC/MS Neg	Unknown		0.0026	1.7%	0.6218	0.9943
X46648	X - 13891	227.129	2709	LC/MS Neg	Unknown		0.0017	1.1%	0.7487	0.9943
X46652	X - 14658	288.62	4800	LC/MS Neg	Unknown		-0.0102	-6.6%	0.0516	0.7034
X46655	X - 14626	288.62	4855	LC/MS Neg	Unknown		0.0045	3.0%	0.3816	0.9943
X46656	X - 14662	263.628	4336	LC/MS Neg	Unknown		0.0007	0.5%	0.8906	0.9943
X46657	X - 14939	165.092	4353	LC/MS Neg	Unknown		-0.0026	-1.7%	0.6263	0.9943
X46658	X - 15220	274.112	2662	LC/MS Neg	Unknown		0.0018	1.2%	0.7376	0.9943
X46661	X - 15245	233.03	568	LC/MS Neg	Unknown		0.0069	4.7%	0.1623	0.9496
X46662	X - 15492	541.265	4678	LC/MS Neg	Unknown		-0.0038	-2.5%	0.4372	0.9943
X46663	X - 11334	259.092	2017	LC/MS Pos Early	Unknown		0.0017	1.1%	0.7473	0.9943
X46665	X - 15674	187.025	1362	LC/MS Neg	Unknown		0.0034	2.3%	0.509	0.9943
X46666	X - 15728	231.033	3976	LC/MS Neg	Unknown		-0.0022	-1.4%	0.6761	0.9943
X46668	X - 16123	552.236	2624	LC/MS Neg	Unknown		0.0025	1.7%	0.6304	0.9943
X46669	X - 16245	287.187	4545	LC/MS Neg	Unknown		0.003	2.0%	0.5656	0.9943
X46671	X - 16480	309.207	4704	LC/MS Neg	Unknown		0.0078	5.3%	0.1412	0.9496
X46672	X - 17325	184.098	2868	LC/MS Neg	Unknown		-0.0058	-3.7%	0.2748	0.9943
X46673	X - 16576	167.108	4496	LC/MS Neg	Unknown		-0.0002	-0.1%	0.9722	0.9995
X46674	X - 21607	167.108	4529	LC/MS Neg	Unknown		0.0034	2.3%	0.5204	0.9943
X46677	X - 16654	235.118	4598	LC/MS Neg	Unknown		0.0065	4.4%	0.2135	0.9893
X46681	X - 16935	447.276	4471	LC/MS Neg	Unknown		0.0038	2.5%	0.4538	0.9943
X46683	X - 16944	141.092	3718	LC/MS Neg	Unknown		0.0011	0.7%	0.828	0.9943
X46689	X - 17145	257.176	3862	LC/MS Neg	Unknown		-0.0096	-6.2%	0.0583	0.7331
X46690	X - 18901	211.025	3800	LC/MS Neg	Unknown		-0.001	-0.6%	0.8502	0.9943
X46691	X - 17146	375.181	4851	LC/MS Neg	Unknown		-0.0034	-2.2%	0.5171	0.9943
X46692	X - 17166	653.269	2187	LC/MS Neg	Unknown		-0.0018	-1.2%	0.725	0.9943
X46693	X - 17167	673.808	2842	LC/MS Neg	Unknown		-0.0082	-5.3%	0.1106	0.8985
X46694	X - 21626	696.777	2533	LC/MS Neg	Unknown		-0.0016	-1.1%	0.7579	0.9943
X46695	X - 18913	185.118	4538	LC/MS Neg	Unknown		0.0012	0.8%	0.8223	0.9943
X46696	X - 21628	697.267	2270	LC/MS Neg	Unknown		-0.0022	-1.5%	0.6644	0.9943
X46697	X - 16134	601.777	2892	LC/MS Neg	Unknown		-0.0032	-2.1%	0.5274	0.9943
X46698	X - 17179	595.753	2480	LC/MS Neg	Unknown		-0.0014	-0.9%	0.7896	0.9943
X46700	X - 18922	299.186	4928	LC/MS Neg	Unknown		0.0005	0.4%	0.9195	0.9943
X46701	X - 19141	415.197	3705	LC/MS Neg	Unknown		0.0038	2.5%	0.4705	0.9943
X46705	X - 17438	245.139	1950	LC/MS Neg	Unknown		-0.0044	-2.9%	0.3996	0.9943
X46706	X - 17469	227.12	4840	LC/MS Neg	Unknown		0.004	2.7%	0.4513	0.9943
X46707	X - 17653	365.269	5128	LC/MS Neg	Unknown		0.001	0.7%	0.8455	0.9943
X46709	X - 17654	365.269	5200	LC/MS Neg	Unknown		-0.0123	-7.8%	0.0204	0.5605
X46710	X - 17690	245.049	2904	LC/MS Neg	Unknown		-0.0051	-3.3%	0.3314	0.9943
X46726	X - 21657	464.192	3316	LC/MS Pos Early	Unknown		-0.0047	-3.1%	0.368	0.9943
X46728	X - 21659	462.177	3975	LC/MS Neg	Unknown		-0.0057	-3.7%	0.2698	0.9943
X46733	X - 13435	314.232	1095	LC/MS Pos Late	Unknown		-0.0008	-0.5%	0.8856	0.9943
X46738	X - 16071	144.046	3692	LC/MS Neg	Unknown		-0.0065	-4.2%	0.2175	0.9893
X46742	X - 21668	464.302	4772	LC/MS Neg	Unknown		-0.0043	-2.8%	0.4127	0.9943
X46743	X - 21669	445.245	4771	LC/MS Neg	Unknown		-0.0015	-1.0%	0.7806	0.9943
X46798	oleoyl-linoleoyl-glycerol (18:1/18:2) [1]	636.556	3115	LC/MS Pos Late	Lipid	Diacylglycerol	-0.0056	-3.6%	0.2869	0.9943
X46799	oleoyl-linoleoyl-glycerol (18:1/18:2) [2]	636.556	3223	LC/MS Pos Late	Lipid	Diacylglycerol	-0.0004	-0.3%	0.9338	0.9943
X46898	X - 21729	87.0453	1024	LC/MS Neg	Unknown		0.0073	5.0%	0.1654	0.9496
X46902	X - 21733	248.056	2716	LC/MS Neg	Unknown		-0.0043	-2.8%	0.4065	0.9943
X46905	X - 21736	183.139	3345	LC/MS Neg	Unknown		0.0054	3.7%	0.2717	0.9943
X46906	X - 21737	245.013	3461	LC/MS Neg	Unknown		0.0114	7.8%	0.0265	0.5828
X46914	X - 11522	313.12	4760	LC/MS Neg	Unknown		-0.0003	-0.2%	0.961	0.9971
X46923	X - 21752	621.331	5090	LC/MS Neg	Unknown		-0.0045	-2.9%	0.3831	0.9943
X46932	X - 12104	271.092	1300	LC/MS Pos Early	Unknown		-0.003	-2.0%	0.5314	0.9943
X46957	gulonate*	195.051	2750	LC/MS Polar	Cofactors and Vitamins	Ascorbate and Aldarate Metabolism	-0.0048	-3.1%	0.3625	0.9943
X46960	sulfate*	96.9601	616	LC/MS Neg	Xenobiotics	Chemical	-0.0003	-0.2%	0.9531	0.9959
X46961	X - 21785	189.041	765	LC/MS Neg	Unknown		-0.0066	-4.3%	0.1787	0.9842
X46962	X - 12701	319.068	1050	LC/MS Neg	Unknown		-0.0102	-6.5%	0.0454	0.6737
X46966	X - 12126	324.074	1205	LC/MS Neg	Unknown		-0.0055	-3.6%	0.297	0.9943
X46968	X - 21792	197.083	1290	LC/MS Neg	Unknown		0.0014	0.9%	0.7937	0.9943
X46970	X - 17676	167.047	1485	LC/MS Neg	Unknown		-0.0031	-2.0%	0.5497	0.9943
X46971	X - 21795	215.105	1515	LC/MS Neg	Unknown		0.0023	1.5%	0.6649	0.9943
X46972	X - 21796	138.057	1625	LC/MS Neg	Unknown		-0.0012	-0.8%	0.8172	0.9943
X46973	X - 12718	324.074	1750	LC/MS Neg	Unknown		-0.002	-1.3%	0.706	0.9943
X46977	X - 15503	193.063	1845	LC/MS Neg	Unknown		0.0041	2.8%	0.3999	0.9943
X46980	X - 21803	212.003	2035	LC/MS Neg	Unknown		-0.0093	-6.0%	0.0664	0.759
X46982	X - 11838	276.002	2285	LC/MS Neg	Unknown		-0.0077	-5.0%	0.1481	0.9496
X46984	X - 21807	233.013	2335	LC/MS Neg	Unknown		-0.0047	-3.0%	0.3675	0.9943
X46985	X - 12193	201.114	2360	LC/MS Neg	Unknown		0.0041	2.7%	0.4387	0.9943
X46986	X - 12812	208.062	2435	LC/MS Neg	Unknown		0.003	2.0%	0.5643	0.9943
X46991	X - 12814	405.178	2610	LC/MS Neg	Unknown		-0.0003	-0.2%	0.959	0.9964
X46994	X - 17367	182.083	2710	LC/MS Neg	Unknown		-0.0063	-4.1%	0.2379	0.9893
X46995	X - 12819	170.083	2710	LC/MS Neg	Unknown		0.0013	0.9%	0.8032	0.9943
X46997	X - 12822	389.093	2790	LC/MS Neg	Unknown		-0.0064	-4.1%	0.229	0.9893
X46998	X - 21821	243.078	2930	LC/MS Neg	Unknown		-0.0033	-2.2%	0.5259	0.9943
X47006	X - 21829	245.14	3440	LC/MS Neg	Unknown		0.0032	2.1%	0.5611	0.9943
X47007	X - 21830	162.024	3455	LC/MS Neg	Unknown		-0.001	-0.7%	0.8496	0.9943
X47009	X - 17354	473.147	3520	LC/MS Neg	Unknown		-0.002	-1.3%	0.6922	0.9943
X47010	X - 12837	495.225	3615	LC/MS Neg	Unknown		-0.0027	-1.8%	0.6025	0.9943
X47011	X - 21834	229.018	3720	LC/MS Neg	Unknown		-0.0053	-3.4%	0.3119	0.9943
X47013	X - 16570	198.114	3765	LC/MS Neg	Unknown		0.0032	2.1%	0.5475	0.9943
X47014	X - 12839	269.152	3895	LC/MS Neg	Unknown		0.003	2.0%	0.5477	0.9943
X47016	X - 21839	452.194	3925	LC/MS Neg	Unknown		-0.0045	-2.9%	0.3949	0.9943
X47017	X - 21840	347.173	3945	LC/MS Neg	Unknown		0.0009	0.6%	0.8649	0.9943
X47021	X - 21844	220.099	4010	LC/MS Neg	Unknown		0.0017	1.1%	0.7452	0.9943
X47022	X - 21845	356.119	4085	LC/MS Neg	Unknown		-0.003	-2.0%	0.5661	0.9943
X47026	X - 21849	222.114	4340	LC/MS Neg	Unknown		0.0003	0.2%	0.95	0.9959
X47031	2-methoxyacetaminophen sulfate*	260.023	1949	LC/MS Neg	Xenobiotics	Drug	-0.0105	-6.7%	0.0504	0.7034
X47076	citraconate/glutaconate	129.019	2600	LC/MS Polar	Energy	TCA Cycle	0	0.0%	0.9955	0.9995
X47101	N-methylpipecolate	144.102	1932	LC/MS Pos Early	Xenobiotics	Chemical	-0.0056	-3.7%	0.2786	0.9943
X47112	etiocholanolone glucuronide	465.249	4915	LC/MS Neg	Lipid	Steroid	0.0034	2.3%	0.5173	0.9943
X47114	ferulic acid 4-sulfate	273.007	1225	LC/MS Neg	Xenobiotics	Food Component/Plant	-0.0045	-2.9%	0.3359	0.9943
X47120	9-hydroxystearate	299.259	5384	LC/MS Neg	Lipid	Fatty Acid, Monohydroxy	-0.0014	-0.9%	0.7902	0.9943
X47135	11-ketoetiocholanolone glucuronide	479.229	4280	LC/MS Neg	Lipid	Steroid	0.0001	0.1%	0.9832	0.9995
X47153	sphingomyelin (d18:1/24:1, d18:2/24:0)*	813.684	3033	LC/MS Pos Late	Lipid	Sphingolipid Metabolism	0.0065	4.4%	0.2177	0.9893
X47154	sphingomyelin (d18:2/14:0, d18:1/14:1)*	673.528	1860	LC/MS Pos Late	Lipid	Sphingolipid Metabolism	-0.0003	-0.2%	0.9527	0.9959
X47204	X - 14904	329.234	4543	LC/MS Neg	Unknown		-0.0001	-0.1%	0.9826	0.9995
X47211	X - 14095	199.073	1007	LC/MS Neg	Unknown		-0.0001	-0.1%	0.9815	0.9995
X47212	X - 14096	229.083	1021	LC/MS Neg	Unknown		0.0033	2.2%	0.5282	0.9943
X47225	X - 14314	241.12	2273	LC/MS Neg	Unknown		-0.0064	-4.1%	0.2175	0.9893
X47226	X - 14302	241.12	2211	LC/MS Neg	Unknown		-0.0012	-0.8%	0.8164	0.9943
X47275	X - 16343	278.115	2064	LC/MS Neg	Unknown		-0.003	-1.9%	0.5648	0.9943
X47301	X - 18887	328.152	2229	LC/MS Neg	Unknown		-0.0062	-4.0%	0.2318	0.9893
X47342	X - 18345	245.114	1400	LC/MS Neg	Unknown		-0.016	-10.1%	0.0024	0.1696
X47347	X - 18889	202.109	2633	LC/MS Neg	Unknown		-0.0005	-0.3%	0.9176	0.9943
X47348	X - 22102	202.109	2603	LC/MS Neg	Unknown		-0.003	-2.0%	0.5523	0.9943
X47390	X - 12015	216.088	1296	LC/MS Neg	Unknown		0.0017	1.2%	0.7391	0.9943
X47393	X - 22147	261.008	971	LC/MS Neg	Unknown		-0.0018	-1.2%	0.7312	0.9943
X47417	X - 22162	150.058	960	LC/MS Pos Early	Unknown		-0.0036	-2.3%	0.4932	0.9943
X47435	X - 12565	254.161	2514	LC/MS Pos Early	Unknown		0.0012	0.8%	0.8207	0.9943
X47437	X - 12680	229.129	2900	LC/MS Pos Early	Unknown		-0.0133	-8.4%	0.0097	0.3469
X47561	X - 19561	252.088	1859	LC/MS Neg	Unknown		-0.0007	-0.4%	0.8891	0.9943
X47639	X - 12456	427.216	4342	LC/MS Neg	Unknown		0.0083	5.6%	0.0863	0.8287
X47640	X - 22379	465.25	4968	LC/MS Neg	Unknown		0.0017	1.1%	0.7409	0.9943
X47642	X - 12101	164.074	2700	LC/MS Pos Early	Unknown		-0.0064	-4.1%	0.2196	0.9893
X47650	X - 11483	505.208	4449	LC/MS Neg	Unknown		-0.006	-3.9%	0.2579	0.9943
X47651	X - 11491	567.319	4819	LC/MS Neg	Unknown		-0.0013	-0.9%	0.8	0.9943
X47652	X - 11549	339.255	5100	LC/MS Neg	Unknown		0.001	0.7%	0.8428	0.9943
X47654	X - 11858	437.055	4414	LC/MS Neg	Unknown		0.014	9.7%	0.0064	0.2626
X47656	X - 12231	352.087	4203	LC/MS Neg	Unknown		-0.0075	-4.8%	0.1555	0.9496
X47657	X - 12261	258.008	1853	LC/MS Neg	Unknown		-0.0019	-1.3%	0.715	0.9943
X47659	X - 12329	188.002	1854	LC/MS Neg	Unknown		-0.0026	-1.7%	0.6043	0.9943
X47662	X - 12830	372.113	3197	LC/MS Neg	Unknown		-0.0015	-1.0%	0.781	0.9943
X47664	X - 13658	253.083	4643	LC/MS Neg	Unknown		0.0195	13.8%	0.0002	0.1258
X47666	alpha-CEHC sulfate	357.101	3090	LC/MS Neg	Cofactors and Vitamins	Tocopherol Metabolism	-0.0023	-1.5%	0.668	0.9943
X47670	X - 18899	337.143	3730	LC/MS Neg	Unknown		0.0113	7.7%	0.0322	0.5976
X47671	X - 18921	193.124	4870	LC/MS Neg	Unknown		0.0058	3.9%	0.2673	0.9943
X47672	X - 19183	230.049	1665	LC/MS Neg	Unknown		-0.0171	-10.7%	0.001	0.1696
X47674	X - 19455	261.023	4397	LC/MS Neg	Unknown		-0.0073	-4.7%	0.0731	0.7749
X47685	X - 12097	174.124	2424	LC/MS Pos Early	Unknown		-0.0022	-1.4%	0.6701	0.9943
X47686	X - 12096	174.124	2448	LC/MS Pos Early	Unknown		-0.0043	-2.8%	0.3858	0.9943
X47687	X - 12100	221.092	2650	LC/MS Pos Early	Unknown		-0.0015	-1.0%	0.7633	0.9943
X47690	X - 12112	142.086	950	LC/MS Pos Early	Unknown		-0.0057	-3.7%	0.2753	0.9943
X47699	X - 12123	256.118	2637	LC/MS Pos Early	Unknown		-0.0057	-3.7%	0.2656	0.9943
X47702	X - 12127	226.082	2160	LC/MS Pos Early	Unknown		-0.0029	-1.9%	0.5774	0.9943
X47706	X - 12199	263.102	2242	LC/MS Pos Early	Unknown		0.0012	0.8%	0.8142	0.9943
X47708	X - 12283	245.092	2646	LC/MS Pos Early	Unknown		-0.0042	-2.7%	0.4224	0.9943
X47718	X - 12688	203.139	2300	LC/MS Pos Early	Unknown		-0.0096	-6.1%	0.0646	0.7587
X47723	X - 12753	220.064	1422	LC/MS Pos Early	Unknown		0.0085	5.8%	0.1101	0.8985
X47739	X - 22475	286.128	2412	LC/MS Pos Early	Unknown		-0.0033	-2.2%	0.5263	0.9943
X47772	X - 22508	324.073	1758	LC/MS Neg	Unknown		-0.0005	-0.3%	0.9279	0.9943
X47773	X - 22509	473.146	3562	LC/MS Neg	Unknown		0	0.0%	0.9996	0.9996
X47774	X - 13689	495.224	3665	LC/MS Neg	Unknown		0.0005	0.4%	0.9214	0.9943
X47779	X - 22515	345.156	3869	LC/MS Neg	Unknown		-0.0097	-6.2%	0.0612	0.7331
X47784	X - 22520	263.628	4389	LC/MS Neg	Unknown		-0.0021	-1.4%	0.6875	0.9943
X47787	X - 14838	141.066	2000	LC/MS Pos Early	Unknown		0.004	2.7%	0.4475	0.9943
X47790	X - 13684	242.015	1642	LC/MS Pos Early	Unknown		0.001	0.7%	0.8396	0.9943
X47800	X - 15666	221.092	2755	LC/MS Pos Early	Unknown		-0.0011	-0.7%	0.836	0.9943
X47802	X - 16397	248.095	2809	LC/MS Pos Early	Unknown		0.002	1.3%	0.6994	0.9943
X47804	X - 16580	222.079	2537	LC/MS Pos Early	Unknown		-0.0017	-1.1%	0.7419	0.9943
X47813	X - 17323	272.185	3307	LC/MS Pos Early	Unknown		0.0012	0.8%	0.8151	0.9943
X47817	X - 17327	257.149	2750	LC/MS Pos Early	Unknown		0.0047	3.2%	0.3531	0.9943
X47818	X - 17328	308.185	910	LC/MS Pos Late	Unknown		-0.001	-0.6%	0.8543	0.9943
X47820	X - 17335	248.168	1052	LC/MS Pos Late	Unknown		0.0031	2.1%	0.5459	0.9943
X47821	X - 17337	328.248	1136	LC/MS Pos Late	Unknown		-0.0016	-1.1%	0.7514	0.9943
X47872	X - 17340	539.25	4697	LC/MS Neg	Unknown		0.002	1.3%	0.6896	0.9943
X47886	bilirubin (E,Z or Z,E)*	585.271	1270	LC/MS Pos Late	Cofactors and Vitamins	Hemoglobin and Porphyrin Metabolism	0.003	2.0%	0.5787	0.9943
X47897	S-carboxymethyl-L-cysteine	180.032	1490	LC/MS Pos Early	Xenobiotics	Drug	-0.0023	-1.5%	0.6693	0.9943
X47898	1-pentadecanoylglycerol (15:0)	241.217	6200	LC/MS Neg	Lipid	Monoacylglycerol	0	0.0%	0.9978	0.9995
X47901	X - 11485	378.103	4485	LC/MS Neg	Unknown		-0.008	-5.2%	0.124	0.9367
X47905	X - 12026	180.053	1652	LC/MS Neg	Unknown		0.0006	0.4%	0.9107	0.9943
X47909	X - 12170	179.047	1829	LC/MS Neg	Unknown		0.0008	0.5%	0.885	0.9943
X47911	X - 12221	203.998	1467	LC/MS Neg	Unknown		0.001	0.7%	0.8378	0.9943
X47912	X - 12257	269.067	1774	LC/MS Neg	Unknown		0.004	2.7%	0.4458	0.9943
X47915	X - 12263	275.023	1372	LC/MS Neg	Unknown		-0.0061	-4.0%	0.2405	0.9939
X47917	X - 12306	247.029	2350	LC/MS Neg	Unknown		-0.004	-2.6%	0.4324	0.9943
X47922	X - 12543	181.051	1409	LC/MS Neg	Unknown		0.0003	0.2%	0.9574	0.9963
X47929	X - 12707	249.008	1196	LC/MS Neg	Unknown		-0.002	-1.3%	0.6999	0.9943
X47931	X - 12712	218.997	1644	LC/MS Neg	Unknown		-0.0014	-0.9%	0.7855	0.9943
X47936	X - 12726	233.013	1942	LC/MS Neg	Unknown		0.003	2.0%	0.5585	0.9943
X47937	X - 12730	203.997	2048	LC/MS Neg	Unknown		-0.0032	-2.1%	0.5165	0.9943
X47938	X - 12731	238.969	2040	LC/MS Neg	Unknown		-0.0119	-7.5%	0.0246	0.5605
X47940	X - 12738	230.997	2389	LC/MS Neg	Unknown		-0.0018	-1.2%	0.7213	0.9943
X47943	X - 12818	263.023	2695	LC/MS Neg	Unknown		-0.0071	-4.6%	0.1665	0.9496
X47948	X - 12831	433.209	3209	LC/MS Neg	Unknown		0.0027	1.8%	0.6021	0.9943
X47954	X - 12879	147.067	1115	LC/MS Neg	Unknown		-0.0048	-3.1%	0.3542	0.9943
X47955	X - 12906	158.046	793	LC/MS Neg	Unknown		-0.0029	-1.9%	0.5721	0.9943
X47957	X - 13255	367.104	2203	LC/MS Neg	Unknown		-0.0007	-0.5%	0.8921	0.9943
X47959	X - 13553	263.023	1407	LC/MS Neg	Unknown		-0.0009	-0.6%	0.8602	0.9943
X47962	X - 13695	245.013	2510	LC/MS Neg	Unknown		-0.0044	-2.9%	0.3775	0.9943
X47963	X - 13703	367.104	2144	LC/MS Neg	Unknown		-0.0023	-1.5%	0.6502	0.9943
X47964	X - 13722	160.062	875	LC/MS Neg	Unknown		-0.0043	-2.8%	0.4032	0.9943
X47965	X - 13723	211.062	1309	LC/MS Neg	Unknown		-0.0075	-4.9%	0.1424	0.9496
X47967	X - 13726	379.035	1532	LC/MS Neg	Unknown		-0.0064	-4.1%	0.2259	0.9893
X47971	X - 13729	241.977	1745	LC/MS Neg	Unknown		-0.0047	-3.1%	0.3665	0.9943
X47977	X - 13844	209.057	1442	LC/MS Neg	Unknown		-0.0023	-1.5%	0.6544	0.9943
X47978	X - 13846	301.057	1433	LC/MS Neg	Unknown		-0.0022	-1.4%	0.6624	0.9943
X47985	X - 15523	309.102	4164	LC/MS Neg	Unknown		-0.0007	-0.4%	0.9006	0.9943
X47988	X - 16087	443.157	4143	LC/MS Neg	Unknown		-0.0003	-0.2%	0.9518	0.9959
X47992	X - 16649	353.035	3018	LC/MS Neg	Unknown		-0.0033	-2.1%	0.5341	0.9943
X47993	X - 17010	189.114	3178	LC/MS Neg	Unknown		-0.0005	-0.3%	0.9231	0.9943
X47995	X - 17343	190.966	1326	LC/MS Neg	Unknown		-0.0002	-0.2%	0.9639	0.9984
X48000	X - 17350	345.156	2721	LC/MS Neg	Unknown		-0.0081	-5.2%	0.1194	0.9153
X48001	X - 17351	243.078	3390	LC/MS Neg	Unknown		-0.0013	-0.8%	0.8108	0.9943
X48002	X - 17352	495.224	3398	LC/MS Neg	Unknown		-0.0097	-6.2%	0.0557	0.7275
X48003	X - 17353	507.209	3430	LC/MS Neg	Unknown		0.0031	2.1%	0.5336	0.9943
X48009	X - 17357	541.265	4098	LC/MS Neg	Unknown		-0.0052	-3.4%	0.3117	0.9943
X48011	X - 17359	541.266	4606	LC/MS Neg	Unknown		-0.0027	-1.8%	0.5664	0.9943
X48013	X - 17361	331.177	4840	LC/MS Neg	Unknown		0.0051	3.4%	0.3289	0.9943
X48018	X - 22716	464.302	4722	LC/MS Neg	Unknown		-0.0078	-5.1%	0.1319	0.9496
X48021	X - 17673	148.973	1294	LC/MS Neg	Unknown		-0.0116	-7.4%	0.0203	0.5605
X48022	X - 17677	204.982	1544	LC/MS Neg	Unknown		0.0008	0.6%	0.8668	0.9943
X48025	X - 17685	233.013	2575	LC/MS Neg	Unknown		-0.0065	-4.2%	0.219	0.9893
X48041	X - 18240	194.046	2030	LC/MS Neg	Unknown		0.0022	1.5%	0.6721	0.9943
X48043	X - 18603	142.051	1403	LC/MS Neg	Unknown		-0.0082	-5.3%	0.1159	0.9041
X48044	X - 18606	429.178	3934	LC/MS Neg	Unknown		0.0003	0.2%	0.9595	0.9964
X48047	X - 18886	217.108	1853	LC/MS Neg	Unknown		-0.0021	-1.4%	0.6774	0.9943
X48049	X - 18935	227.998	1917	LC/MS Neg	Unknown		0.0016	1.0%	0.763	0.9943
X48051	X - 17398	391.035	1765	LC/MS Neg	Unknown		-0.0086	-5.5%	0.0908	0.8302
X48052	X - 17612	567.319	4308	LC/MS Neg	Unknown		0.0016	1.0%	0.7659	0.9943
X48054	X - 17704	489.271	4634	LC/MS Neg	Unknown		-0.0002	-0.1%	0.9666	0.9995
X48055	X - 17765	489.271	4582	LC/MS Neg	Unknown		-0.0008	-0.5%	0.8808	0.9943
X48067	X - 22764	197.155	5263	LC/MS Neg	Unknown		0.0024	1.6%	0.6358	0.9943
X48076	X - 22771	160.044	2180	LC/MS Neg	Unknown		0.0118	8.1%	0.0264	0.5828
X48094	X - 22789	211.135	4733.4	LC/MS Neg	Unknown		-0.0037	-2.4%	0.4792	0.9943
X48114	1-methylguanidine	74.0713	2149	LC/MS Pos Early	Amino Acid	Guanidino and Acetamido Metabolism	-0.0074	-4.8%	0.1616	0.9496
X48130	N6-succinyladenosine	382.1	980	LC/MS Neg	Nucleotide	Purine Metabolism, Adenine containing	-0.0091	-5.8%	0.0851	0.8287
X48141	2-keto-3-deoxy-gluconate	177.041	1900	LC/MS Polar	Xenobiotics	Food Component/Plant	-0.0048	-3.1%	0.3595	0.9943
X48152	glucose	225.062	2342	LC/MS Polar	Carbohydrate	Glycolysis, Gluconeogenesis, and Pyruvate Metabolism	0.0056	3.8%	0.2651	0.9943
X48153	mannose	225.062	2200	LC/MS Polar	Carbohydrate	Fructose, Mannose and Galactose Metabolism	0.0041	2.8%	0.3903	0.9943
X48182	myristoleoylcarnitine (C14:1)*	370.295	1316	LC/MS Pos Late	Lipid	Fatty Acid Metabolism(Acyl Carnitine)	0.0023	1.5%	0.6541	0.9943
X48185	X - 22834	448.308	5095	LC/MS Neg	Unknown		-0.0036	-2.3%	0.4942	0.9943
X48187	N-acetyltaurine	166.018	800	LC/MS Neg	Amino Acid	Methionine, Cysteine, SAM and Taurine Metabolism	-0.0027	-1.7%	0.608	0.9943
X48188	alpha-CEHC	277.144	4045	LC/MS Neg	Cofactors and Vitamins	Tocopherol Metabolism	-0.0005	-0.3%	0.9287	0.9943
X48189	leucylglutamine*	260.161	2620	LC/MS Pos Early	Peptide	Dipeptide	0.002	1.3%	0.7002	0.9943
X48191	X - 22836	146.081	1200	LC/MS Pos Early	Unknown		-0.0134	-8.5%	0.011	0.3623
X48195	fructose	225.062	2022.2	LC/MS Polar	Carbohydrate	Fructose, Mannose and Galactose Metabolism	0.0061	4.1%	0.2265	0.9893
X48255	arabonate/xylonate	165.041	2664.6	LC/MS Polar	Carbohydrate	Pentose Metabolism	0.0022	1.5%	0.6705	0.9943
X48258	1-oleoyl-GPC (18:1)	522.355	1540	LC/MS Pos Late	Lipid	Lysophospholipid	-0.0061	-4.0%	0.2495	0.9943
X48341	1-dihomo-linolenylglycerol (20:3)	305.249	6400	LC/MS Neg	Lipid	Monoacylglycerol	-0.0068	-4.4%	0.188	0.9842
X48351	N1-methylinosine	283.104	1430	LC/MS Pos Early	Nucleotide	Purine Metabolism, (Hypo)Xanthine/Inosine containing	0.0011	0.7%	0.8298	0.9943
X48394	pregnanolone/allopregnanolone sulfate	397.205	5160	LC/MS Neg	Lipid	Steroid	-0.0005	-0.3%	0.9233	0.9943
X48406	dopamine 4-sulfate	232.029	1511	LC/MS Neg	Amino Acid	Tyrosine Metabolism	0.0003	0.2%	0.9568	0.9963
X48407	dopamine 3-O-sulfate	232.029	1556.2	LC/MS Neg	Amino Acid	Tyrosine Metabolism	-0.0001	0.0%	0.9905	0.9995
X48408	tyramine O-sulfate	216.034	1565	LC/MS Neg	Amino Acid	Tyrosine Metabolism	-0.0056	-3.7%	0.2864	0.9943
X48409	3-hydroxycinnamate sulfate	242.997	1338	LC/MS Neg	Xenobiotics	Food Component/Plant	0	0.0%	0.9945	0.9995
X48410	4-hydroxycinnamate sulfate	242.997	1000	LC/MS Neg	Amino Acid	Tyrosine Metabolism	-0.0056	-3.6%	0.2853	0.9943
X48425	phenylacetylcarnitine	280.154	3092	LC/MS Pos Early	Peptide	Acetylated Peptides	-0.0049	-3.2%	0.3502	0.9943
X48428	pyrraline	253.119	2304	LC/MS Neg	Xenobiotics	Food Component/Plant	-0.0058	-3.8%	0.2598	0.9943
X48429	methyl-4-hydroxybenzoate sulfate	230.997	2873	LC/MS Neg	Xenobiotics	Benzoate Metabolism	0.0204	14.4%	0.0001	0.1077
X48434	N-acetylcitrulline	216.099	940	LC/MS Neg	Amino Acid	Urea cycle; Arginine and Proline Metabolism	-0.0026	-1.7%	0.6147	0.9943
X48441	4-hydroxychlorothalonil	244.908	4427	LC/MS Neg	Xenobiotics	Chemical	0.0077	5.3%	0.1526	0.9496
X48442	4-vinylguaiacol sulfate	229.018	3354	LC/MS Neg	Xenobiotics	Food Component/Plant	-0.0092	-5.9%	0.0685	0.759
X48445	2-methoxyresorcinol sulfate	218.997	1863	LC/MS Neg	Xenobiotics	Chemical	-0.0049	-3.2%	0.3394	0.9943
X48448	3-hydroxypyridine sulfate	173.987	1595.5	LC/MS Neg	Xenobiotics	Chemical	-0.0025	-1.6%	0.6255	0.9943
X48460	propyl 4-hydroxybenzoate sulfate	259.028	3971	LC/MS Neg	Xenobiotics	Benzoate Metabolism	0.015	10.4%	0.004	0.2237
X48490	sphingomyelin (d18:1/20:0, d16:1/22:0)*	759.638	2685	LC/MS Pos Late	Lipid	Sphingolipid Metabolism	0.009	6.1%	0.0896	0.8299
X48491	sphingomyelin (d18:1/20:1, d18:2/20:0)*	757.622	2383	LC/MS Pos Late	Lipid	Sphingolipid Metabolism	0.0074	5.0%	0.1569	0.9496
X48492	behenoyl sphingomyelin (d18:1/22:0)*	787.669	3083	LC/MS Pos Late	Lipid	Sphingolipid Metabolism	0.0048	3.2%	0.3658	0.9943
X48493	sphingomyelin (d18:1/22:1, d18:2/22:0, d16:1/24:1)*	785.653	2666	LC/MS Pos Late	Lipid	Sphingolipid Metabolism	0.0025	1.6%	0.6421	0.9943
X485	spermidine	146.165	3355	LC/MS Pos Early	Amino Acid	Polyamine Metabolism	-0.0007	-0.5%	0.892	0.9943
X48569	acesulfame	161.987	1581	LC/MS Neg	Xenobiotics	Food Component/Plant	0.002	1.3%	0.7155	0.9943
X48580	2-acetamidophenol sulfate	230.013	2251	LC/MS Neg	Xenobiotics	Drug	-0.0026	-1.7%	0.6177	0.9943
X48674	umbelliferone sulfate	240.981	2442.8	LC/MS Neg	Xenobiotics	Food Component/Plant	-0.0061	-4.0%	0.2443	0.9943
X48691	2,8-quinolinediol sulfate	239.997	2612	LC/MS Neg	Xenobiotics	Food Component/Plant	-0.0174	-10.9%	0.0008	0.1696
X48693	3-acetylphenol sulfate	215.002	2477	LC/MS Neg	Xenobiotics	Chemical	-0.0018	-1.2%	0.7256	0.9943
X48698	6-hydroxyindole sulfate	212.002	2498	LC/MS Neg	Xenobiotics	Chemical	-0.0072	-4.7%	0.1765	0.9784
X48715	eugenol sulfate	243.033	3782	LC/MS Neg	Xenobiotics	Food Component/Plant	-0.002	-1.3%	0.7018	0.9943
X48733	vanillic alcohol sulfate	233.012	1808	LC/MS Neg	Amino Acid	Tyrosine Metabolism	0.0087	5.9%	0.0964	0.8552
X48752	3-methoxycatechol sulfate (2)	218.997	2200	LC/MS Neg	Xenobiotics	Benzoate Metabolism	-0.0029	-1.9%	0.5859	0.9943
X48757	N-acetylkynurenine (2)	251.103	2364	LC/MS Pos Early	Amino Acid	Tryptophan Metabolism	-0.0027	-1.7%	0.6015	0.9943
X48761	1,2,3-benzenetriol sulfate (1)	204.981	1453	LC/MS Neg	Xenobiotics	Chemical	-0.0111	-7.1%	0.0287	0.5828
X48762	1,2,3-benzenetriol sulfate (2)	204.981	1709	LC/MS Neg	Xenobiotics	Chemical	-0.0068	-4.4%	0.1889	0.9842
X48763	3-methoxycatechol sulfate (1)	218.997	2163	LC/MS Neg	Xenobiotics	Benzoate Metabolism	-0.0092	-5.9%	0.0838	0.8281
X48771	X - 23157	567.318	4276	LC/MS Neg	Unknown		-0.0008	-0.5%	0.8812	0.9943
X48772	X - 19434	583.313	4539	LC/MS Neg	Unknown		-0.0087	-5.6%	0.099	0.8651
X48773	X - 23159	235.117	4548	LC/MS Neg	Unknown		-0.0012	-0.8%	0.8196	0.9943
X48774	X - 23160	471.242	4095	LC/MS Neg	Unknown		0.0019	1.3%	0.7097	0.9943
X48782	C-glycosyltryptophan	365.135	1777	LC/MS Neg	Amino Acid	Tryptophan Metabolism	0.0022	1.5%	0.6652	0.9943
X48841	p-cresol-glucuronide*	283.082	2420	LC/MS Neg	Amino Acid	Tyrosine Metabolism	-0.0048	-3.1%	0.3688	0.9943
X48885	arabitol/xylitol	151.061	1932.4	LC/MS Polar	Carbohydrate	Pentose Metabolism	-0.003	-1.9%	0.5678	0.9943
X48892	X - 23196	217.108	1392.1	LC/MS Neg	Unknown		-0.0034	-2.2%	0.5184	0.9943
X48989	X - 23291	201.023	3478	LC/MS Neg	Unknown		0.0019	1.3%	0.7114	0.9943
X48990	pyruvate	87.0088	1083	LC/MS Polar	Carbohydrate	Glycolysis, Gluconeogenesis, and Pyruvate Metabolism	0.0034	2.3%	0.4887	0.9943
X48992	X - 23293	169.123	4886	LC/MS Neg	Unknown		0.0014	0.9%	0.7792	0.9943
X48994	X - 23295	169.123	4807	LC/MS Neg	Unknown		-0.0028	-1.8%	0.5949	0.9943
X48995	X - 23296	169.123	4929	LC/MS Neg	Unknown		0.0015	1.0%	0.7699	0.9943
X48996	X - 23297	169.123	4976	LC/MS Neg	Unknown		0.0074	5.0%	0.1306	0.9496
X48997	isoeugenol sulfate	243.033	3893	LC/MS Neg	Xenobiotics	Food Component/Plant	-0.006	-3.9%	0.2386	0.9893
X49014	X - 23314	207.087	1578.3	LC/MS Neg	Unknown		-0.0065	-4.2%	0.2042	0.9893
X49228	X - 23369	188.035	2150	LC/MS Neg	Unknown		-0.015	-9.5%	0.0035	0.2158
X49459	X - 23583	116.071	1112	LC/MS Pos Early	Unknown		-0.0101	-6.5%	0.0563	0.7275
X49461	X - 23585	118.086	1378	LC/MS Pos Early	Unknown		0.0027	1.8%	0.6062	0.9943
X49463	X - 23587	132.102	1230	LC/MS Pos Early	Unknown		-0.0114	-7.2%	0.0344	0.6186
X49469	X - 23593	191.102	1531	LC/MS Pos Early	Unknown		0.0012	0.8%	0.8171	0.9943
X49515	X - 23639	134.081	1640	LC/MS Pos Early	Unknown		0.0068	4.6%	0.19	0.9842
X49521	X - 23644	146.081	983	LC/MS Pos Early	Unknown		-0.006	-3.9%	0.2491	0.9943
X49526	X - 23649	272.076	1645	LC/MS Pos Early	Unknown		-0.0034	-2.2%	0.5082	0.9943
X49529	X - 23652	171.076	1991	LC/MS Pos Early	Unknown		0.0017	1.1%	0.7498	0.9943
X49532	X - 23655	110.06	2200	LC/MS Pos Early	Unknown		-0.0035	-2.3%	0.4924	0.9943
X49536	X - 23659	143.118	2449	LC/MS Pos Early	Unknown		-0.0103	-6.6%	0.0494	0.7034
X49539	X - 23662	159.149	2622	LC/MS Pos Early	Unknown		0.006	4.0%	0.2525	0.9943
X49542	X - 23665	217.154	2894	LC/MS Pos Early	Unknown		0.0093	6.4%	0.0683	0.759
X49543	X - 23666	159.149	2990	LC/MS Pos Early	Unknown		-0.0002	-0.1%	0.9753	0.9995
X49546	X - 23669	319.165	3122	LC/MS Pos Early	Unknown		-0.0013	-0.8%	0.814	0.9943
X49557	X - 23680	338.232	1049	LC/MS Pos Late	Unknown		0.0004	0.3%	0.9314	0.9943
X49592	X - 11315	128.071	1157	LC/MS Neg	Unknown		0.0074	5.1%	0.1503	0.9496
X49617	1-lignoceroyl-GPC (24:0)	608.465	1907	LC/MS Pos Late	Lipid	Lysophospholipid	0.0001	0.1%	0.9792	0.9995
X49627	X - 23729	140.034	1420	LC/MS Pos Early	Unknown		0.0004	0.3%	0.9373	0.9943
X49654	X - 23756	456.332	1179	LC/MS Pos Late	Unknown		-0.0032	-2.1%	0.5379	0.9943
X49675	X - 23776	146.117	2275	LC/MS Pos Early	Unknown		-0.0099	-6.4%	0.0561	0.7275
X49679	X - 23780	144.102	2190	LC/MS Pos Early	Unknown		0.0003	0.2%	0.9477	0.9959
X4968	alpha-ketobutyrate	101.024	940	LC/MS Polar	Amino Acid	Methionine, Cysteine, SAM and Taurine Metabolism	0	0.0%	0.9927	0.9995
X49681	X - 23782	349.273	1627	LC/MS Pos Late	Unknown		0.0018	1.2%	0.7338	0.9943
X49687	X - 23786	529.338	5247	LC/MS Neg	Unknown		0.0024	1.6%	0.6603	0.9943
X49688	X - 23787	383.153	4343	LC/MS Neg	Unknown		0	0.0%	0.9929	0.9995
X49690	X - 11578	459.259	4982	LC/MS Neg	Unknown		-0.0043	-2.8%	0.4173	0.9943
X4970	anthranilate	138.055	2606	LC/MS Pos Early	Amino Acid	Tryptophan Metabolism	0.0035	2.4%	0.5021	0.9943
X49831	X - 23922	171.066	1582.3	LC/MS Neg	Unknown		0.0033	2.2%	0.5324	0.9943
X5086	dimethylglycine	104.071	1104	LC/MS Pos Early	Amino Acid	Glycine, Serine and Threonine Metabolism	-0.0083	-5.4%	0.1081	0.8985
X512	asparagine	131.046	2951.1	LC/MS Polar	Amino Acid	Alanine and Aspartate Metabolism	0.0039	2.6%	0.4458	0.9943
X513	creatinine	114.066	2055	LC/MS Pos Early	Amino Acid	Creatine Metabolism	-0.0073	-4.7%	0.1696	0.9547
X514	cytidine	242.078	1325	LC/MS Neg	Nucleotide	Pyrimidine Metabolism, Cytidine containing	-0.0036	-2.4%	0.4793	0.9943
X52025	X - 23997	223.075	1634	LC/MS Pos Early	Unknown		0.0046	3.1%	0.3961	0.9943
X52135	X - 24106	661.526	2172	LC/MS Pos Late	Unknown		-0.0001	-0.1%	0.9812	0.9995
X52234	glycosyl-N-stearoyl-sphingosine (d18:1/18:0)	728.604	3053	LC/MS Pos Late	Lipid	Sphingolipid Metabolism	-0.0049	-3.2%	0.3468	0.9943
X52280	X - 24241	186.112	2239	LC/MS Pos Early	Unknown		-0.0053	-3.4%	0.3051	0.9943
X52281	2-hydroxybutyrate/2-hydroxyisobutyrate	103.04	1258	LC/MS Polar	Amino Acid	Glutathione Metabolism	0.0031	2.1%	0.5416	0.9943
X52285	oleate/vaccenate (18:1)	281.249	5655	LC/MS Neg	Lipid	Long Chain Fatty Acid	0.0032	2.1%	0.5211	0.9943
X52286	X - 24243	132.065	1003	LC/MS Pos Early	Unknown		-0.0018	-1.2%	0.7258	0.9943
X52294	2-hydroxyglutarate	166.071	958	LC/MS Pos Early	Lipid	Fatty Acid, Dicarboxylate	0.0033	2.2%	0.5273	0.9943
X52297	X - 24293	226.128	1189	LC/MS Pos Early	Unknown		-0.0094	-6.0%	0.072	0.7749
X52332	X - 24272	274.002	1142	LC/MS Neg	Unknown		0.0013	0.8%	0.8114	0.9943
X52431	1-palmitoleoylglycerol (16:1)*	253.217	6094	LC/MS Neg	Lipid	Monoacylglycerol	-0.0014	-0.9%	0.792	0.9943
X52432	2-palmitoleoylglycerol (16:1)*	253.217	6016	LC/MS Neg	Lipid	Monoacylglycerol	-0.002	-1.3%	0.7082	0.9943
X52433	sphingomyelin (d17:1/16:0, d18:1/15:0, d16:1/17:0)*	689.559	2082	LC/MS Pos Late	Lipid	Sphingolipid Metabolism	-0.0034	-2.2%	0.5229	0.9943
X52434	palmitoyl dihydrosphingomyelin (d18:0/16:0)*	705.591	2290	LC/MS Pos Late	Lipid	Sphingolipid Metabolism	0.0011	0.7%	0.8349	0.9943
X52435	sphingomyelin (d18:2/23:0, d18:1/23:1, d17:1/24:1)*	799.669	2845	LC/MS Pos Late	Lipid	Sphingolipid Metabolism	0.0073	5.0%	0.165	0.9496
X52436	tricosanoyl sphingomyelin (d18:1/23:0)*	801.684	3200	LC/MS Pos Late	Lipid	Sphingolipid Metabolism	0.0075	5.1%	0.1605	0.9496
X52437	sphingomyelin (d18:2/24:1, d18:1/24:2)*	811.669	2635	LC/MS Pos Late	Lipid	Sphingolipid Metabolism	0.0039	2.6%	0.4568	0.9943
X52438	1-stearoyl-2-oleoyl-GPC (18:0/18:1)	788.616	2644	LC/MS Pos Late	Lipid	Phosphatidylcholine (PC)	-0.0042	-2.7%	0.4355	0.9943
X52446	1-stearoyl-2-linoleoyl-GPE (18:0/18:2)*	744.554	2522	LC/MS Pos Late	Lipid	Phosphatidylethanolamine (PE)	-0.0019	-1.3%	0.7112	0.9943
X52447	1-stearoyl-2-arachidonoyl-GPE (18:0/20:4)	768.554	2424	LC/MS Pos Late	Lipid	Phosphatidylethanolamine (PE)	-0.0031	-2.0%	0.5593	0.9943
X52449	1-stearoyl-2-arachidonoyl-GPI (18:0/20:4)	904.591	3000	LC/MS Pos Late	Lipid	Phosphatidylinositol (PI)	-0.0048	-3.1%	0.3647	0.9943
X52450	1-palmitoyl-2-linoleoyl-GPI (16:0/18:2)	852.56	2730	LC/MS Pos Late	Lipid	Phosphatidylinositol (PI)	0.0029	1.9%	0.5846	0.9943
X52452	1-stearoyl-2-linoleoyl-GPC (18:0/18:2)*	786.601	2380	LC/MS Pos Late	Lipid	Phosphatidylcholine (PC)	-0.0017	-1.1%	0.7412	0.9943
X52461	1-palmitoyl-2-oleoyl-GPC (16:0/18:1)	760.585	2358	LC/MS Pos Late	Lipid	Phosphatidylcholine (PC)	-0.0006	-0.4%	0.9108	0.9943
X52462	1-palmitoyl-2-arachidonoyl-GPC (16:0/20:4n6)	782.569	2091	LC/MS Pos Late	Lipid	Phosphatidylcholine (PC)	0.0004	0.3%	0.9385	0.9945
X52464	1-palmitoyl-2-arachidonoyl-GPE (16:0/20:4)*	740.523	2198	LC/MS Pos Late	Lipid	Phosphatidylethanolamine (PE)	-0.0006	-0.4%	0.9134	0.9943
X52467	1-palmitoyl-2-arachidonoyl-GPI (16:0/20:4)*	876.56	2567	LC/MS Pos Late	Lipid	Phosphatidylinositol (PI)	-0.0039	-2.6%	0.4628	0.9943
X52468	1-stearoyl-2-linoleoyl-GPI (18:0/18:2)	880.591	3185	LC/MS Pos Late	Lipid	Phosphatidylinositol (PI)	0.002	1.3%	0.7049	0.9943
X52470	1-palmitoyl-2-palmitoleoyl-GPC (16:0/16:1)*	732.554	2160	LC/MS Pos Late	Lipid	Phosphatidylcholine (PC)	0.0004	0.2%	0.9455	0.9959
X52473	gamma-tocopherol/beta-tocopherol	416.364	2384	LC/MS Pos Late	Cofactors and Vitamins	Tocopherol Metabolism	-0.0011	-0.7%	0.8258	0.9943
X52474	1-(1-enyl-palmitoyl)-GPC (P-16:0)*	480.345	1547	LC/MS Pos Late	Lipid	Lysoplasmalogen	-0.0089	-5.7%	0.0894	0.8299
X52475	1-(1-enyl-stearoyl)-2-arachidonoyl-GPE (P-18:0/20:4)*	752.559	2511	LC/MS Pos Late	Lipid	Plasmalogen	0.0007	0.5%	0.8895	0.9943
X52477	1-(1-enyl-palmitoyl)-2-oleoyl-GPE (P-16:0/18:1)*	702.543	2600	LC/MS Pos Late	Lipid	Plasmalogen	0.0068	4.6%	0.1979	0.9842
X52478	1-(1-enyl-palmitoyl)-2-oleoyl-GPC (P-16:0/18:1)*	744.59	2443	LC/MS Pos Late	Lipid	Plasmalogen	0.0034	2.3%	0.4972	0.9943
X52483	X - 24295	217.071	1152	LC/MS Neg	Unknown		0.0063	4.3%	0.2077	0.9893
X52495	sphingomyelin (d18:1/21:0, d17:1/22:0, d16:1/23:0)*	773.653	2793	LC/MS Pos Late	Lipid	Sphingolipid Metabolism	0.0079	5.4%	0.1362	0.9496
X52504	X - 24309	321.148	4430	LC/MS Neg	Unknown		-0.002	-1.3%	0.7014	0.9943
X52524	X - 24328	161.082	1361.7	LC/MS Neg	Unknown		0.0051	3.4%	0.325	0.9943
X52525	X - 24329	344.11	1391	LC/MS Neg	Unknown		-0.0034	-2.2%	0.5102	0.9943
X52533	X - 24337	239.079	1980.6	LC/MS Neg	Unknown		-0.0108	-6.9%	0.029	0.5828
X52540	X - 24344	217.017	3620.4	LC/MS Neg	Unknown		-0.0136	-8.6%	0.006	0.2626
X52544	X - 24348	299.639	4309.4	LC/MS Neg	Unknown		0.0034	2.3%	0.5006	0.9943
X52555	X - 24359	442.19	4710.7	LC/MS Neg	Unknown		0.0029	2.0%	0.5785	0.9943
X52602	2'-deoxyuridine	227.067	1586	LC/MS Neg	Nucleotide	Pyrimidine Metabolism, Uracil containing	0.0064	4.3%	0.2208	0.9893
X52603	1,2-dilinoleoyl-GPC (18:2/18:2)	782.569	2006	LC/MS Pos Late	Lipid	Phosphatidylcholine (PC)	-0.0012	-0.8%	0.8207	0.9943
X52604	N-palmitoyl-sphinganine (d18:0/16:0)	540.535	3090	LC/MS Pos Late	Lipid	Sphingolipid Metabolism	-0.0043	-2.8%	0.4155	0.9943
X52605	sphinganine-1-phosphate	382.272	1431	LC/MS Pos Late	Lipid	Sphingolipid Metabolism	-0.0105	-6.7%	0.0434	0.6692
X52608	linoleoyl ethanolamide	322.275	6150	LC/MS Neg	Lipid	Endocannabinoid	-0.0016	-1.1%	0.7588	0.9943
X52614	1-(1-enyl-stearoyl)-2-oleoyl-GPE (P-18:0/18:1)	730.574	2950	LC/MS Pos Late	Lipid	Plasmalogen	0.0045	3.1%	0.3813	0.9943
X52615	sphingomyelin (d18:1/17:0, d17:1/18:0, d19:1/16:0)	717.591	2312	LC/MS Pos Late	Lipid	Sphingolipid Metabolism	0.0045	3.0%	0.3916	0.9943
X52633	palmitoyl-linoleoyl-glycerol (16:0/18:2) [1]*	610.54	3080	LC/MS Pos Late	Lipid	Diacylglycerol	-0.0092	-5.9%	0.0757	0.7871
X52634	palmitoyl-linoleoyl-glycerol (16:0/18:2) [2]*	610.54	3197	LC/MS Pos Late	Lipid	Diacylglycerol	0.0002	0.2%	0.9631	0.9984
X52643	X - 24414	234.08	1965	LC/MS Neg	Unknown		-0.0066	-4.3%	0.1266	0.9496
X52655	X - 24425	130.097	2378	LC/MS Pos Early	Unknown		-0.0006	-0.4%	0.9107	0.9943
X52669	1-palmitoyl-2-oleoyl-GPI (16:0/18:1)*	854.575	3140	LC/MS Pos Late	Lipid	Phosphatidylinositol (PI)	0.0016	1.1%	0.7621	0.9943
X52673	1-(1-enyl-palmitoyl)-2-arachidonoyl-GPE (P-16:0/20:4)*	724.528	2270	LC/MS Pos Late	Lipid	Plasmalogen	0.0039	2.6%	0.4512	0.9943
X52677	1-(1-enyl-palmitoyl)-2-linoleoyl-GPE (P-16:0/18:2)*	700.528	2351	LC/MS Pos Late	Lipid	Plasmalogen	0.0052	3.5%	0.3239	0.9943
X52682	1-(1-enyl-palmitoyl)-2-linoleoyl-GPC (P-16:0/18:2)*	742.574	2226	LC/MS Pos Late	Lipid	Plasmalogen	0.0036	2.4%	0.4914	0.9943
X52689	1-(1-enyl-palmitoyl)-2-arachidonoyl-GPC (P-16:0/20:4)*	766.574	2154	LC/MS Pos Late	Lipid	Plasmalogen	-0.0027	-1.8%	0.6081	0.9943
X527	lactate	89.0244	681.6	LC/MS Neg	Carbohydrate	Glycolysis, Gluconeogenesis, and Pyruvate Metabolism	-0.0023	-1.5%	0.6411	0.9943
X52710	1-linoleoyl-2-arachidonoyl-GPC (18:2/20:4n6)*	806.569	1969	LC/MS Pos Late	Lipid	Phosphatidylcholine (PC)	0.0008	0.5%	0.8839	0.9943
X52713	1-(1-enyl-palmitoyl)-2-palmitoleoyl-GPC (P-16:0/16:1)*	716.559	2218	LC/MS Pos Late	Lipid	Plasmalogen	-0.0035	-2.3%	0.4955	0.9943
X52716	1-(1-enyl-palmitoyl)-2-palmitoyl-GPC (P-16:0/16:0)*	718.574	2454	LC/MS Pos Late	Lipid	Plasmalogen	0.003	2.0%	0.5696	0.9943
X52726	1-stearoyl-2-oleoyl-GPI (18:0/18:1)*	882.607	3711	LC/MS Pos Late	Lipid	Phosphatidylinositol (PI)	0	0.0%	0.994	0.9995
X52748	1-(1-enyl-stearoyl)-2-linoleoyl-GPE (P-18:0/18:2)*	728.559	2633	LC/MS Pos Late	Lipid	Plasmalogen	0.0022	1.5%	0.6757	0.9943
X52766	X - 24449	305.145	1678	LC/MS Pos Early	Unknown		-0.0009	-0.6%	0.8656	0.9943
X52769	X - 24452	205.155	2756	LC/MS Pos Early	Unknown		0.0015	1.0%	0.7751	0.9943
X52773	X - 24456	237.087	2538	LC/MS Pos Early	Unknown		-0.0013	-0.9%	0.7955	0.9943
X52790	X - 24473	146.081	1709	LC/MS Pos Early	Unknown		0.0027	1.8%	0.6102	0.9943
X52813	X - 24494	479.228	4131	LC/MS Neg	Unknown		0.0039	2.6%	0.449	0.9943
X52817	X - 24498	325.092	3039	LC/MS Neg	Unknown		-0.0083	-5.3%	0.1037	0.8781
X52835	X - 24514	159.077	1283	LC/MS Neg	Unknown		-0.005	-3.2%	0.3345	0.9943
X52848	X - 24527	243.134	2221	LC/MS Pos Early	Unknown		0	0.0%	0.9989	0.9996
X52850	X - 24529	564.359	2637	LC/MS Pos Early	Unknown		-0.0067	-4.3%	0.2146	0.9893
X52863	X - 24542	224.057	1674	LC/MS Neg	Unknown		0.0023	1.5%	0.6526	0.9943
X52865	X - 24544	411.184	4448	LC/MS Neg	Unknown		0.0015	1.0%	0.7762	0.9943
X52867	X - 24546	231.051	3289	LC/MS Neg	Unknown		0.0051	3.5%	0.3152	0.9943
X52870	X - 24549	202.051	2610	LC/MS Neg	Unknown		-0.0022	-1.5%	0.6708	0.9943
X52871	X - 24550	471.245	2870	LC/MS Neg	Unknown		-0.009	-5.8%	0.0879	0.8299
X52872	X - 24551	353.146	1695	LC/MS Neg	Unknown		-0.0053	-3.4%	0.3145	0.9943
X52873	X - 24552	383.193	2531	LC/MS Neg	Unknown		-0.0069	-4.5%	0.1931	0.9842
X52876	X - 24555	339.166	2306	LC/MS Neg	Unknown		-0.0095	-6.1%	0.0732	0.7749
X52877	X - 24556	283.119	2318	LC/MS Neg	Unknown		0.0071	4.8%	0.1951	0.9842
X52878	X - 24557	441.198	2111	LC/MS Neg	Unknown		-0.0075	-4.8%	0.1558	0.9496
X52879	X - 24558	427.219	2713	LC/MS Neg	Unknown		-0.0078	-5.1%	0.1377	0.9496
X52880	X - 24559	295.14	2084	LC/MS Neg	Unknown		-0.0048	-3.2%	0.3591	0.9943
X52881	X - 24560	515.271	3012	LC/MS Neg	Unknown		-0.0088	-5.7%	0.0966	0.8552
X52909	X - 24588	485.167	2350	LC/MS Neg	Unknown		-0.0053	-3.4%	0.3142	0.9943
X52914	5-hydroxyindole sulfate	212.002	1928	LC/MS Neg	Amino Acid	Tryptophan Metabolism	-0.0019	-1.2%	0.7184	0.9943
X52915	7-hydroxyindole sulfate	212.002	1765	LC/MS Neg	Amino Acid	Tryptophan Metabolism	-0.0016	-1.0%	0.757	0.9943
X52929	3,4-methyleneheptanoylcarnitine	346.187	4096	LC/MS Neg	Lipid	Fatty Acid Metabolism(Acyl Carnitine)	-0.0042	-2.7%	0.4297	0.9943
X52944	palmitoylcholine	342.337	1482	LC/MS Pos Late	Lipid	Fatty Acid Metabolism (Acyl Choline)	-0.0095	-6.1%	0.0624	0.7402
X52974	glycochenodeoxycholate sulfate	263.628	4820	LC/MS Neg	Lipid	Primary Bile Acid Metabolism	-0.0092	-5.9%	0.0809	0.8061
X52975	glycodeoxycholate sulfate	263.628	4875	LC/MS Neg	Lipid	Secondary Bile Acid Metabolism	0.0031	2.1%	0.5562	0.9943
X52977	glycocholate glucuronide (1)	640.334	4533	LC/MS Neg	Lipid	Primary Bile Acid Metabolism	0.0036	2.4%	0.4902	0.9943
X52983	glycochenodeoxycholate glucuronide (1)	311.666	4806	LC/MS Neg	Lipid	Primary Bile Acid Metabolism	-0.0025	-1.7%	0.6362	0.9943
X52984	3-hydroxybutyrylcarnitine (2)	248.149	2340	LC/MS Pos Early	Lipid	Fatty Acid Metabolism(Acyl Carnitine)	-0.0088	-5.6%	0.1034	0.8781
X52988	adipoylcarnitine (C6-DC)	290.16	2558	LC/MS Pos Early	Lipid	Fatty Acid Metabolism(Acyl Carnitine)	0.002	1.4%	0.6821	0.9943
X52990	suberoylcarnitine (C8-DC)	318.191	2964	LC/MS Pos Early	Lipid	Fatty Acid Metabolism(Acyl Carnitine)	0.0062	4.2%	0.2228	0.9893
X53	glutamine	147.076	1291	LC/MS Pos Early	Amino Acid	Glutamate Metabolism	0.0076	5.2%	0.1391	0.9496
X53010	lactosyl-N-palmitoyl-sphingosine (d18:1/16:0)	862.625	2527	LC/MS Pos Late	Lipid	Sphingolipid Metabolism	0.0028	1.8%	0.6057	0.9943
X53013	glycosyl-N-palmitoyl-sphingosine (d18:1/16:0)	700.572	2623	LC/MS Pos Late	Lipid	Sphingolipid Metabolism	-0.0052	-3.4%	0.3267	0.9943
X53031	methylsuccinoylcarnitine (1)	276.144	2589	LC/MS Pos Early	Amino Acid	Leucine, Isoleucine and Valine Metabolism	0.0082	5.6%	0.1166	0.9041
X53034	14-HDoHE/17-HDoHE	343.228	5296	LC/MS Neg	Lipid	Fatty Acid, Monohydroxy	0.0035	2.3%	0.5057	0.9943
X53065	X - 24637	262.013	2141.8	LC/MS Neg	Unknown		0.0062	4.2%	0.2354	0.9893
X53097	X - 24669	287.611	4512	LC/MS Neg	Unknown		-0.003	-2.0%	0.5687	0.9943
X531	3-hydroxy-3-methylglutarate	161.046	2700	LC/MS Polar	Lipid	Mevalonate Metabolism	0.0083	5.6%	0.1149	0.9041
X53157	X - 24728	238.038	1431	LC/MS Pos Early	Unknown		-0.001	-0.6%	0.8496	0.9943
X53172	X - 24736	189.135	2821	LC/MS Pos Early	Unknown		0.0003	0.2%	0.9548	0.9963
X53174	1,2-dilinoleoyl-GPE (18:2/18:2)*	740.523	2083	LC/MS Pos Late	Lipid	Phosphatidylethanolamine (PE)	-0.0049	-3.2%	0.3559	0.9943
X53176	1-linoleoyl-2-linolenoyl-GPC (18:2/18:3)*	780.554	1939	LC/MS Pos Late	Lipid	Phosphatidylcholine (PC)	0.002	1.3%	0.698	0.9943
X53180	1-palmitoleoyl-2-linolenoyl-GPC (16:1/18:3)*	754.538	1850	LC/MS Pos Late	Lipid	Phosphatidylcholine (PC)	-0.0059	-3.8%	0.2737	0.9943
X53214	X - 24738	160.097	1051	LC/MS Pos Early	Unknown		-0.0145	-9.1%	0.0049	0.2527
X53223	palmitoleoylcarnitine (C16:1)*	398.327	1357	LC/MS Pos Late	Lipid	Fatty Acid Metabolism(Acyl Carnitine)	0.0026	1.7%	0.6082	0.9943
X53224	pimeloylcarnitine/3-methyladipoylcarnitine (C7-DC)	304.175	2773	LC/MS Pos Early	Lipid	Fatty Acid Metabolism(Acyl Carnitine)	0.0061	4.1%	0.2513	0.9943
X53230	3-hydroxyhexanoate	131.071	1725	LC/MS Neg	Lipid	Fatty Acid, Monohydroxy	0.0019	1.3%	0.7127	0.9943
X53242	5-bromotryptophan	280.993	3525	LC/MS Neg	Amino Acid	Tryptophan Metabolism	-0.0024	-1.6%	0.6413	0.9943
X53243	catechol glucuronide	285.062	1742	LC/MS Neg	Amino Acid	Tyrosine Metabolism	-0.0044	-2.9%	0.3904	0.9943
X53254	caffeic acid sulfate	258.992	870	LC/MS Neg	Xenobiotics	Xanthine Metabolism	-0.0005	-0.3%	0.9244	0.9943
X53257	palmitoloelycholine	340.321	1385	LC/MS Pos Late	Lipid	Fatty Acid Metabolism (Acyl Choline)	-0.0105	-6.7%	0.0447	0.6737
X53258	eicosapentaenoylcholine	388.321	1343	LC/MS Pos Late	Lipid	Fatty Acid Metabolism (Acyl Choline)	-0.0038	-2.5%	0.4541	0.9943
X53260	oleoylcholine	368.352	1449	LC/MS Pos Late	Lipid	Fatty Acid Metabolism (Acyl Choline)	-0.011	-7.0%	0.0296	0.5855
X53261	arachidonoylcholine	390.337	1390	LC/MS Pos Late	Lipid	Fatty Acid Metabolism (Acyl Choline)	-0.009	-5.8%	0.0768	0.788
X53262	dihomo-linolenoyl-choline	392.352	1424	LC/MS Pos Late	Lipid	Fatty Acid Metabolism (Acyl Choline)	-0.0163	-10.2%	0.0021	0.1696
X53263	docosahexaenoylcholine	414.337	1378	LC/MS Pos Late	Lipid	Fatty Acid Metabolism (Acyl Choline)	0.0005	0.3%	0.9216	0.9943
X53266	X - 24747	321.147	4360	LC/MS Neg	Unknown		-0.0014	-0.9%	0.7905	0.9943
X53267	X - 24748	321.147	4596	LC/MS Neg	Unknown		0.0077	5.2%	0.143	0.9496
X54	tryptophan	205.097	2986	LC/MS Pos Early	Amino Acid	Tryptophan Metabolism	-0.0002	-0.1%	0.9719	0.9995
X542	3-hydroxybutyrate (BHBA)	103.04	1443.3	LC/MS Polar	Lipid	Ketone Bodies	0.0061	4.1%	0.2337	0.9893
X54695	X - 24757	180.066	2372.7	LC/MS Neg	Unknown		-0.0069	-4.5%	0.1903	0.9842
X54698	X - 24760	136.498	1166.7	LC/MS Neg	Unknown		-0.0036	-2.3%	0.4968	0.9943
X54704	X - 24766	115.087	2068.7	LC/MS Pos Early	Unknown		-0.0069	-4.5%	0.1858	0.9842
X54705	X - 24767	140.082	2650.7	LC/MS Pos Early	Unknown		-0.0067	-4.4%	0.2025	0.9884
X54795	furaneol sulfate	206.997	1900	LC/MS Neg	Xenobiotics	Food Component/Plant	-0.0087	-5.6%	0.0917	0.8302
X54805	3beta-hydroxy-5-cholestenoate	415.322	5398	LC/MS Neg	Lipid	Sterol	-0.0119	-7.6%	0.0208	0.5605
X54809	4-aminophenol sulfate (2)	188.002	1168	LC/MS Neg	Xenobiotics	Drug	-0.0112	-7.1%	0.0391	0.6451
X54831	X - 24803	324.928	1796	LC/MS Pos Early	Unknown		-0.0165	-10.4%	0.0013	0.1696
X54832	X - 24804	340.902	1803	LC/MS Pos Early	Unknown		-0.0106	-6.8%	0.043	0.6692
X54834	X - 24806	626.867	1800	LC/MS Pos Early	Unknown		-0.0121	-7.7%	0.0213	0.5605
X54837	X - 24809	217.155	2180.3	LC/MS Pos Early	Unknown		-0.0009	-0.6%	0.8663	0.9943
X54839	X - 24811	228.087	2259.5	LC/MS Pos Early	Unknown		-0.003	-2.0%	0.5506	0.9943
X54840	X - 24812	230.139	2650	LC/MS Pos Early	Unknown		0.0026	1.8%	0.6107	0.9943
X54859	X - 24831	188.078	1410.2	LC/MS Neg	Unknown		0.0006	0.4%	0.9081	0.9943
X54860	X - 24832	188.078	1481.8	LC/MS Neg	Unknown		0.0004	0.3%	0.9402	0.9948
X54873	X - 24845	223.007	3672.3	LC/MS Neg	Unknown		-0.0125	-8.0%	0.0086	0.3289
X54877	X - 24849	313.119	4611	LC/MS Neg	Unknown		-0.0006	-0.4%	0.9057	0.9943
X54885	1-linoleoyl-GPG (18:2)*	507.273	5516	LC/MS Neg	Lipid	Lysophospholipid	-0.0024	-1.6%	0.6431	0.9943
X54907	hexanoylglutamine	243.135	2780	LC/MS Neg	Lipid	Fatty Acid Metabolism (Acyl Glutamine)	0.0043	2.9%	0.3998	0.9943
X54910	vanillactate	211.061	1625	LC/MS Neg	Amino Acid	Tyrosine Metabolism	-0.0026	-1.7%	0.6236	0.9943
X54914	gamma-glutamylserine	235.093	1351	LC/MS Pos Early	Peptide	Gamma-glutamyl Amino Acid	0.005	3.3%	0.3472	0.9943
X54917	indolepropionylglycine	245.093	2926	LC/MS Neg	Amino Acid	Tryptophan Metabolism	0	0.0%	0.9932	0.9995
X54923	beta-citrylglutamate	320.062	530	LC/MS Neg	Amino Acid	Glutamate Metabolism	-0.0054	-3.5%	0.2998	0.9943
X54924	naringenin 7-glucuronide	447.093	3144	LC/MS Neg	Xenobiotics	Food Component/Plant	-0.0061	-3.9%	0.245	0.9943
X54936	ferulylglycine (1)	250.072	2239	LC/MS Neg	Xenobiotics	Food Component/Plant	-0.004	-2.6%	0.4349	0.9943
X54937	ferulylglycine (2)	250.072	2172	LC/MS Neg	Xenobiotics	Food Component/Plant	-0.0057	-3.7%	0.2672	0.9943
X54942	palmitoyl-oleoyl-glycerol (16:0/18:1) [2]*	612.556	3695	LC/MS Pos Late	Lipid	Diacylglycerol	-0.0033	-2.2%	0.5275	0.9943
X54943	palmitoyl-oleoyl-glycerol (16:0/18:1) [1]*	612.556	3562	LC/MS Pos Late	Lipid	Diacylglycerol	-0.0022	-1.4%	0.6759	0.9943
X54945	oleoyl-oleoyl-glycerol (18:1/18:1) [1]*	638.572	3571	LC/MS Pos Late	Lipid	Diacylglycerol	0.0008	0.6%	0.8743	0.9943
X54946	oleoyl-oleoyl-glycerol (18:1/18:1) [2]*	638.572	3695	LC/MS Pos Late	Lipid	Diacylglycerol	-0.0018	-1.2%	0.7291	0.9943
X54954	diacylglycerol (14:0/18:1, 16:0/16:1) [2]*	584.525	3183	LC/MS Pos Late	Lipid	Diacylglycerol	-0.0044	-2.9%	0.3972	0.9943
X54955	linoleoyl-arachidonoyl-glycerol (18:2/20:4) [1]*	658.54	2566	LC/MS Pos Late	Lipid	Diacylglycerol	0.0011	0.7%	0.8322	0.9943
X54956	linoleoyl-arachidonoyl-glycerol (18:2/20:4) [2]*	658.54	2624	LC/MS Pos Late	Lipid	Diacylglycerol	0.0043	2.9%	0.4189	0.9943
X54957	palmitoyl-arachidonoyl-glycerol (16:0/20:4) [1]*	634.54	2916	LC/MS Pos Late	Lipid	Diacylglycerol	-0.0015	-1.0%	0.783	0.9943
X54958	palmitoyl-arachidonoyl-glycerol (16:0/20:4) [2]*	634.54	3015	LC/MS Pos Late	Lipid	Diacylglycerol	-0.001	-0.7%	0.8493	0.9943
X54960	oleoyl-arachidonoyl-glycerol (18:1/20:4) [1]*	660.556	2907	LC/MS Pos Late	Lipid	Diacylglycerol	-0.0079	-5.1%	0.1399	0.9496
X54961	oleoyl-arachidonoyl-glycerol (18:1/20:4) [2]*	660.556	2990	LC/MS Pos Late	Lipid	Diacylglycerol	-0.0018	-1.2%	0.7257	0.9943
X54966	diacylglycerol (16:1/18:2 [2], 16:0/18:3 [1])*	608.525	2733	LC/MS Pos Late	Lipid	Diacylglycerol	-0.0073	-4.7%	0.1665	0.9496
X54967	palmitoleoyl-linoleoyl-glycerol (16:1/18:2) [1]*	608.525	2664	LC/MS Pos Late	Lipid	Diacylglycerol	0.0011	0.7%	0.8411	0.9943
X54968	linoleoyl-linoleoyl-glycerol (18:2/18:2) [1]*	634.54	2689	LC/MS Pos Late	Lipid	Diacylglycerol	-0.0036	-2.3%	0.4913	0.9943
X54977	X - 24870	719.569	2128	LC/MS Pos Late	Unknown		-0.0016	-1.1%	0.7567	0.9943
X54979	N-stearoyl-sphingosine (d18:1/18:0)*	566.551	3392	LC/MS Pos Late	Lipid	Sphingolipid Metabolism	0.004	2.7%	0.4252	0.9943
X55015	gamma-glutamyl-alpha-lysine	276.155	2784	LC/MS Pos Early	Peptide	Gamma-glutamyl Amino Acid	0.0076	5.1%	0.1467	0.9496
X55017	4-hydroxyphenylacetylglutamine	279.099	1650	LC/MS Neg	Peptide	Acetylated Peptides	-0.0112	-7.2%	0.0316	0.5952
X55072	2-oxoarginine*	174.087	1760	LC/MS Pos Early	Amino Acid	Urea cycle; Arginine and Proline Metabolism	-0.0062	-4.0%	0.2425	0.9943
X55079	X - 24928	387.203	3877	LC/MS Neg	Unknown		0.0007	0.5%	0.8871	0.9943
X554	adenine	136.062	2221	LC/MS Pos Early	Nucleotide	Purine Metabolism, Adenine containing	-0.0051	-3.3%	0.3255	0.9943
X56	cystine	241.031	2000	LC/MS Pos Early	Amino Acid	Methionine, Cysteine, SAM and Taurine Metabolism	-0.0053	-3.4%	0.2357	0.9893
X569	caffeine	195.088	2106	LC/MS Pos Early	Xenobiotics	Xanthine Metabolism	0.002	1.3%	0.7041	0.9943
X57	glutamate	148.06	1500	LC/MS Pos Early	Amino Acid	Glutamate Metabolism	0.0032	2.1%	0.5264	0.9943
X573	cytosine	112.05	2060	LC/MS Pos Early	Nucleotide	Pyrimidine Metabolism, Cytidine containing	-0.0085	-5.4%	0.1018	0.8781
X57330	lignoceroyl sphingomyelin (d18:1/24:0)	815.7	3437	LC/MS Pos Late	Lipid	Sphingolipid Metabolism	0.0075	5.1%	0.1548	0.9496
X57331	behenoyl dihydrosphingomyelin (d18:0/22:0)*	789.684	3150	LC/MS Pos Late	Lipid	Sphingolipid Metabolism	0.0104	7.1%	0.04	0.6451
X57341	1,2-dipalmitoyl-GPE (16:0/16:0)*	692.523	2498	LC/MS Pos Late	Lipid	Phosphatidylethanolamine (PE)	-0.0047	-3.0%	0.3737	0.9943
X57365	myristoyl dihydrosphingomyelin (d18:0/14:0)*	677.559	2060	LC/MS Pos Late	Lipid	Sphingolipid Metabolism	-0.0002	-0.1%	0.9695	0.9995
X57370	lactosyl-N-nervonoyl-sphingosine (d18:1/24:1)*	972.735	3778	LC/MS Pos Late	Lipid	Sphingolipid Metabolism	0.0034	2.3%	0.5135	0.9943
X57372	N-behenoyl-sphingadienine (d18:2/22:0)*	620.598	3911	LC/MS Pos Late	Lipid	Sphingolipid Metabolism	-0.0061	-3.9%	0.2483	0.9943
X57373	palmitoyl-docosahexaenoyl-glycerol (16:0/22:6) [1]*	658.54	2749	LC/MS Pos Late	Lipid	Diacylglycerol	-0.0014	-0.9%	0.7977	0.9943
X57393	12-HHTrE	279.197	5175	LC/MS Neg	Lipid	Eicosanoid	0.0056	3.7%	0.2931	0.9943
X57406	palmitoleoyl-arachidonoyl-glycerol (16:1/20:4) [2]*	632.525	2528	LC/MS Pos Late	Lipid	Diacylglycerol	-0.0045	-3.0%	0.3897	0.9943
X57421	glycosyl-N-behenoyl-sphingadienine (d18:2/22:0)*	782.65	3420	LC/MS Pos Late	Lipid	Sphingolipid Metabolism	-0.0027	-1.8%	0.6051	0.9943
X57426	sphingadienine*	298.274	1350	LC/MS Pos Late	Lipid	Sphingolipid Metabolism	-0.0039	-2.5%	0.4388	0.9943
X57430	N-palmitoyl-heptadecasphingosine (d17:1/16:0)*	524.504	2645	LC/MS Pos Late	Lipid	Sphingolipid Metabolism	0.0016	1.1%	0.759	0.9943
X57432	ceramide (d18:1/14:0, d16:1/16:0)*	510.488	2477	LC/MS Pos Late	Lipid	Ceramides	-0.0022	-1.4%	0.6838	0.9943
X57434	ceramide (d18:1/17:0, d17:1/18:0)*	552.535	3055	LC/MS Pos Late	Lipid	Ceramides	-0.0044	-2.9%	0.4088	0.9943
X57440	ceramide (d18:1/20:0, d16:1/22:0, d20:1/18:0)*	594.582	3920	LC/MS Pos Late	Lipid	Ceramides	0.0009	0.6%	0.8571	0.9943
X57443	ceramide (d18:2/24:1, d18:1/24:2)*	646.613	3858	LC/MS Pos Late	Lipid	Ceramides	-0.0008	-0.6%	0.8736	0.9943
X57444	glycosyl-N-(2-hydroxynervonoyl)-sphingosine (d18:1/24:1(2OH))*	826.677	3839	LC/MS Pos Late	Lipid	Sphingolipid Metabolism	-0.0008	-0.5%	0.874	0.9943
X57445	glycosyl-N-tricosanoyl-sphingadienine (d18:2/23:0)*	796.666	3724	LC/MS Pos Late	Lipid	Sphingolipid Metabolism	-0.0069	-4.5%	0.1914	0.9842
X57449	stearoyl-arachidonoyl-glycerol (18:0/20:4) [2]*	662.572	3522	LC/MS Pos Late	Lipid	Diacylglycerol	-0.0106	-6.8%	0.0466	0.682
X57450	stearoyl-arachidonoyl-glycerol (18:0/20:4) [1]*	662.572	3404	LC/MS Pos Late	Lipid	Diacylglycerol	-0.0172	-10.8%	0.0014	0.1696
X57453	glycosyl ceramide (d18:2/24:1, d18:1/24:2)*	808.666	3380	LC/MS Pos Late	Lipid	Ceramides	-0.0034	-2.2%	0.5122	0.9943
X57461	argininate*	176.103	2150	LC/MS Pos Early	Amino Acid	Urea cycle; Arginine and Proline Metabolism	-0.0071	-4.6%	0.1715	0.9547
X57463	linoleoylcholine*	366.337	1388	LC/MS Pos Late	Lipid	Fatty Acid Metabolism (Acyl Choline)	-0.0097	-6.2%	0.0576	0.7331
X57464	stearoylcholine*	370.368	1520	LC/MS Pos Late	Lipid	Fatty Acid Metabolism (Acyl Choline)	-0.0157	-9.9%	0.0023	0.1696
X57473	sphingomyelin (d18:0/18:0, d19:0/17:0)*	733.622	2362	LC/MS Pos Late	Lipid	Sphingolipid Metabolism	0.01	6.9%	0.0453	0.6737
X57474	sphingomyelin (d18:2/18:1)*	727.575	1904	LC/MS Pos Late	Lipid	Sphingolipid Metabolism	0.0038	2.5%	0.4552	0.9943
X57475	sphingomyelin (d18:1/19:0, d19:1/18:0)*	745.622	2330	LC/MS Pos Late	Lipid	Sphingolipid Metabolism	0.0109	7.5%	0.0374	0.6409
X57476	sphingomyelin (d18:0/20:0, d16:0/22:0)*	761.653	2600	LC/MS Pos Late	Lipid	Sphingolipid Metabolism	0.0139	9.6%	0.0064	0.2626
X57477	sphingomyelin (d18:1/22:2, d18:2/22:1, d16:1/24:2)*	783.638	2209	LC/MS Pos Late	Lipid	Sphingolipid Metabolism	0.0048	3.2%	0.3712	0.9943
X57478	sphingomyelin (d18:1/25:0, d19:0/24:1, d20:1/23:0, d19:1/24:0)*	829.716	3220	LC/MS Pos Late	Lipid	Sphingolipid Metabolism	0.0053	3.6%	0.3169	0.9943
X57479	sphingomyelin (d18:2/24:2)*	809.653	2215	LC/MS Pos Late	Lipid	Sphingolipid Metabolism	0.001	0.7%	0.8515	0.9943
X57480	sphingomyelin (d18:2/21:0, d16:2/23:0)*	771.638	2330	LC/MS Pos Late	Lipid	Sphingolipid Metabolism	0.0097	6.6%	0.0561	0.7275
X57481	sphingomyelin (d18:1/20:2, d18:2/20:1, d16:1/22:2)*	755.606	2039	LC/MS Pos Late	Lipid	Sphingolipid Metabolism	0.0073	4.9%	0.1658	0.9496
X57482	sphingomyelin (d18:2/23:1)*	797.653	2315	LC/MS Pos Late	Lipid	Sphingolipid Metabolism	0.0064	4.3%	0.2253	0.9893
X57483	sphingomyelin (d17:2/16:0, d18:2/15:0)*	687.544	1837	LC/MS Pos Late	Lipid	Sphingolipid Metabolism	0.0024	1.6%	0.6424	0.9943
X57511	linolenoylcarnitine (C18:3)*	422.327	1310	LC/MS Pos Late	Lipid	Fatty Acid Metabolism(Acyl Carnitine)	0.004	2.7%	0.4474	0.9943
X57512	margaroylcarnitine*	414.358	1424	LC/MS Pos Late	Lipid	Fatty Acid Metabolism(Acyl Carnitine)	-0.0006	-0.4%	0.9108	0.9943
X57513	arachidoylcarnitine (C20)*	456.405	1512	LC/MS Pos Late	Lipid	Fatty Acid Metabolism(Acyl Carnitine)	-0.0029	-1.9%	0.5677	0.9943
X57514	behenoylcarnitine (C22)*	484.436	1561	LC/MS Pos Late	Lipid	Fatty Acid Metabolism(Acyl Carnitine)	-0.0025	-1.6%	0.6398	0.9943
X57515	lignoceroylcarnitine (C24)*	512.467	1603	LC/MS Pos Late	Lipid	Fatty Acid Metabolism(Acyl Carnitine)	-0.0026	-1.7%	0.6178	0.9943
X57516	cerotoylcarnitine (C26)*	540.499	1649	LC/MS Pos Late	Lipid	Fatty Acid Metabolism(Acyl Carnitine)	0.0037	2.5%	0.4806	0.9943
X57517	ximenoylcarnitine (C26:1)*	538.483	1607	LC/MS Pos Late	Lipid	Fatty Acid Metabolism(Acyl Carnitine)	0.0063	4.3%	0.2296	0.9893
X57518	arachidonoylcarnitine (C20:4)	448.342	1353	LC/MS Pos Late	Lipid	Fatty Acid Metabolism(Acyl Carnitine)	-0.0039	-2.6%	0.4563	0.9943
X57519	eicosenoylcarnitine (C20:1)*	454.389	1484	LC/MS Pos Late	Lipid	Fatty Acid Metabolism(Acyl Carnitine)	-0.0029	-1.9%	0.5792	0.9943
X57520	dihomo-linoleoylcarnitine (C20:2)*	452.373	1436	LC/MS Pos Late	Lipid	Fatty Acid Metabolism(Acyl Carnitine)	-0.0058	-3.8%	0.2629	0.9943
X57521	dihomo-linolenoylcarnitine (20:3n3 or 6)*	450.358	1392	LC/MS Pos Late	Lipid	Fatty Acid Metabolism(Acyl Carnitine)	-0.0095	-6.1%	0.0679	0.759
X57523	docosahexaenoylcarnitine (C22:6)*	472.342	1349	LC/MS Pos Late	Lipid	Fatty Acid Metabolism(Acyl Carnitine)	0.002	1.3%	0.7037	0.9943
X57531	nervonoylcarnitine (C24:1)*	510.452	1602	LC/MS Pos Late	Lipid	Fatty Acid Metabolism(Acyl Carnitine)	0.0014	0.9%	0.7882	0.9943
X57547	2,3-dihydroxy-2-methylbutyrate	133.051	787	LC/MS Neg	Amino Acid	Leucine, Isoleucine and Valine Metabolism	-0.0036	-2.4%	0.4761	0.9943
X57564	perfluorooctanesulfonic acid (PFOS)	498.93	662	LC/MS Polar	Xenobiotics	Chemical	0.0004	0.3%	0.9359	0.9943
X57577	isoursodeoxycholate	391.285	4809	LC/MS Neg	Lipid	Secondary Bile Acid Metabolism	-0.0044	-2.9%	0.4132	0.9943
X57584	N1-Methyl-4-pyridone-3-carboxamide	153.066	1260	LC/MS Pos Early	Cofactors and Vitamins	Nicotinate and Nicotinamide Metabolism	0.0042	2.8%	0.4035	0.9943
X57585	4-acetamidobenzoate	178.051	1403	LC/MS Neg	Xenobiotics	Chemical	0.0036	2.4%	0.4928	0.9943
X57591	beta-cryptoxanthin	552.433	2560	LC/MS Pos Late	Xenobiotics	Food Component/Plant	-0.0018	-1.2%	0.7137	0.9943
X57595	glycosyl ceramide (d18:1/20:0, d16:1/22:0)*	756.635	3414	LC/MS Pos Late	Lipid	Ceramides	-0.0013	-0.9%	0.8005	0.9943
X57635	carotene diol (1)	568.428	1720	LC/MS Pos Late	Xenobiotics	Food Component/Plant	0.0049	3.3%	0.33	0.9943
X57636	carotene diol (2)	568.428	1904	LC/MS Pos Late	Xenobiotics	Food Component/Plant	0.0073	4.9%	0.1425	0.9496
X57637	carotene diol (3)	568.428	1948	LC/MS Pos Late	Xenobiotics	Food Component/Plant	0.0045	3.0%	0.3863	0.9943
X57645	phenylacetylalanine	206.082	2684	LC/MS Neg	Peptide	Acetylated Peptides	-0.0045	-2.9%	0.3866	0.9943
X57652	hexadecadienoate (16:2n6)	251.202	5398	LC/MS Neg	Lipid	Polyunsaturated Fatty Acid (n3 and n6)	0.0007	0.5%	0.8854	0.9943
X57655	2'-O-methyluridine	257.078	1831	LC/MS Neg	Nucleotide	Pyrimidine Metabolism, Uracil containing	-0.0063	-4.1%	0.2243	0.9893
X57659	N-palmitoylserine	342.265	5557	LC/MS Neg	Lipid	Endocannabinoid	-0.0003	-0.2%	0.9577	0.9963
X57687	N-trimethyl 5-aminovalerate	160.133	2186	LC/MS Pos Early	Amino Acid	Lysine Metabolism	-0.0109	-7.0%	0.0341	0.6186
X57712	ADpSGEGDFXAEGGGVR*	806.818	2016	LC/MS Neg	Peptide	Fibrinogen Cleavage Peptide	0.0059	4.0%	0.2603	0.9943
X57714	X - 24947	387.185	4518	LC/MS Neg	Unknown		-0.0011	-0.7%	0.838	0.9943
X57715	X - 24948	413.2	4746	LC/MS Neg	Unknown		-0.001	-0.6%	0.8469	0.9943
X57716	X - 24949	263.202	4973	LC/MS Neg	Unknown		-0.0001	-0.1%	0.9814	0.9995
X58	glycine	76.0393	1375	LC/MS Pos Early	Amino Acid	Glycine, Serine and Threonine Metabolism	0.0025	1.7%	0.6409	0.9943
X587	gluconate	195.051	2922	LC/MS Polar	Xenobiotics	Food Component/Plant	-0.0026	-1.7%	0.6074	0.9943
X59	histidine	154.062	755.9	LC/MS Neg	Amino Acid	Histidine Metabolism	-0.0016	-1.1%	0.7401	0.9943
X590	hypotaurine	110.027	724	LC/MS Pos Early	Amino Acid	Methionine, Cysteine, SAM and Taurine Metabolism	0.0013	0.9%	0.8081	0.9943
X594	nicotinamide	123.055	1942	LC/MS Pos Early	Cofactors and Vitamins	Nicotinate and Nicotinamide Metabolism	0.0016	1.1%	0.7563	0.9943
X5983	corticosterone	345.207	5040	LC/MS Neg	Lipid	Steroid	-0.0017	-1.1%	0.7374	0.9943
X60	leucine	132.102	2864	LC/MS Pos Early	Amino Acid	Leucine, Isoleucine and Valine Metabolism	0.0007	0.5%	0.8883	0.9943
X601	dihydroorotate	157.025	1910	LC/MS Polar	Nucleotide	Pyrimidine Metabolism, Orotate containing	0.0039	2.6%	0.4463	0.9943
X605	uracil	111.02	1089.7	LC/MS Polar	Nucleotide	Pyrimidine Metabolism, Uracil containing	-0.0019	-1.2%	0.7255	0.9943
X606	uridine	243.062	1457.6	LC/MS Neg	Nucleotide	Pyrimidine Metabolism, Uracil containing	0.0093	6.3%	0.0681	0.759
X607	trans-urocanate	139.05	2285	LC/MS Pos Early	Amino Acid	Histidine Metabolism	-0.0009	-0.6%	0.8645	0.9943
X6146	2-aminoadipate	160.061	639.2	LC/MS Neg	Amino Acid	Lysine Metabolism	-0.0037	-2.4%	0.4718	0.9943
X63	cholesterol	369.352	2707	LC/MS Pos Late	Lipid	Sterol	0.0031	2.1%	0.5541	0.9943
X64	phenylalanine	166.086	2878	LC/MS Pos Early	Amino Acid	Phenylalanine Metabolism	0.0009	0.6%	0.8562	0.9943

## Sheet: Excel Table S4
Excel Table S4. Metabolome-wide association study results for all metabolite-ozone models. Multiple linear regression models were used to examine the associations between annual average air pollution exposure levels in the current year of the blood draw and individual metabolites, controlling for age at blood draw (continuous), body mass index (BMI; continuous), dietary score (continuous), race (…
COMP_ID	Metabolite	Mass	Retention index	Platform	Pathway	Sub pathway	Coefficient	Percent change	P	FDR
X1101	homovanillate (HVA)	181.051	1649	LC/MS Neg	Amino Acid	Tyrosine Metabolism	0.0053	4.1%	0.2641	0.5589
X1105	linoleate (18:2n6)	279.233	5535	LC/MS Neg	Lipid	Polyunsaturated Fatty Acid (n3 and n6)	-0.0015	-1.1%	0.7507	0.8975
X1107	allantoin	157.037	1672	LC/MS Polar	Nucleotide	Purine Metabolism, (Hypo)Xanthine/Inosine containing	0.0073	5.7%	0.1216	0.3676
X1110	arachidonate (20:4n6)	303.233	5535	LC/MS Neg	Lipid	Polyunsaturated Fatty Acid (n3 and n6)	-0.003	-2.2%	0.5286	0.758
X1114	deoxycholate	391.285	5294	LC/MS Neg	Lipid	Secondary Bile Acid Metabolism	-0.004	-3.0%	0.4017	0.6667
X1118	arachidate (20:0)	311.296	6295	LC/MS Neg	Lipid	Long Chain Fatty Acid	0.0012	0.9%	0.8061	0.9248
X1121	margarate (17:0)	269.249	5731	LC/MS Neg	Lipid	Long Chain Fatty Acid	-0.0108	-7.9%	0.0192	0.1348
X1123	inosine	267.074	1602.1	LC/MS Neg	Nucleotide	Purine Metabolism, (Hypo)Xanthine/Inosine containing	0.0032	2.5%	0.5016	0.7286
X1125	isoleucine	132.102	2800	LC/MS Pos Early	Amino Acid	Leucine, Isoleucine and Valine Metabolism	0.0084	6.6%	0.0748	0.2836
X1126	alanine	90.055	1700	LC/MS Pos Early	Amino Acid	Alanine and Aspartate Metabolism	0.0062	4.8%	0.1914	0.4605
X12017	3-methoxytyrosine	212.092	2555	LC/MS Pos Early	Amino Acid	Tyrosine Metabolism	0.0058	4.6%	0.2222	0.5058
X12032	4-acetamidophenol	150.056	2173.7	LC/MS Neg	Xenobiotics	Drug	0.003	2.3%	0.5384	0.7656
X12035	pelargonate (9:0)	157.123	4798	LC/MS Neg	Lipid	Medium Chain Fatty Acid	0.0071	5.6%	0.1243	0.3722
X12129	beta-hydroxyisovalerate	117.056	1027	LC/MS Neg	Amino Acid	Leucine, Isoleucine and Valine Metabolism	0.0092	7.3%	0.052	0.2327
X12261	taurodeoxycholate	498.289	5257.4	LC/MS Neg	Lipid	Secondary Bile Acid Metabolism	-0.0044	-3.3%	0.3489	0.6243
X1284	threonine	120.066	1514	LC/MS Pos Early	Amino Acid	Glycine, Serine and Threonine Metabolism	0.0069	5.4%	0.1479	0.4051
X1299	tyrosine	182.081	2430	LC/MS Pos Early	Amino Acid	Tyrosine Metabolism	0.0022	1.7%	0.6399	0.8423
X1301	lysine	147.113	2850	LC/MS Pos Early	Amino Acid	Lysine Metabolism	-0.0033	-2.5%	0.4869	0.7218
X1302	methionine	150.058	2526	LC/MS Pos Early	Amino Acid	Methionine, Cysteine, SAM and Taurine Metabolism	0.0036	2.7%	0.4487	0.696
X1303	malate	133.014	615.6	LC/MS Neg	Energy	TCA Cycle	0.0054	4.2%	0.248	0.5376
X1336	palmitate (16:0)	255.233	5618	LC/MS Neg	Lipid	Long Chain Fatty Acid	-0.0054	-4.0%	0.237	0.5239
X1356	nonadecanoate (19:0)	297.28	6068	LC/MS Neg	Lipid	Long Chain Fatty Acid	-0.0057	-4.3%	0.2253	0.5084
X1358	stearate (18:0)	283.264	5872	LC/MS Neg	Lipid	Long Chain Fatty Acid	-0.0063	-4.7%	0.1752	0.4361
X1365	myristate (14:0)	227.202	5440	LC/MS Neg	Lipid	Long Chain Fatty Acid	-0.0052	-3.9%	0.2528	0.5432
X1417	kynurenate	188.035	2224	LC/MS Neg	Amino Acid	Tryptophan Metabolism	0.0061	4.8%	0.1956	0.4679
X1418	5,6-dihydrothymine	129.066	1280	LC/MS Pos Early	Nucleotide	Pyrimidine Metabolism, Thymine containing	-0.0006	-0.5%	0.8962	0.955
X1419	5-methylthioadenosine (MTA)	298.097	2752	LC/MS Pos Early	Amino Acid	Polyamine Metabolism	-0.0001	-0.1%	0.9796	0.9921
X1432	2-hydroxyphenylacetate	151.04	858.6	LC/MS Polar	Amino Acid	Tyrosine Metabolism	0.0014	1.1%	0.7628	0.9029
X1444	pipecolate	130.086	2200	LC/MS Pos Early	Amino Acid	Lysine Metabolism	-0.0035	-2.6%	0.4665	0.7101
X1493	ornithine	133.097	2800	LC/MS Pos Early	Amino Acid	Urea cycle; Arginine and Proline Metabolism	-0.0038	-2.9%	0.4301	0.682
X1494	5-oxoproline	128.035	738.5	LC/MS Neg	Amino Acid	Glutathione Metabolism	-0.0012	-0.9%	0.8058	0.9248
X1496	methylmalonate (MMA)	117.019	3078.4	LC/MS Polar	Lipid	Fatty Acid Metabolism (also BCAA Metabolism)	0.0077	6.1%	0.1156	0.3607
X1498	N6,N6,N6-trimethyllysine	189.16	2825	LC/MS Pos Early	Amino Acid	Lysine Metabolism	0.0128	10.3%	0.0079	0.093
X1505	orotate	155.01	1638.1	LC/MS Polar	Nucleotide	Pyrimidine Metabolism, Orotate containing	0.0093	7.4%	0.0531	0.2349
X15076	2'-deoxyinosine	251.079	1688	LC/MS Neg	Nucleotide	Purine Metabolism, (Hypo)Xanthine/Inosine containing	0.0003	0.2%	0.9508	0.978
X1508	pantothenate	218.103	1498.7	LC/MS Neg	Cofactors and Vitamins	Pantothenate and CoA Metabolism	0.0038	3.0%	0.4267	0.6816
X1512	picolinate	124.039	910	LC/MS Pos Early	Amino Acid	Tryptophan Metabolism	-0.0095	-7.0%	0.0494	0.2221
X15122	glycerol	91.0401	758	LC/MS Neg	Lipid	Glycerolipid Metabolism	-0.0016	-1.2%	0.7226	0.8844
X15136	xanthosine	283.068	1075	LC/MS Neg	Nucleotide	Purine Metabolism, (Hypo)Xanthine/Inosine containing	0.0031	2.4%	0.5198	0.7473
X15140	kynurenine	209.092	2739	LC/MS Pos Early	Amino Acid	Tryptophan Metabolism	0.0001	0.1%	0.9887	0.9939
X1515	salicylate	137.024	802	LC/MS Polar	Xenobiotics	Drug	-0.0111	-8.1%	0.0227	0.1405
X1516	sarcosine	90.055	1280	LC/MS Pos Early	Amino Acid	Glycine, Serine and Threonine Metabolism	0.0017	1.3%	0.7261	0.8858
X1519	sucrose	387.114	3092	LC/MS Polar	Carbohydrate	Disaccharides and Oligosaccharides	0.012	9.6%	0.0096	0.1019
X15336	tartarate	149.009	615.3	LC/MS Neg	Xenobiotics	Food Component/Plant	0.0093	7.4%	0.0494	0.2221
X15443	glucuronate	193.035	3233.3	LC/MS Polar	Carbohydrate	Aminosugar Metabolism	0.0061	4.7%	0.2232	0.5062
X1549	3-hydroxyisobutyrate	103.04	1619	LC/MS Polar	Amino Acid	Leucine, Isoleucine and Valine Metabolism	-0.0023	-1.7%	0.6273	0.8313
X15500	carnitine	162.113	1978	LC/MS Pos Early	Lipid	Carnitine Metabolism	0.0043	3.4%	0.3657	0.6378
X15506	choline	104.107	1961	LC/MS Pos Early	Lipid	Phospholipid Metabolism	0.0032	2.5%	0.5018	0.7286
X1552	erucate (22:1n9)	337.311	6355.6	LC/MS Neg	Lipid	Long Chain Fatty Acid	0.0022	1.7%	0.6472	0.8482
X1558	4-acetamidobutanoate	144.067	893.7	LC/MS Neg	Amino Acid	Polyamine Metabolism	0.0141	11.4%	0.003	0.0574
X15581	xylose	195.051	1727	LC/MS Polar	Carbohydrate	Pentose Metabolism	0.0131	10.5%	0.0055	0.0811
X15586	maltose	387.114	3329.4	LC/MS Polar	Carbohydrate	Glycogen Metabolism	0.0015	1.2%	0.7505	0.8975
X1561	alpha-tocopherol	430.378	2522	LC/MS Pos Late	Cofactors and Vitamins	Tocopherol Metabolism	0	0.0%	0.9987	0.9991
X1563	chenodeoxycholate	391.285	5264	LC/MS Neg	Lipid	Primary Bile Acid Metabolism	0.0067	5.2%	0.1628	0.424
X1564	citrate	191.02	582	LC/MS Neg	Energy	TCA Cycle	-0.0023	-1.7%	0.6297	0.8336
X15650	N1-methyladenosine	282.12	2120	LC/MS Pos Early	Nucleotide	Purine Metabolism, Adenine containing	0.01	7.9%	0.0285	0.1601
X1566	3-aminoisobutyrate	104.071	2190	LC/MS Pos Early	Nucleotide	Pyrimidine Metabolism, Thymine containing	0.0027	2.1%	0.5765	0.7951
X1567	vanillylmandelate (VMA)	197.046	941	LC/MS Neg	Amino Acid	Tyrosine Metabolism	0.0119	9.5%	0.0085	0.0976
X15676	3-methyl-2-oxovalerate	129.056	2064.2	LC/MS Neg	Amino Acid	Leucine, Isoleucine and Valine Metabolism	0.0078	6.1%	0.0977	0.3271
X15677	3-methylhistidine	168.078	906.3	LC/MS Neg	Amino Acid	Histidine Metabolism	0.0081	6.4%	0.0923	0.3186
X15679	xanthurenate	204.03	1476	LC/MS Neg	Amino Acid	Tryptophan Metabolism	0.0094	7.4%	0.0533	0.2349
X15681	4-guanidinobutanoate	146.092	2320	LC/MS Pos Early	Amino Acid	Guanidino and Acetamido Metabolism	0.0012	1.0%	0.7859	0.9138
X15685	5-hydroxylysine	163.108	2790	LC/MS Pos Early	Amino Acid	Lysine Metabolism	0.0036	2.8%	0.451	0.6961
X15704	pimelate (heptanedioate)	159.066	2745	LC/MS Polar	Lipid	Fatty Acid, Dicarboxylate	0.0176	14.4%	0.0002	0.0124
X15705	cystathionine	223.075	2270	LC/MS Pos Early	Amino Acid	Methionine, Cysteine, SAM and Taurine Metabolism	0.0053	4.2%	0.2588	0.551
X15716	imidazole lactate	157.061	2040	LC/MS Pos Early	Amino Acid	Histidine Metabolism	0.0054	4.2%	0.271	0.5616
X1572	glycerate	105.019	2070.4	LC/MS Polar	Carbohydrate	Glycolysis, Gluconeogenesis, and Pyruvate Metabolism	0.0025	1.9%	0.5919	0.8051
X1573	guanosine	282.084	1662	LC/MS Neg	Nucleotide	Purine Metabolism, Guanine containing	0.0006	0.5%	0.897	0.955
X15730	suberate (octanedioate)	173.082	2577.6	LC/MS Polar	Lipid	Fatty Acid, Dicarboxylate	0.02	16.5%	0	0.0046
X15736	4-acetamidophenylglucuronide	326.088	1400	LC/MS Neg	Xenobiotics	Drug	0.0056	4.4%	0.2467	0.5369
X15745	methylsuccinate	131.035	2800	LC/MS Polar	Amino Acid	Leucine, Isoleucine and Valine Metabolism	-0.0014	-1.1%	0.7627	0.9029
X15749	3-phenylpropionate (hydrocinnamate)	149.061	2860	LC/MS Neg	Xenobiotics	Benzoate Metabolism	-0.0107	-7.9%	0.0245	0.1458
X15753	hippurate	178.051	2106.9	LC/MS Neg	Xenobiotics	Benzoate Metabolism	-0.0021	-1.6%	0.6608	0.8546
X15765	ethylmalonate	131.035	2785	LC/MS Polar	Amino Acid	Leucine, Isoleucine and Valine Metabolism	-0.0003	-0.2%	0.9573	0.9804
X15772	ribitol	151.061	1789.6	LC/MS Polar	Carbohydrate	Pentose Metabolism	0.0096	7.6%	0.0422	0.2004
X1584	methyl indole-3-acetate	190.086	3339	LC/MS Pos Early	Xenobiotics	Food Component/Plant	-0.0024	-1.8%	0.6194	0.8244
X1585	N-acetylalanine	130.051	861.2	LC/MS Neg	Amino Acid	Alanine and Aspartate Metabolism	0.0111	8.8%	0.0145	0.125
X1587	N-acetylleucine	172.098	2400	LC/MS Neg	Amino Acid	Leucine, Isoleucine and Valine Metabolism	0.0087	6.8%	0.0638	0.2574
X1589	N-acetylmethionine	190.054	1787	LC/MS Neg	Amino Acid	Methionine, Cysteine, SAM and Taurine Metabolism	0.0066	5.2%	0.1644	0.4256
X1591	N-acetylvaline	158.082	1704	LC/MS Neg	Amino Acid	Leucine, Isoleucine and Valine Metabolism	0.0152	12.3%	0.0011	0.0333
X15958	phenylacetate	135.045	2150	LC/MS Neg	Amino Acid	Phenylalanine Metabolism	-0.006	-4.5%	0.2075	0.4872
X15990	glycerophosphorylcholine (GPC)	258.11	672	LC/MS Pos Early	Lipid	Phospholipid Metabolism	0.0052	4.1%	0.2719	0.5616
X1600	phosphoethanolamine	142.026	700	LC/MS Pos Early	Lipid	Phospholipid Metabolism	-0.0015	-1.2%	0.7422	0.8928
X1604	urate	167.021	757.1	LC/MS Neg	Nucleotide	Purine Metabolism, (Hypo)Xanthine/Inosine containing	0.0107	8.5%	0.0158	0.1252
X1605	ursodeoxycholate	391.285	5055	LC/MS Neg	Lipid	Secondary Bile Acid Metabolism	0.0123	9.8%	0.0101	0.1045
X1638	arginine	175.119	2825	LC/MS Pos Early	Amino Acid	Urea cycle; Arginine and Proline Metabolism	0.0054	4.2%	0.269	0.5614
X1642	caprate (10:0)	171.139	5090.7	LC/MS Neg	Lipid	Medium Chain Fatty Acid	-0.0016	-1.2%	0.7385	0.8921
X1643	fumarate	115.004	3084	LC/MS Polar	Energy	TCA Cycle	0.0116	9.3%	0.0136	0.1193
X1644	heptanoate (7:0)	129.092	3670	LC/MS Neg	Lipid	Medium Chain Fatty Acid	0.0025	1.9%	0.5974	0.8107
X1645	laurate (12:0)	199.17	5300	LC/MS Neg	Lipid	Medium Chain Fatty Acid	-0.001	-0.8%	0.8264	0.9257
X1648	serine	106.05	1239	LC/MS Pos Early	Amino Acid	Glycine, Serine and Threonine Metabolism	-0.0009	-0.7%	0.8464	0.9329
X1649	valine	118.086	2479	LC/MS Pos Early	Amino Acid	Leucine, Isoleucine and Valine Metabolism	0.0049	3.8%	0.3013	0.5848
X1669	4-hydroxyphenylpyruvate	179.035	1690.1	LC/MS Neg	Amino Acid	Tyrosine Metabolism	0.0108	8.6%	0.0226	0.1405
X1670	urea	121.072	700	LC/MS Pos Early	Amino Acid	Urea cycle; Arginine and Proline Metabolism	0.0106	8.4%	0.027	0.1553
X1712	cortisol	361.202	4713.2	LC/MS Neg	Lipid	Steroid	-0.0024	-1.8%	0.5952	0.8086
X1759	N-stearoyl-sphinganine (d18:0/18:0)*	568.566	3526	LC/MS Pos Late	Lipid	Sphingolipid Metabolism	-0.0027	-2.0%	0.5647	0.7878
X1769	cortisone	359.186	4572.5	LC/MS Neg	Lipid	Steroid	-0.0034	-2.6%	0.4616	0.7082
X17747	sphingosine	300.29	1393	LC/MS Pos Late	Lipid	Sphingolipid Metabolism	-0.0045	-3.4%	0.3346	0.6134
X17769	sphinganine	302.305	1413	LC/MS Pos Late	Lipid	Sphingolipid Metabolism	0.0016	1.2%	0.7384	0.8921
X17805	dihomo-linoleate (20:2n6)	307.264	5730	LC/MS Neg	Lipid	Polyunsaturated Fatty Acid (n3 and n6)	-0.0051	-3.8%	0.2693	0.5614
X17945	2-hydroxystearate	299.259	5695	LC/MS Neg	Lipid	Fatty Acid, Monohydroxy	-0.0021	-1.6%	0.6566	0.8516
X1806	retinol (Vitamin A)	269.226	1636	LC/MS Pos Late	Cofactors and Vitamins	Vitamin A Metabolism	0.0096	7.6%	0.0493	0.2221
X18245	gamma-glutamylhistidine	285.119	2740	LC/MS Pos Early	Peptide	Gamma-glutamyl Amino Acid	0.0103	8.2%	0.029	0.1609
X18254	paraxanthine	181.072	1810	LC/MS Pos Early	Xenobiotics	Xanthine Metabolism	-0.0118	-8.6%	0.0127	0.1178
X18280	gentisate	153.019	1459.8	LC/MS Neg	Amino Acid	Tyrosine Metabolism	-0.0047	-3.5%	0.3268	0.6084
X18281	2-hydroxyhippurate (salicylurate)	194.046	2184	LC/MS Neg	Xenobiotics	Benzoate Metabolism	-0.0084	-6.2%	0.0846	0.3005
X18335	quinate	191.056	2432.9	LC/MS Polar	Xenobiotics	Food Component/Plant	-0.0114	-8.3%	0.0158	0.1252
X18349	indolelactate	206.081	2600	LC/MS Pos Early	Amino Acid	Tryptophan Metabolism	-0.0003	-0.2%	0.9455	0.9755
X18357	glycylvaline	175.108	2734	LC/MS Pos Early	Peptide	Dipeptide	0.013	10.4%	0.006	0.0833
X18362	azelate (nonanedioate)	187.098	1276	LC/MS Neg	Lipid	Fatty Acid, Dicarboxylate	0.0135	10.8%	0.0049	0.0748
X18368	cys-gly, oxidized	355.074	2947	LC/MS Pos Early	Amino Acid	Glutathione Metabolism	-0.0013	-1.0%	0.7873	0.9146
X18369	gamma-glutamylleucine	261.144	2991	LC/MS Pos Early	Peptide	Gamma-glutamyl Amino Acid	0.0113	9.0%	0.0161	0.1252
X18374	methionine sulfoxide	166.053	1272	LC/MS Pos Early	Amino Acid	Methionine, Cysteine, SAM and Taurine Metabolism	0.0083	6.6%	0.0728	0.2784
X18392	theobromine	181.072	1600	LC/MS Pos Early	Xenobiotics	Xanthine Metabolism	-0.0033	-2.5%	0.4963	0.7286
X18394	theophylline	181.072	1870	LC/MS Pos Early	Xenobiotics	Xanthine Metabolism	-0.0072	-5.3%	0.1329	0.3884
X18467	eicosapentaenoate (EPA; 20:5n3)	301.217	5450	LC/MS Neg	Lipid	Polyunsaturated Fatty Acid (n3 and n6)	0.0008	0.6%	0.859	0.9399
X18474	estrone 3-sulfate	349.111	4417.3	LC/MS Neg	Lipid	Steroid	0.0047	3.7%	0.3167	0.5981
X18476	glycocholate	464.302	5163	LC/MS Neg	Lipid	Primary Bile Acid Metabolism	0.011	8.8%	0.0194	0.1348
X18477	glycodeoxycholate	448.307	5281	LC/MS Neg	Lipid	Secondary Bile Acid Metabolism	-0.0052	-3.9%	0.2729	0.5618
X18494	taurochenodeoxycholate	498.289	5250	LC/MS Neg	Lipid	Primary Bile Acid Metabolism	0.0042	3.2%	0.385	0.6551
X18497	taurocholate	514.284	5150	LC/MS Neg	Lipid	Primary Bile Acid Metabolism	0.0042	3.3%	0.3781	0.6487
X1898	proline	116.071	1603	LC/MS Pos Early	Amino Acid	Urea cycle; Arginine and Proline Metabolism	0.0017	1.3%	0.7129	0.8843
X1899	quinolinate	168.029	845	LC/MS Pos Early	Cofactors and Vitamins	Nicotinate and Nicotinamide Metabolism	0.0075	5.9%	0.1079	0.3432
X19130	1,2-dipalmitoyl-GPC (16:0/16:0)	734.569	2365	LC/MS Pos Late	Lipid	Phosphatidylcholine (PC)	0.0049	3.8%	0.3003	0.5848
X19263	1-palmitoyl-2-oleoyl-GPE (16:0/18:1)	718.538	2509	LC/MS Pos Late	Lipid	Phosphatidylethanolamine (PE)	0.0071	5.6%	0.1421	0.3985
X19265	1-stearoyl-2-oleoyl-GPS (18:0/18:1)	790.559	3000	LC/MS Pos Late	Lipid	Phosphatidylserine (PS)	-0.0057	-4.3%	0.2336	0.5213
X19266	2-arachidonoylglycerol (20:4)	303.233	6170	LC/MS Neg	Lipid	Monoacylglycerol	-0.004	-3.0%	0.3973	0.6637
X19503	stearoyl sphingomyelin (d18:1/18:0)	731.606	2400	LC/MS Pos Late	Lipid	Sphingolipid Metabolism	-0.011	-8.1%	0.0217	0.1388
X20675	1,5-anhydroglucitol (1,5-AG)	163.061	802	LC/MS Neg	Carbohydrate	Glycolysis, Gluconeogenesis, and Pyruvate Metabolism	0.0016	1.2%	0.7409	0.8921
X20676	maleate	115.004	2510	LC/MS Polar	Lipid	Fatty Acid, Dicarboxylate	-0.0045	-3.4%	0.3369	0.6134
X20693	tartronate (hydroxymalonate)	118.999	610	LC/MS Neg	Xenobiotics	Bacterial/Fungal	0.0039	3.0%	0.3941	0.6618
X20694	oxalate (ethanedioate)	88.988	603	LC/MS Neg	Cofactors and Vitamins	Ascorbate and Aldarate Metabolism	0.0053	4.1%	0.2444	0.5328
X20699	erythritol	167.056	1491	LC/MS Polar	Xenobiotics	Food Component/Plant	0.0177	14.5%	0.0001	0.01
X21127	1-palmitoylglycerol (16:0)	255.233	6550	LC/MS Neg	Lipid	Monoacylglycerol	0.0019	1.5%	0.6885	0.8687
X21132	2,3-dihydroxypyridine	112.039	1420	LC/MS Pos Early	Xenobiotics	Food Component/Plant	-0.0145	-10.5%	0.0019	0.0434
X21151	saccharin	181.992	1999.7	LC/MS Neg	Xenobiotics	Food Component/Plant	0.0024	1.9%	0.6162	0.8229
X21184	1-oleoylglycerol (18:1)	281.249	6650	LC/MS Neg	Lipid	Monoacylglycerol	0.0034	2.7%	0.4696	0.7121
X21232	2-oleoylglycerol (18:1)	281.249	6500	LC/MS Neg	Lipid	Monoacylglycerol	0.0028	2.2%	0.5657	0.7878
X21239	8-hydroxyoctanoate	159.103	2300.4	LC/MS Neg	Lipid	Fatty Acid, Monohydroxy	0.0111	8.9%	0.0182	0.1348
X2125	taurine	124.007	690	LC/MS Neg	Amino Acid	Methionine, Cysteine, SAM and Taurine Metabolism	-0.0197	-13.9%	0	0.0052
X2132	citrulline	176.103	1520	LC/MS Pos Early	Amino Acid	Urea cycle; Arginine and Proline Metabolism	0.0098	7.7%	0.037	0.1853
X2137	biliverdin	581.241	4695.6	LC/MS Neg	Cofactors and Vitamins	Hemoglobin and Porphyrin Metabolism	0.003	2.3%	0.5311	0.758
X22001	3-hydroxyoctanoate	159.103	3446	LC/MS Neg	Lipid	Fatty Acid, Monohydroxy	-0.0001	-0.1%	0.9816	0.9925
X22036	2-hydroxyoctanoate	159.103	3736.8	LC/MS Neg	Lipid	Fatty Acid, Monohydroxy	0.0068	5.3%	0.1522	0.4121
X22053	3-hydroxydecanoate	187.134	4634.7	LC/MS Neg	Lipid	Fatty Acid, Monohydroxy	-0.0084	-6.2%	0.0709	0.2736
X22116	4-methyl-2-oxopentanoate	129.056	2170	LC/MS Neg	Amino Acid	Leucine, Isoleucine and Valine Metabolism	0.0064	5.0%	0.1711	0.4323
X22130	phenyllactate (PLA)	165.056	2208	LC/MS Neg	Amino Acid	Phenylalanine Metabolism	0.0092	7.2%	0.0568	0.2432
X22132	alpha-hydroxyisocaproate	131.071	1840	LC/MS Neg	Amino Acid	Leucine, Isoleucine and Valine Metabolism	-0.0016	-1.2%	0.7274	0.8858
X22137	homoarginine	189.135	2882	LC/MS Pos Early	Amino Acid	Urea cycle; Arginine and Proline Metabolism	-0.0112	-8.2%	0.019	0.1348
X22138	homocitrulline	188.104	3006.8	LC/MS Polar	Amino Acid	Urea cycle; Arginine and Proline Metabolism	0.0146	11.8%	0.0028	0.0539
X22176	cysteine s-sulfate	199.969	2273	LC/MS Polar	Amino Acid	Methionine, Cysteine, SAM and Taurine Metabolism	0.0027	2.1%	0.5713	0.7933
X22185	N-acetylaspartate (NAA)	174.041	620.5	LC/MS Neg	Amino Acid	Alanine and Aspartate Metabolism	0.0055	4.3%	0.2515	0.5413
X22206	theanine	175.108	2180	LC/MS Pos Early	Xenobiotics	Food Component/Plant	0.0092	7.3%	0.0559	0.2401
X22842	cholate	407.28	5165	LC/MS Neg	Lipid	Primary Bile Acid Metabolism	0.0046	3.6%	0.3358	0.6134
X2342	serotonin	177.102	2550	LC/MS Pos Early	Amino Acid	Tryptophan Metabolism	-0.0004	-0.3%	0.9347	0.9722
X2730	gamma-glutamylglutamine	276.119	1430	LC/MS Pos Early	Peptide	Gamma-glutamyl Amino Acid	0.0054	4.2%	0.2503	0.5408
X2734	gamma-glutamyltyrosine	309.109	1240	LC/MS Neg	Peptide	Gamma-glutamyl Amino Acid	0.0083	6.5%	0.0767	0.2844
X27414	beta-sitosterol	397.383	3054	LC/MS Pos Late	Lipid	Sterol	0.0083	6.5%	0.0781	0.2885
X27447	1-linoleoylglycerol (18:2)	279.233	6477	LC/MS Neg	Lipid	Monoacylglycerol	0.0049	3.8%	0.302	0.5853
X27513	indoleacetate	176.071	2850	LC/MS Pos Early	Amino Acid	Tryptophan Metabolism	-0.0025	-1.9%	0.6135	0.8203
X2761	thyroxine	775.679	4808	LC/MS Neg	Amino Acid	Tyrosine Metabolism	0.0004	0.3%	0.9312	0.971
X27665	1-methylnicotinamide	137.071	1940	LC/MS Pos Early	Cofactors and Vitamins	Nicotinate and Nicotinamide Metabolism	0.0003	0.3%	0.9437	0.9755
X27672	3-indoxyl sulfate	212.002	2222.2	LC/MS Neg	Amino Acid	Tryptophan Metabolism	0.0015	1.2%	0.7559	0.8991
X27710	N-acetylglycine	116.035	731	LC/MS Neg	Amino Acid	Glycine, Serine and Threonine Metabolism	0.0124	9.9%	0.0092	0.1019
X27718	creatine	132.077	1947	LC/MS Pos Early	Amino Acid	Creatine Metabolism	-0.0016	-1.2%	0.7275	0.8858
X27719	galactonate	195.051	3085	LC/MS Polar	Carbohydrate	Fructose, Mannose and Galactose Metabolism	0.0044	3.4%	0.3496	0.6244
X27731	ribonate	165.041	2425	LC/MS Polar	Carbohydrate	Pentose Metabolism	0.0006	0.5%	0.9012	0.9573
X27738	threonate	135.03	2384	LC/MS Polar	Cofactors and Vitamins	Ascorbate and Aldarate Metabolism	0.0069	5.4%	0.1377	0.3953
X2829	N-formylmethionine	176.039	1543.8	LC/MS Neg	Amino Acid	Methionine, Cysteine, SAM and Taurine Metabolism	0.0113	9.0%	0.0153	0.1252
X30460	1-methylhistidine	168.078	1227	LC/MS Neg	Amino Acid	Histidine Metabolism	0.013	10.4%	0.0067	0.0833
X3127	hypoxanthine	135.031	1291.2	LC/MS Neg	Nucleotide	Purine Metabolism, (Hypo)Xanthine/Inosine containing	0.0046	3.6%	0.3365	0.6134
X3141	betaine	118.086	1064	LC/MS Pos Early	Amino Acid	Glycine, Serine and Threonine Metabolism	-0.0045	-3.4%	0.349	0.6243
X3147	xanthine	151.026	2023	LC/MS Polar	Nucleotide	Purine Metabolism, (Hypo)Xanthine/Inosine containing	-0.0024	-1.8%	0.609	0.817
X31530	threonylphenylalanine	265.119	2322	LC/MS Neg	Peptide	Dipeptide	-0.0112	-8.2%	0.0198	0.1348
X31536	N-(2-furoyl)glycine	168.03	1525.8	LC/MS Neg	Xenobiotics	Food Component/Plant	-0.0057	-4.2%	0.214	0.4958
X31548	DSGEGDFXAEGGGVR*	731.317	2535	LC/MS Neg	Peptide	Fibrinogen Cleavage Peptide	-0.0119	-8.7%	0.0114	0.1114
X3155	3-ureidopropionate	133.061	875	LC/MS Pos Early	Nucleotide	Pyrimidine Metabolism, Uracil containing	-0.0116	-8.5%	0.0164	0.1257
X31555	pyridoxate	182.046	2185	LC/MS Neg	Cofactors and Vitamins	Vitamin B6 Metabolism	0.0041	3.1%	0.3918	0.6617
X31591	androsterone sulfate	369.174	5022	LC/MS Neg	Lipid	Steroid	-0.0038	-2.9%	0.4115	0.6712
X31675	2-pyrrolidinone	86.06	1262	LC/MS Pos Early	Xenobiotics	Chemical	0.0165	13.4%	0.0008	0.0268
X31787	3-carboxy-4-methyl-5-propyl-2-furanpropanoate (CMPF)	239.093	2840	LC/MS Neg	Lipid	Fatty Acid, Dicarboxylate	0.0039	3.0%	0.4092	0.6694
X31889	taurolithocholate	482.295	5345	LC/MS Neg	Lipid	Secondary Bile Acid Metabolism	0.0019	1.5%	0.6851	0.8684
X31904	7-ketodeoxycholate	405.265	4821	LC/MS Neg	Lipid	Secondary Bile Acid Metabolism	0.0064	5.0%	0.1687	0.4294
X31912	glycolithocholate	432.312	5357.1	LC/MS Neg	Lipid	Secondary Bile Acid Metabolism	0.0009	0.7%	0.8401	0.9295
X31928	2-methylbutyrylglycine	158.082	1884	LC/MS Neg	Amino Acid	Leucine, Isoleucine and Valine Metabolism	0.0087	6.8%	0.073	0.2784
X31932	propionylglycine	130.051	960	LC/MS Neg	Lipid	Fatty Acid Metabolism (also BCAA Metabolism)	0.0136	10.9%	0.0039	0.0647
X31938	5-hydroxyhexanoate	131.071	1267	LC/MS Neg	Lipid	Fatty Acid, Monohydroxy	0.0152	12.3%	0.0014	0.0367
X31943	3-hydroxysebacate	217.108	1282	LC/MS Neg	Lipid	Fatty Acid, Monohydroxy	0.0097	7.7%	0.0408	0.1982
X32197	3-(4-hydroxyphenyl)lactate	181.051	1379	LC/MS Neg	Amino Acid	Tyrosine Metabolism	0.0018	1.4%	0.6963	0.8739
X32198	acetylcarnitine (C2)	204.123	2282	LC/MS Pos Early	Lipid	Fatty Acid Metabolism(Acyl Carnitine)	0.0091	7.2%	0.0485	0.2221
X32306	trans-4-hydroxyproline	132.065	1064	LC/MS Pos Early	Amino Acid	Urea cycle; Arginine and Proline Metabolism	0.0091	7.2%	0.0589	0.2469
X32328	hexanoylcarnitine (C6)	260.186	3308	LC/MS Pos Early	Lipid	Fatty Acid Metabolism(Acyl Carnitine)	-0.0045	-3.4%	0.3249	0.6068
X32346	glycochenodeoxycholate	448.307	5236.1	LC/MS Neg	Lipid	Primary Bile Acid Metabolism	0.0091	7.2%	0.0542	0.2362
X32349	4-imidazoleacetate	127.05	2055	LC/MS Pos Early	Amino Acid	Histidine Metabolism	0.0018	1.3%	0.7054	0.8797
X32350	1-methylimidazoleacetate	141.066	2064	LC/MS Pos Early	Amino Acid	Histidine Metabolism	0.011	8.7%	0.0205	0.1348
X32352	guanine	152.057	2032	LC/MS Pos Early	Nucleotide	Purine Metabolism, Guanine containing	0.0043	3.3%	0.3617	0.6352
X32377	N-acetylneuraminate	310.113	660	LC/MS Pos Early	Carbohydrate	Aminosugar Metabolism	0.0034	2.7%	0.4676	0.7101
X32388	dodecanedioate	229.144	2990	LC/MS Neg	Lipid	Fatty Acid, Dicarboxylate	0.0107	8.5%	0.0204	0.1348
X32390	N-acetyltyrosine	222.077	1680	LC/MS Neg	Amino Acid	Tyrosine Metabolism	0.0073	5.7%	0.1218	0.3676
X32391	1,3-dimethylurate	195.052	1671.4	LC/MS Neg	Xenobiotics	Xanthine Metabolism	-0.0083	-6.1%	0.0822	0.2972
X32397	3-hydroxy-2-ethylpropionate	117.056	975	LC/MS Neg	Amino Acid	Leucine, Isoleucine and Valine Metabolism	-0.0064	-4.7%	0.1804	0.4402
X32398	sebacate (decanedioate)	201.113	1788	LC/MS Neg	Lipid	Fatty Acid, Dicarboxylate	0.0162	13.2%	0.0005	0.0248
X32401	trigonelline (N'-methylnicotinate)	138.055	1388	LC/MS Pos Early	Cofactors and Vitamins	Nicotinate and Nicotinamide Metabolism	-0.007	-5.2%	0.1367	0.3946
X32405	indolepropionate	190.086	3205	LC/MS Pos Early	Amino Acid	Tryptophan Metabolism	-0.0082	-6.0%	0.0901	0.3123
X32412	butyrylcarnitine (C4)	232.154	2860	LC/MS Pos Early	Lipid	Fatty Acid Metabolism (also BCAA Metabolism)	-0.0013	-1.0%	0.7767	0.9093
X32415	docosadienoate (22:2n6)	335.296	6034	LC/MS Neg	Lipid	Polyunsaturated Fatty Acid (n3 and n6)	-0.0018	-1.4%	0.7004	0.8771
X32417	docosatrienoate (22:3n3)	333.28	5823	LC/MS Neg	Lipid	Polyunsaturated Fatty Acid (n3 and n6)	0.0018	1.4%	0.7042	0.8791
X32418	myristoleate (14:1n5)	225.186	5346.9	LC/MS Neg	Lipid	Long Chain Fatty Acid	-0.0072	-5.4%	0.1046	0.3391
X32425	dehydroisoandrosterone sulfate (DHEA-S)	367.159	4745	LC/MS Neg	Lipid	Steroid	-0.0054	-4.0%	0.2435	0.5318
[truncated: 977 more rows]

## Sheet: Excel Table S5
Excel Table S5. Metabolome-wide association study results for all metabolite-sulfur dioxide models. Multiple linear regression models were used to examine the associations between annual average air pollution exposure levels in the current year of the blood draw and individual metabolites, controlling for age at blood draw (continuous), body mass index (BMI; continuous), dietary score (continuous…
[truncated: 1,187 more rows]

[truncated: 9 more sheets: Excel Table S6, Excel Table S7, Excel Table S8, Excel Table S9, Excel Table S10, Excel Table S11, Excel Table S12, Excel Table 13, Reference]
